# Supplementary material for: Phenotypic screening reveals a highly selective phthalimide-based compound with antileishmanial activity
Source: PLoS Negl Trop Dis. 2024 Mar 25;18(3):e0012050. doi: 10.1371/journal.pntd.0012050 (PMC10994559; doi:10.1371/journal.pntd.0012050)
Supplement: S2 Table — Primary HEA and PHT compound library screens for all target organisms, the intramacrophage assay and J774 cytotoxicity. Residual viability (in %, comparing to non-treated cells, +/- standard deviation from triplicate experiments), is given for each test compound at concentration of 25 μM and 2.5μM, respectively. For L. major promastigotes and the intramacrophage assay only those compounds effective at 25 μM were tested at lower concentration. For corresponding bar graphs see S1 Fig. (XLSX) [file pntd.0012050.s009.xlsx]

## Sheet: PHT_compound_viability
compound	structure	L. infantum promastigote (25 µM)	L. infantum promastigote (2.5 µM)	L.major promastigote (25 µM)	L.major amastigote (25 µM)	L.major amastigote(2.5 µM)	intracellular L. infantum amastigote (25 µM)	T.brucei (25 µM)	T.brucei (2.5 µM)	T.cruzi (25 µM)	T.cruzi (2.5 µM)	J774 (25 µM)	J774 (2.5 µM)	E.histolytica (25 µM)	E.histolytica (2.5 µM)
PHT-21		41.75±0.33	56.88±0.66	24.9±0.37	45.49±4.62	69.68±10.01	94.99±3.21	95.68±21.27	92.81±6	36.39±6.36	64.88±3.05	97.33±3.7	NA	58.12±35.96	66.77±23.6
PHT-22		71.98±1.93	53.81±2.08	28.67±1.08	61.91±2.65	70.25±0.61	81.88±4.06	92.5±15.15	91.26±7.49	58.8±2.6	53.36±1.5	89.66±5.55	110.8±1.38	74.82±11.1	78.21±19.45
PHT-23		56.5±1.46	84.57±2.81	31.97±2.09	63.67±2.67	49.74±8.67	81.84±3.69	98.5±14.61	90.62±3.47	52.43±2.39	54.77±1.2	82.35±5.05	102.52±1.67	68.39±16.96	91.54±16.72
PHT-35		2.26±0.06	115.91±1.7	6.31±2.44	1.87±1.76	60.96±3.23	80.75±4.43	2.7±3.64	22.05±1.1	23.33±1.8	79.84±3.04	89.44±7.47	98.61±3.13	35.03±12.53	95.61±20.91
PHT-36		60.45±4.97	152.07±5.67	22.74±0.88	5.24±1.58	64.43±6.28	34.95±2.53	2.94±3.47	72.57±7.23	30.73±2.56	67.48±2.5	46.38±4.24	101.15±5.56	59.61±15.51	107.3±16.3
PHT-37		80.72±3.03	127.67±5.25	18.47±0.96	15.87±1.36	56.02±1.22	83.95±13.72	2.76±3.08	58.68±7.24	26.83±2.06	62.64±1.06	87.84±5.82	96.24±2.47	76.2±8.99	71.87±6.94
PHT-38		4.26±0.9	75.05±3.04	5.36±1.35	1.04±1.03	59.01±2.25	71.29±7.63	2.33±2.99	58.24±5.69	25.18±1.25	89.02±4.28	77.58±5.74	98.88±3.29	33.17±5.96	87.54±17.55
PHT-39		7.71±1.03	58.84±1.22	16.65±1.6	2.6±0.26	62.14±3.43	16.34±4.67	2.85±2.88	64.91±7.25	31.47±1.51	57.58±1.04	67.98±9.09	98.34±2.92	44.47±9.9	81.59±12.6
PHT-40		5.45±1.69	126.02±2.31	15.89±1.33	3.4±4.11	54.81±2.59	54.72±4.33	3.37±3.68	79.48±10.3	52.63±3.15	53.87±0.59	83.51±5.78	94.03±2.64	63.36±10.83	90.39±21.27
PHT-41		12.38±1.22	54.63±1.29	21.54±1.47	4.6±2.26	64.76±5.36	81.36±2.86	3.15±3	57.43±11.01	22.67±0.63	64.5±2.58	86.11±5.26	96.11±3.84	53.26±1.97	109.99±24.23
PHT-45		51.5±2.17	56.48±1.57	33.03±2.47	62.01±0.77	63.92±5.52	82.19±6.66	102.95±16.07	88.47±11.86	53.86±1.34	58.73±2.57	81.97±9.25	97.51±2.46	82.09±46.43	79.35±20
PHT-46		32.59±4.17	58.01±0.63	23.45±1.89	52.38±2.03	61.84±3.58	83.32±3.08	2.77±2.71	69.49±2.15	49.61±2.33	59.05±0.77	81.03±6.14	96.53±3.54	75.33±6.05	71.73±17.98
PHT-51		22.93±1.73	53.94±0.87	28.33±0.61	47.92±2.38	61.38±4.57	40.92±8.05	2.84±2.75	83.97±8.58	47.73±2.92	52.8±2.16	78.92±9.04	96.28±0.66	61.39±11.11	80.44±19.76
PHT-52		47.25±2.6	62.42±0.26	37.78±2.14	63.3±6.17	62.31±8	87.23±11.11	89.57±12.84	92.92±6.64	51.28±2.86	57.67±2.43	80.9±5.76	97.56±2.27	55.75±1.99	75.99±17.29
PHT-54		66.18±1.61	72.66±0.9	15.85±0.33	12.09±2.31	64.48±2.5	68.52±7.18	7.69±3.91	75.76±5.62	46.61±2.39	62.86±3.96	83.83±5.69	95.45±1.67	79.34±30.17	88.28±6.16
PHT-55		24.34±6.27	173.6±4.64	29.61±3.83	11.01±1.15	64±3.15	38.17±2.22	2.37±2.71	69.86±17.61	45.68±2.45	61.27±2.18	86.57±6.63	99.46±9.86	55.4±6.25	79.37±28.26
PHT-56		37.8±2.38	151.85±0.89	26.41±1.6	20.57±0.8	69.3±7.51	83.1±7.63	1.96±2.64	85.12±4.69	41.81±1.5	65.97±0.88	65.61±9	96.09±1.77	90±14.12	82.31±37.83
PHT-57		90.56±2.49	104.18±4.82	23.87±1.38	24.68±4.04	65.27±8.43	65.02±13.72	2.34±2.72	89.94±4.61	47.91±2.47	66.31±3.84	77.76±4.87	100.98±4.1	97.48±23.07	150.07±55.21
PHT-59		12.45±3.95	66.21±4.37	30.73±2.25	28.2±2.79	68.45±5.24	40.14±14.3	2.47±2.79	83.79±4.29	42.9±0.89	65.94±3.31	70.51±6.86	93.88±3.14	60.53±10.19	92.12±18.95
PHT-60		17.29±0.33	58.36±0.87	32.73±1.04	17.25±2.39	74.71±4.33	36.75±7.31	-3.22±1.25	92.38±4.72	29.97±17.82	60.18±3.56	96.38±2.92	NA	46.84±34.73	51.2±31.39
PHT-61		14.04±0.94	62.86±1.82	29.02±1.74	10.64±1.09	76.55±5.91	35.67±2.39	-3.18±1.2	84.66±6.43	28.74±0.49	50.09±0.22	87.35±4.78	106.11±1.77	78.91±16.87	77.69±4.61
PHT-62		46.96±1.64	54.32±1.09	37.69±3.88	37.88±6.33	73.25±6.99	66.83±10.32	2.13±0.98	87.51±4.3	54.63±1.01	47.92±0.99	84.95±3.37	100.45±2.02	62.3±20.04	58.42±13.88
PHT-63		34.41±1.46	56.34±1.66	33.16±4.66	30.67±5.2	71.46±6.91	56.27±12.87	-3.06±0.96	85.68±13.8	45.84±3.24	52.36±1.43	82.88±5.4	96.57±1.9	53.37±13.49	57.85±8.79
PHT-64		33.06±2.42	161.95±7.23	30.59±0.94	44.11±7.01	74.18±10.35	88.31±3.34	-3.31±1.15	91.19±0.08	52.15±1.16	60.03±2.65	83.23±1.45	98.43±2.51	70.1±21.98	67.21±4.55
PHT-65		23.63±8.4	200.57±3.76	19.74±1.45	13.09±4.02	71.38±6.03	86.55±3.44	-3.57±1	85.49±2.23	42.79±0.98	63.31±2.06	73.28±2.23	95.58±2.18	51.23±7.38	60.36±9.64
PHT-67		49.07±2.73	54.07±1.14	34.44±0.22	57.24±4.68	67.74±3.67	94.86±3.87	55.23±3.56	84.76±0.23	49.54±1.25	56.12±3.89	70.19±2.92	95.5±2.07	60.06±14.36	71.91±6.17
PHT-68		47.59±4.05	55.4±1.37	29.36±1.71	54.44±3.58	67.28±1.39	79.95±5.55	67.85±6.2	81.5±4.43	54.46±3	55.14±1.95	83.02±3.47	96.29±2.91	49.26±7.16	53.02±9.19
PHT-69		49.38±2.19	53.72±0.48	38.05±0.38	54.96±3.38	74.33±10.62	88.9±1.6	66.83±5.33	78.34±1.78	56.7±3.1	58.47±1.56	83.56±3.86	90.39±1.05	52.58±22.69	59.59±12.94
PHT-70		4.5±0.4	69.94±1	24.21±2.25	16.16±2.09	71.15±2.26	90.52±4.23	-3.5±0.67	67.14±19.63	37.83±1.34	63.45±1.95	83.44±2.97	93.97±1.37	49.08±15.89	62.61±15.58
PHT-71		13.48±0.87	66.61±1.6	28.42±0.99	41.52±1.64	72.7±7.45	70.67±6.28	-2.71±1.23	83.93±3.86	52.46±2.36	60.63±1.03	80.19±4.33	94.86±0.6	56.95±5.49	67.49±16.7
PHT-72		14.47±3.01	74.1±0.68	23.12±0.57	12.96±1.6	64.79±0.76	70.13±6.27	-3.34±1.13	78.75±5.49	40.02±0.36	67.19±3.29	77.69±3.06	92.01±0.96	64.18±8.39	68.29±13.08
PHT-73		22.79±0.28	57.42±0.64	37.41±1.27	32.42±3.53	67.11±2.64	44.84±11.21	-2.7±1.36	82.28±6.39	66.07±2.86	52.23±1.44	74±7.4	90.77±0.53	56.42±16.98	67.77±17.65
PHT-75		53.59±1.73	56.85±1.38	23.42±2.44	62.41±10.06	68.23±1.25	85.73±1.77	26.48±5.66	77.4±2.96	52.12±3.79	54.08±1.19	81.63±1.23	92.78±1.23	50.03±9.93	67.93±5.41
PHT-77		59.96±0.62	66.63±0.64	37.16±3.08	19.4±1.55	68.27±2.19	72.9±3.75	-3.19±1.27	83.09±8.36	51.7±1.23	61.06±1.59	86.57±4.05	109.01±6.52	81.82±26.81	80.38±18.26
PHT-78		7.31±0.69	73.38±0.33	26.54±0.72	11.39±2.42	69.84±5.08	56.08±10.77	-2.68±1.32	61.7±21.53	36.47±2.61	64.78±2.63	80.44±2.68	112.94±2.9	79.56±24.92	66.67±3.85
PHT-80		2.87±0.48	90.17±3.63	11.26±1.4	1.7±0.86	50.89±3.89	50.59±13.78	-2.86±1.75	3.41±0.28	25.68±3.29	72.36±2.05	78.13±6.86	123.93±4.4	45.16±18.63	61.79±13.13
AmB/ Metro/An3057		5.4±0.73	2.55±0.17	3.512.23	0.33±2.12	2.71±1.02	15.45±6.9	-2.85±1.48	0.32±0.58	7.37±1.09	8.07±0.38	57.73±0.52	100.63±11.83	-7.82±3.48	71.59±32.3

## Sheet: LTC_compound_viability
compound	structure	L. infantum promastigote (25 µM)	L. infantum promastigote (2.5 µM)	L.major promastigote (25 µM)	L.major promastigote (25 µM)	L.major amastigote (25 µM)	L.major amastigote(2.5 µM)	intracellular L. major amastigote (25 µM)	T.brucei (25 µM)	T.brucei (2.5 µM)	T.cruzi (25 µM)	T.cruzi (2.5 µM)	J774 (25 µM)	J774 (2.5 µM)	E.histolytica (25 µM)	E.histolytica (2.5 µM)
LTC-1		72.26±1.7	82.06±2.28	NA	NA	77.45±2.3		73.62±13.52	114.05±15.24	107.25±12.07	61.28±1.16	59.61±2.03	153.64±40.69	105.03±6.13	121.2±19.67	101.22±12.32
LTC-3		1.28±0.03	73.92±0.9	0.4±0.27	96.51±9.24	25.78±0.33	72.33±0.88	22.46±8.8	3.15±1.67	102.79±4.93	22.09±2.53	64.14±2.67	98.33±37.22	98.83±5.99	89.34±13.75	72.02±7.07
LTC-4		24.04±0.45	85.51±1.79	1.56±2.86	60.14±7.43	76.6±1.33		76.09±31.52	89.28±12.34	100.44±5.5	58.59±2.21	57.84±2.64	144.21±37.63	100.11±5.45	71.3±5.74	68±7.58
LTC-5		94.26±0.64	88.44±0.56	79.33±1.96	92.78±2.51	72.06±2.94		65.24±18.66	3.04±1.49	84.18±2.79	62.49±2.45	58.33±3.99	137.68±33.51	99.93±5.59	78.05±2.75	79.34±20.78
LTC-6		0.37±0.06	100.58±0.6	0.62±0.39	66.15±3.33	73.55±1.98		47.27±9.73	2.92±1.26	90.99±5.89	18.44±1.57	56.35±4.53	2.99±2.56	105.91±6.66	2.71±1.39	86.85±20.54
LTC-7		99.55±1.04	90.76±1.66	77.41±1.42	89.51±1.19	76.91±1.73		79.63±14.36	112.7±20.37	100.53±3.67	60.65±4.78	57.39±5.09	131.92±31.78	94.71±7.15	95.36±5.24	75.49±22.83
LTC-8		0.96±0.46	100.72±1.24	0.28±0.16	67.46±1.55	75.06±2.03		67.15±5.73	3.15±1.45	98.49±6.21	33.79±0.8	59.31±1.4	4.16±2.39	102.39±8.6	0.54±0.81	60.27±6.76
LTC-10		0.85±0.33	100.81±0.96	0.71±1	65.09±3.01	74.23±2.26		33.66±12	2.86±1.31	99.75±6.25	21.49±1.69	61.1±6.21	2.99±1.94	99.9±5.33	4.28±0.62	73.25±7
LTC-11		26.59±0.58	95.69±0.99	15.9±0.28	88.17±0.53	75.99±1.81		76.01±11.73	2.87±1.57	97.56±6.46	58.82±2.65	59.11±4.06	139.8±31.89	101.15±5.11	78.6±8.23	93.99±9.98
LTC-12		88.67±0.11	93.89±1.57	13.05±5.83	91.94±1.16	71.92±3.94		86.12±20.03	2.94±1.28	64.88±5.31	67.35±3.03	57.23±1.26	145.2±36.01	98.59±6.83	120.03±7.32	75.28±8.51
LTC-15		1.3±0.08	98.68±1.82	2.78±2.09	78.74±8.51	68.92±2.6		72.77±17.11	3.01±1.07	67.03±3.38	57.83±4.67	62.18±1.53	140.05±31.77	100.49±6.08	56.21±20.75	77.92±18.48
LTC-16		0.76±0.22	98.1±1.02	0.3±0.07	70.49±2.67	65.93±3.03		38.04±4.09	3.08±1.13	93.33±7.86	27.24±1.41	56.8±1.93	18.65±8.95	100.35±5.98	20.56±11.08	76.26±9.01
LTC-31		33.47±0.95	83.8±1.39	47.98±3.82	94.56±5.26	77.22±2.49		56.18±15.72	1.55±0.48	77±6.11	48.55±2.61	54.08±0.88	78.9±10.86	85.18±2.64	108.16±17.87	103.17±7
LTC-32		73.4±1.64	87.81±0.68	52.1±13.52	90.89±2.22	79.91±1.25		90.38±6.42	61.33±4.23	85.15±7.72	56.51±3.17	56.53±2.17	81.56±9.58	95.29±7.26	98.77±16.99	90.86±11.16
LTC-33		61.88±2.3	88.29±2.78	73.88±2.86	91.07±1.59	77.49±2.91		66.11±16.37	39.07±2.74	81.29±6.83	53.11±6.58	56.14±3.59	79.24±10.62	82.72±3.84	111.65±21.74	86.5±9.49
LTC-34		96.05±1.93	93.81±1.21	97.44±5.77	94.19±1.26	83.76±0.29		2.81±0.45	97.84±13.95	85.39±5.86	18.32±0.71	57.87±1.18	-1.28±0.8	86.59±4.49	29.38±4.21	83.13±7.95
LTC-35		0.98±0.33	54.47±0.28	0.6±0.71	15.28±1.04	66.32±7.85		77.83±11.02	0.3±0.56	84.57±5.04	22.35±0.91	61.76±6.04	-1.03±0.82	85.29±3.59	2.72±2.33	90.48±3.11
LTC-36		0.38±0.17	91.52±0.85	0.18±0.06	82.27±1.3	74.35±3.37		69.42±19.82	0.31±0.54	86.98±7.41	6.85±2.28	51.58±3.19	-1.17±0.68	86.88±4.28	12.69±3.32	89.48±9.97
LTC-37		0.36±0.14	12.73±0.42	1.74±1.05	2.24±1.64	76.37±4.39		13.69±2.03	0.57±0.63	0.02±0.35	23.25±2.27	52.95±4.75	-1.1±0.83	84.75±5.81	40.73±16.4	107.96±21.26
LTC-500		84.9±0.86	87.83±1.49	99.47±1.99	94.06±2.27	80.27±0.98		86.97±17.18	90.07±7.53	86.43±5.39	54.39±0.45	53.5±4.53	88.06±12.87	86.41±3.73	221.97±96.7	76.28±5.33
LTC-502		78.11±0.51	88.93±0.57	94.11±1.96	92.28±0.79	74.71±0.57		86.16±17.47	86.09±5.39	82.61±4.94	56.83±1.98	57.77±1.33	84.07±10.21	89.57±4.57	211.17±50.59	75.54±20.35
LTC-503		111.91±1.46	95.17±0.59	106.86±8.98	94.68±2.76	71.72±1.27		98.11±5.5	75.59±5.95	85.05±3.87	65.95±2.93	53.99±1.01	86.37±16.46	88.27±6.57	196.14±26.52	80.61±9.65
LTC-504		58.86±2.3	88.93±2.57	102.29±3.88	94.05±0.52	70.41±4.39		93.2±13.96	81.5±9.06	85.71±3.58	58.71±5.05	56.02±2.85	85.23±13.55	88.83±6.81	207.24±74.93	89.7±4.23
LTC-505		12.95±0.73	91.44±0.38	44.97±4.36	93.83±3.1	70.53±1.94		82.05±11.52	85.57±9.07	83.06±4.41	60.99±3.87	56.26±1.94	90.51±11.91	88.52±6.89	176.73±94.48	90.05±7.88
LTC-506		99.56±1.37	90.51±0.77	78.21±3.15	99.07±1.8	75.35±0.71		88.18±9.55	70.48±5.24	82.79±8.02	61.95±1.75	53.6±1.69	89.9±10.18	88.39±5.71	144.09±36.76	76.6±3.72
LTC-507		78.14±1.36	88.84±2.15	98.78±4.25	90.64±3.47	67.04±1.11		95.07±3.48	89.89±9.03	86.51±8.59	57.39±2.52	54.65±2.94	91.18±13.04	87.16±6.9	190.35±140.5	69.51±20.05
LTC-508		96.95±1.69	90.27±1.71	93.47±4.63	99.81±4.32	65.37±11.48		85.89±17.13	76.79±7.93	85.43±9.08	73.54±6.64	59.28±6.95	93.64±14.9	95.45±10.38	83.05±8.3	71.89±11.97
LTC-509		76.86±0.97	87.07±0.44	95.59±3.12	93.72±5.57	66.83±7.61		92.95±3.21	81.02±3.44	88.35±11.27	56.91±1.34	57.41±2.81	94.38±11.41	85.52±5.7	95.06±16.98	89.86±15.31
LTC-510		70.53±2.06	86.39±1.19	91.7±0.54	94.63±2.75	72.24±1.87		83.14±17.93	82.66±10.3	86.63±9.75	57.55±2.55	57.08±0.95	93.97±18.92	88.22±7.19	88.8±5.19	84.68±20.09
LTC-511		85.33±1.19	82.39±0.47	NA	NA	68.82±1.31		81.95±16.42	71.57±6.8	79.17±3.33	54.4±1.99	54.5±2.66	67.65±7.07	94.06±9.63	97.69±11.26	85.11±12.67
LTC-512		90.87±1.66	82.99±0.36	85.18±2.71	93.63±1.44	67.71±0.69		67.66±19.34	50.35±5.38	73.66±7.61	66.82±0.6	54.13±3.79	59.42±4	88.26±8.2	136.91±13.67	86.12±20.46
LTC-513		70.27±4.64	82.7±1	78.97±24.29	93.13±2.33	69.32±5.27		69.54±13.28	65.01±6.2	79.69±0.22	58.98±1.18	55.31±1.67	59.96±6.08	87.79±8.77	120.95±12.69	79.73±15.19
LTC-514		82.88±2.14	84.5±1.05	92.62±4.43	92.41±1.2	67.12±3.78		90.09±8.21	71.1±6.05	76.25±0.86	56.74±1.02	51.85±2.41	60.31±7.85	87.1±8	74.82±10.89	99.91±12.65
LTC-515		71.65±3	87.45±0.79	22.52±2.03	89.43±1.94	58.38±0.43		78.72±8.5	-0.99±0.32	77.75±2.93	41.93±3.56	53.73±1.22	61.96±4.36	94.59±15.69	136.49±8.88	87.34±8.14
LTC-540		16.06±1.33	85.92±0.67	38.15±6.12	89.5±4.12	25.11±3.96	74.76±2.86	63.86±15.02	-1.09±0.37	81±1.11	39.62±2.07	58.05±3.86	66.25±2.89	90.43±14.97	45.34±7.26	80.49±18.13
LTC-541		0.2±0.2	30.08±1.66	0.89±0.52	3.64±1.87	64.31±3.97		24.76±3.44	-1.03±0.17	-0.79±0.07	10.56±0.44	61.94±1.65	-2.69±0.12	88.05±9.03	-0.61±2	117.79±21.3
LTC-550			84.64±1.03	94.97±4	92.73±2.16	56.99±2.49		86.57±14.24	66.24±1.72	89.34±13.95	13.63±3.26	54.56±3.42	55.2±4.31	103.55±10.54	107.67±11.02	82.11±17.84
LTC-551		0.27±0.04	91.07±2.65	1.31±1.09	48.09±5.63	57.33±2.04		1.83±0.25	-1.75±0.04	70.04±8.93	9.52±1.68	51.76±0.67	-3.7±0.14	94.08±9.73	3.17±2.03	67.06±0.97
LTC-553		0.35±0.21	85.74±1.14	0.21±0.07	33.84±1.83	53.43±4.75		6.86±3.35	-1.53±0.11	71.4±11.43	8.3±1.48	50.78±3.32	-3.62±0.26	94.28±5.07	0.5±1.57	91.54±11.72
LTC-554		55.64±1.92	89.1±1.3	80.8±3.01	94.56±1.2	64.53±2.53		106.62±6.32	65.09±2.11	91.48±13.63	2.97±1.25	57.46±4.18	-2.04±0.29	94.7±3.94	90.03±19.33	63.46±11.65
LTC-555		0.23±0.15	32.84±1.71	0.41±0.42	2.81±1.1	62.16±4.17		28.15±10.77	-1.69±0.12	64.97±5.26	4.23±0.58	54.56±0.94	-3.63±0.17	93.48±4.55	-2.19±0.87	81.84±13.57
LTC-556		18.47±0.38	90.52±2.8	15.02±1.02	92.1±3.7	62.61±4.24		68.07±19.89	-1.74±0.21	99.35±14.49	42.91±2.16	54.3±0.67	57.06±3.56	93.68±5.94	57.15±23.44	64.21±14.72
LTC-571		21.41±0.55	85.54±1.4	17.86±1.89	90.25±2.41	52.71±3.45		90.92±5.06	-1.71±0.2	96.79±11.61	51.97±3.2	55.73±2.75	54.46±3.98	94.19±3.99	195.86±74.76	79.6±19.96
LTC-572		2.39±0.06	31.4±0.27	0.99±0.05	5±0.54	60.94±1.99		74.53±4.63	-1.64±0.05	90.28±11.09	57.16±2.64	61.48±0.74	58.15±2.13	95.45±4.24	164.04±15.76	73.69±12.47
LTC-1001		20.69±1.24	80.33±1.56	83.48±0.8	96.46±0.99	45.67±0.95		77.41±15.33	-1.76±0.13	95.98±10.61	61.19±2.69	58.69±1.81	51.34±3.62	96.64±5.14	100.89±3.8	96.8±28.01
LTC-1002		6.07±0	80.48±1.46	3.34±0.11	94.58±2.13	80.31±1.44		34.91±1.55	-1.73±0.12	92.22±11.55	55.4±4.06	61.76±1.82	104.23±11.25	82.97±11.88	82.06±2.27	68.91±8.54
LTC-1003		41.39±1.34	80.51±1.16	NA	NA	60.52±1.25		99.93±2.22	4±0.71	80.07±4.66	65.06±3.54	58.65±1.45	90.15±8.75	99.12±5.03	62.01±5.52	57.18±12.87
LTC-1004		23.96±1.28	79.7±0.36	84.04±1.58	90.62±11.67	41.05±0.85	81.95±1.13	89.73±4.68	2.15±0.94	79.95±5.64	55.57±6.87	59.48±0.94	82.53±9.77	87.1±6.36	50.52±1.95	38.67±1.45
LTC-1016		6.43±0.2	77.74±1.57	18.48±2.44	98.18±1.05	34.37±0.2	81.3±6.48	49.07±11.57	2±1.02	76.02±5.19	63.99±3.74	62.91±2.04	84.41±11.4	96.39±3.93	51.02±4.79	39.7±1.65
LTC-1017		4.43±0.13	78±0.57	5.96±3.06	96.48±1.91	23.41±0.82	77.74±5.72	45.57±6.47	2.02±1.18	79.52±5.63	45.8±1.81	64.5±2.87	91.24±6.61	95.53±6.81	68.51±1.94	43.32±1.56
LTC-1023		1.5±0.05	67.55±2.44	0.83±1.76	88.57±3.09	17.98±1.91	68.39±1.28	4.9±2.45	1.99±1	-1.06±0.31	23.19±1.67	58.51±0.23	75.66±4.65	96.69±4.49	59.6±14.66	48.47±4.19
LTC-1024		11.48±0.14	88.11±0.54	5.97±2.03	96.72±1.52	58.04±3.94		61.87±21.7	2.3±1.04	77.43±5.01	65.36±3.31	62.1±2.38	61.99±7.72	94.51±4.26	48.78±3.43	36.65±4.87
LTC-1025		0.7±0.03	55.34±1.69	0.16±0.69	88.31±1.36	21.19±2.05	77.01±1.6	2.8±0.31	2.26±1.07	78.02±4.59	23.44±2.5	63.08±2.47	98.48±8.61	75.07±3.41	55.33±4.32	45.86±11.56
LTC-1026		56.98±0.29	84.16±0.61	34.15±3.37	93.26±1.34	59.49±7.56		102.48±4.55	2.26±0.92	71.15±5.23	57.78±6.73	58.63±1.12	-0.01±0.89	94.64±3.96	113.18±30.48	65.57±10.12
LTC-1027		0.64±0.3	77.94±1.82	-0.24±0.15	72.2±16.24	75.45±3.25		79.35±16.44	2.27±0.89	11.22±1.8	12.02±0.47	61.79±2.34	99.89±8.05	96.08±4.11	2.09±3.63	79.11±9.1
LTC-1028		0.58±0.24	78.35±1.53	0.32±0.34	81.56±2	59.28±3.42		79.11±21.96	2.01±0.92	19.73±4.81	12.4±0.9	60.98±0.78	-0.47±0.78	97.41±5.26	37.83±19.88	71.89±4.72
LTC-1029		0.37±0.05	82.24±2.25	-0.13±0.19	88.87±5.45	67.93±2.07		76.81±12.18	2.21±0.85	-0.97±0.28	6.68±2.95	56.84±2.34	91.92±10.09	94.86±4.03	15.39±5.25	70.29±18.15
LTC-1031		44.86±6.2	83.65±2.96	62.74±3.51	91.58±2.08	70.94±2.23		98.04±5.56	2.18±0.95	75.55±4.37	59.26±2.74	58.39±1.11	-0.69±0.73	95.39±4.41	104.97±18.21	74.08±12.73
LTC-1032		9.17±0.49	84.06±3.01	0.57±0.34	86.34±2.23	75.99±0.96		73.03±5.58	2.18±0.88	-0.94±0.33	29.04±1.22	59.81±1.24	96.57±11.93	96.33±3.07	118.46±17.56	56.3±3.32
LTC-1034		3.46±0.12	67.97±22.16	6.26±1.21	79.28±17.16	15.19±1.86	73.89±0.76	105.02±5.69	2.34±1.3	72.75±4.34	30.82±2.5	60.06±2.2	64.14±4.5	96.62±5.47	123.18±5.09	51.99±6.13
LTC-1035		0.84±0.54	68.34±1.6	2.19±1.75	89.51±1.08	27.68±0.6	71.37±0.91	11.37±1.86	2.22±0.96	71.18±5.31	25.6±1.61	63.91±2.75	95.44±11.31	92.26±5.33	100.55±21.21	48.49±2.26
LTC-1036		2.92±1.76	81.73±3.03	62.93±1.91	97.45±0.88	44.39±0.85		96.9±20.88	2.27±0.92	77.14±4.4	48.72±0.97	63.51±2.37	97.37±9.01	98.98±4.03	97.13±22.41	57.02±14.15
LTC-1037		2.65±0.15	79.34±2.29	9.56±0.72	92.72±1.91	31.13±1.04	75.35±2.38	64.8±14.3	2.32±0.99	74.23±4.17	58.17±1.83	61.05±2.6	101.81±7.5	97.39±2.56	69.59±13	66±16.44
LTC-1041		20.27±4.1	47.11±4.67	15.5±3.29	88.04±2.36	73.79±2.47		71.58±22.79	2.06±1.4	70.46±3.15	57.17±4.4	60.01±3.23	85.1±13.86	100.06±2.23	128.22±30.15	85.23±16.34
LTC-1042		1.85±0.19	81.72±3.08	0.03±0.1	86.37±2.46	39.02±23.35		67.56±19.82	2.38±1.15	77.3±2.39	18.6±2.9	61.88±1.61	97.79±15.49	93.88±4.73	125.39±46.46	105.93±18.04
LTC-1043		16.93±2.12	71.59±5.44	22.07±5	83.4±5.16	22.09±2.55	76.15±2.46	63.43±7.61	2.22±1.09	80.57±2.56	31.92±1.78	61.85±0.89	93.55±8.83	95.72±7.77	97.35±19.44	74.33±21.57
AmB/Metronidazol/AN3057		0.31±0.29	0.62±0.18	0.05±0.39	0.66±0.89	0.65±0.07	3.19±2.07	31.17±10.5	0.27±0.55	-1.22±0.04	8.86±2.3	8.48±1.13	54.29±7.55	93.7±4.76	-1.24±0.45	98.39±36.94
