# Supplementary material for: Phenotypic screening reveals a highly selective phthalimide-based compound with antileishmanial activity
Source: PLoS Negl Trop Dis. 2024 Mar 25;18(3):e0012050. doi: 10.1371/journal.pntd.0012050 (PMC10994559; doi:10.1371/journal.pntd.0012050)
Supplement: S3 Table — (XLSX) [file pntd.0012050.s010.xlsx]

## Sheet: EC50
T. brucei	EC50 ± SE(µM)		E. histolytica	EC50 ± SE (µM)		L. major axenic amastigote	EC50 ± SE(µM)		L. major promastigote	EC50 ± SE(µM)			L infantum rescue assay	EC50 ± SE(µM)		HepG2	EC50 ± SE (µM)		J774	EC50 ± SE (µM)
LTC1023	1.1 ± 1.7		LTC-6	4.9 ± 1.8		PH-35	2.3±1.9		PH-35	7.1±1.7			LTC-1023	4.08±1.8		PH-39	>100		PH39	>16
LTC1025	3.7 ± 1.7		LTC-8	4.4 ± 1.7		PH-36	3±1.8		PH-38	6.3±1.7			LTC-1025	2.84±2.9		LTC-1025	31.62± 1.7		LTC-1025	>16
LTC 1035	2.9 ± 1.7		LTC-10	6.5 ± 1.7		PH-38	4.3±2.06		PH39	5.9±1.8			LTC-1035	6.67±1.7		LTC-1035	33.84 ± 1.7		LTC-1035	>16
LTC-37	1 ± 1.76		Metronidazol	2.9 ± 1.8		PH-39	2.6±1.8		PH-64	5.8±1.7			PH-39	1.21±3.2		LTC-1023	16.67 ± 1.9		LTC-1023	>16
LTC-6	5.6±1.7					PH-40	4.1±1.9		LTC-34	0.2±1.7			AmB	0.66±1.9					AmB	>16
LTC-8	7.3±1.7					PH-41	3.6±2.1		LTC-35	3.2±1.7
LTC-10	6.0±1.7					PH-54	6.8±2.6		LTC-37	0.9±1.7
PH-39	3.9 ± 1.7					PH-55	10.1±2.1		LTC-541	0.3±2.0
PH-80	0.45 ± 1.99					PH-61	8.9±1.9		LTC-555	0.6±1.8
						PH-65	17±2.2		LTC-572	1±1.7
						PH-70	14.4±1.9		AmB	0.2±1.7
						PH-72	14±1.9
						PH-78	9.6±1.8
						PH-80	2.5±1.7
						AmB	0.3±1.7
