# Supplementary material for: Phenotypic screening reveals a highly selective phthalimide-based compound with antileishmanial activity
Source: PLoS Negl Trop Dis. 2024 Mar 25;18(3):e0012050. doi: 10.1371/journal.pntd.0012050 (PMC10994559; doi:10.1371/journal.pntd.0012050)
Supplement: S4 Table — (XLSX) [file pntd.0012050.s011.xlsx]

## Sheet: PH39-927
Gene ID	Product Description	Main	reads/kB	F	R	Chr	Input Order	Genomic Location (Gene)		Input ID	Start	End	Length
Tb927.11.3350	phospholipid-transporting ATPase 1-like protein, putative	333812	98.5568	45739	33869	Tb927_11_v5.1	1	Tb927_11_v5.1:978,569..983,169(+)		Tb927.11.3350	979783	983169	3387
Tb927.2.5980	chaperone protein ClpB1, putative	52419	20.0608	208	25062	Tb927_02_v5.1	2	Tb927_02_v5.1:1,084,364..1,087,644(+)		Tb927.2.5980	1084458	1087070	2613
Tb927.9.4040	nicotinamidase, putative	21064	34.2504	1035	6794	Tb927_09_v5.1	3	Tb927_09_v5.1:775,299..776,254(+)		Tb927.9.4040	775368	775982	615
Tb927.9.3970	nicotinamidase, putative	21040	34.2114	1110	6874	Tb927_09_v5.1	4	Tb927_09_v5.1:768,812..769,767(+)		Tb927.9.3970	768881	769495	615
Tb927.10.4290	hypothetical protein, conserved	14687	17.7379	6786	7222	Tb927_10_v5.1	5	Tb927_10_v5.1:1,117,482..1,118,429(+)		Tb927.10.4290	1117602	1118429	828
Tb927.9.12710	hypothetical protein, conserved	13040	11.0042	6183	610	Tb927_09_v5.1	6	Tb927_09_v5.1:1,998,809..2,000,230(+)		Tb927.9.12710	1998835	2000019	1185
Tb927.7.7240	leucine-rich repeat protein (LRRP), putative	12890	5.98422	3659	2783	Tb927_07_v5.1	7	Tb927_07_v5.1:2,085,380..2,087,863(-)		Tb927.7.7240	2085380	2087533	2154
Tb927.8.1890	cytochrome c1, heme protein, mitochondrial, putative	11313	14.5598	5351	5250	Tb927_08_v5.1	8	Tb927_08_v5.1:613,650..615,425(-)		Tb927.8.1890	614630	615406	777
Tb10.v4.0196	hypothetical protein	8384	2.24291	3610	3328	tryp_X-333c11.p1c	9	tryp_X-333c11.p1c:20,014..23,751(+)		Tb10.v4.0196	20014	23751	3738
Tb927.9.2520	microtubule-associated protein	7279	0.295354	2575	2889	Tb927_09_v5.1	10	Tb927_09_v5.1:534,064..560,380(-)		Tb927.9.2520	534345	558989	24645
Tb927.4.810	expression site-associated gene 5 (ESAG5) protein, putative	7250	4.99311	1751	2094	Tb927_04_v5.1	11	Tb927_04_v5.1:228,529..230,464(-)		Tb927.4.810	228897	230348	1452
Tb927.7.2630	50S ribosome-binding GTPase, putative	7031	2.54194	3268	3250	Tb927_07_v5.1	12	Tb927_07_v5.1:672,562..675,452(-)		Tb927.7.2630	672683	675448	2766
Tb927.5.1300	V-type proton ATPase subunit a, putative	6944	2.95238	3234	3147	Tb927_05_v5.1	13	Tb927_05_v5.1:481,542..484,043(+)		Tb927.5.1300	481692	484043	2352
Tb927.4.2760	Protein of unknown function (DUF3808), putative	6905	3.42001	3239	3276	Tb927_04_v5.1	14	Tb927_04_v5.1:731,104..733,756(+)		Tb927.4.2760	731459	733477	2019
Tb927.9.4950	radical SAM domain protein, putative	6801	5.72475	3205	3099	Tb927_09_v5.1	15	Tb927_09_v5.1:897,434..898,806(+)		Tb927.9.4950	897502	898689	1188
Tb927.9.7870	hypothetical protein, conserved	6747	7.25484	3001	2914	Tb927_09_v5.1	16	Tb927_09_v5.1:1,301,114..1,302,055(-)		Tb927.9.7870	1301114	1302043	930
Tb927.10.3020	hypothetical protein, conserved	6626	2.85357	422	5892	Tb927_10_v5.1	17	Tb927_10_v5.1:790,326..794,298(+)		Tb927.10.3020	790369	792690	2322
Tb927.6.2030	STE/STE11 serine/threonine-protein kinase, putative	6592	3.43333	3030	3041	Tb927_06_v5.1	18	Tb927_06_v5.1:658,627..666,330(-)		Tb927.6.2030	664216	666135	1920
Tb927.11.16820	hypothetical protein, conserved	6548	5.91509	2091	1625	Tb927_11_v5.1	19	Tb927_11_v5.1:4,475,931..4,482,905(-)		Tb927.11.16820	4480042	4481148	1107
Tb927.8.1360	Dynein heavy chain, N-terminal region 2, putative	6035	0.476134	2233	2670	Tb927_08_v5.1	20	Tb927_08_v5.1:432,137..444,849(-)		Tb927.8.1360	432137	444811	12675
Tb927.10.5940	NEK family Serine/threonine-protein kinase, putative	5984	4.02963	3918	115	Tb927_10_v5.1	21	Tb927_10_v5.1:1,489,196..1,490,927(-)		Tb927.10.5940	1489388	1490872	1485
Tb927.2.2720	STE/STE7 protein kinase, putative	5926	1.31514	2606	2735	Tb927_02_v5.1	22	Tb927_02_v5.1:533,217..540,087(+)		Tb927.2.2720	533630	538135	4506
Tb927.5.3210	small ubiquitin-related modifier	5770	16.7246	5	1151	Tb927_05_v5.1	23	Tb927_05_v5.1:1,055,536..1,056,120(-)		Tb927.5.3210	1055545	1055889	345
Tb927.11.13670	hypothetical protein, conserved	5669	1.16287	2624	173	Tb927_11_v5.1	24	Tb927_11_v5.1:3,640,013..3,645,131(-)		Tb927.11.13670	3640224	3645098	4875
Tb927.1.290	leucine-rich repeat protein (LRRP), putative	5574	1.33286	2233	2243	Tb927_01_v5.1	25	Tb927_01_v5.1:113,066..119,201(+)		Tb927.1.290	113137	117318	4182
Tb927.10.13180	Nrap protein, putative	5247	1.4139	2162	2319	Tb927_10_v5.1	26	Tb927_10_v5.1:3,204,646..3,208,384(-)		Tb927.10.13180	3204646	3208356	3711
Tb927.2.6200	adenosine transporter 2, putative	5105	3.6595	684	1472	Tb927_02_v5.1	27	Tb927_02_v5.1:1,116,625..1,119,335(+)		Tb927.2.6200	1117941	1119335	1395
Tb927.9.2900	U3 small nucleolar RNA-associated protein 10, putative	5104	0.646403	2108	2239	Tb927_09_v5.1	28	Tb927_09_v5.1:653,905..662,404(-)		Tb927.9.2900	653905	661800	7896
Tb927.8.850	hypothetical protein, conserved	4984	2.13265	973	1159	Tb927_08_v5.1	29	Tb927_08_v5.1:247,305..249,646(-)		Tb927.8.850	247305	249641	2337
Tb927.3.1420	hypothetical protein, conserved	4834	0.448465	2218	2167	Tb927_03_v5.1	30	Tb927_03_v5.1:353,744..364,947(+)		Tb927.3.1420	353870	364648	10779
Tb927.11.1090	calpain-like protein, putative	4738	0.270526	1337	1891	Tb927_11_v5.1	31	Tb927_11_v5.1:279,062..296,707(+)		Tb927.11.1090	279194	296707	17514
Tb11.v5.0254	pantothenate kinase subunit, putative	4647	1.05518	172	118	Tb927_11_bin_v5.1	32	Tb927_11_bin_v5.1:517,965..523,711(-)		Tb11.v5.0254	519253	523656	4404
Tb927.11.7290	pantothenate kinase subunit, putative	4633	1.052	135	197	Tb927_11_v5.1	33	Tb927_11_v5.1:2,055,744..2,060,272(+)		Tb927.11.7290	2055799	2060202	4404
Tb927.11.6120	ABC transporter, putative	4533	0.86889	1767	1811	Tb927_11_v5.1	34	Tb927_11_v5.1:1,721,415..1,728,451(-)		Tb927.11.6120	1723173	1728389	5217
Tb927.8.960	hypothetical protein, conserved	4392	0.66697	2070	1835	Tb927_08_v5.1	35	Tb927_08_v5.1:299,102..306,832(-)		Tb927.8.960	299328	305912	6585
Tb927.8.940	Flagella connector protein 1	4348	0.660289	2048	1831	Tb927_08_v5.1	36	Tb927_08_v5.1:288,675..296,405(-)		Tb927.8.940	288901	295485	6585
Tb10.v4.0130	hypothetical protein	4162	0.406247	1248	1183	tryp_X-275g09.p1c	37	tryp_X-275g09.p1c:1..10,245(+)		Tb10.v4.0130	1	10245	10245
Tb927.11.10120	hypothetical protein, conserved	4043	1.67829	1827	1845	Tb927_11_v5.1	38	Tb927_11_v5.1:2,710,260..2,712,814(+)		Tb927.11.10120	2710406	2712814	2409
Tb927.9.16490	variant surface glycoprotein (VSG), putative	3986	2.41137	1735	1789	Tb927_09_v5.1	39	Tb927_09_v5.1:2,671,181..2,672,833(-)		Tb927.9.16490	2671181	2672833	1653
Tb927.10.12550	hypothetical protein, conserved	3861	4.33333	1793	1758	Tb927_10_v5.1	40	Tb927_10_v5.1:3,044,989..3,045,895(-)		Tb927.10.12550	3044989	3045879	891
Tb927.11.11220	dynein heavy chain, putative	3839	0.301595	1399	1631	Tb927_11_v5.1	41	Tb927_11_v5.1:2,995,908..3,009,517(+)		Tb927.11.11220	2996095	3008823	12729
Tb927.7.3160	Cytoplasmic dynein 1 heavy chain (DYNC1H1), putative	3657	0.230391	1561	1534	Tb927_07_v5.1	42	Tb927_07_v5.1:801,867..818,172(+)		Tb927.7.3160	801917	817789	15873
Tb927.2.5820	hypothetical protein, conserved	3509	1.08102	1585	1586	Tb927_02_v5.1	43	Tb927_02_v5.1:1,053,508..1,057,287(+)		Tb927.2.5820	1053845	1057090	3246
Tb927.2.950	paraflagellar rod component, putative	3468	0.828674	1297	1050	Tb927_02_v5.1	44	Tb927_02_v5.1:158,783..164,921(+)		Tb927.2.950	158854	163038	4185
Tb10.v4.0215	hypothetical protein	3452	7.147	1460	1512	tryp_X-448g06.q1c	45	tryp_X-448g06.q1c:16,478..19,641(-)		Tb10.v4.0215	18121	18603	483
Tb927.4.310	SPRY domain/HECT-domain (ubiquitin-transferase), putative	3437	0.173218	1489	1362	Tb927_04_v5.1	46	Tb927_04_v5.1:80,881..100,909(-)		Tb927.4.310	80881	100722	19842
Tb927.5.3430	ubiquitin-activating enzyme E1, putative	3432	1.43538	1510	1583	Tb927_05_v5.1	47	Tb927_05_v5.1:1,138,330..1,141,265(-)		Tb927.5.3430	1138857	1141247	2391
Tb927.3.5530	Tb-292 membrane associated protein	3423	0.463068	342	1529	Tb927_03_v5.1	48	Tb927_03_v5.1:1,547,337..1,555,793(+)		Tb927.3.5530	1547572	1554963	7392
Tb927.2.170	leucine-rich repeat protein 1 (LRRP1), putative	3351	0.801291	1142	1311	Tb927_02_v5.1	49	Tb927_02_v5.1:11,866..18,011(+)		Tb927.2.170	11937	16118	4182
Tb927.9.1770	Zn-finger in Ran binding protein and others/SPRY domain/HECT-domain (ubiquitin-transferase), putative	3333	0.373069	1388	1414	Tb927_09_v5.1	50	Tb927_09_v5.1:412,833..422,145(-)		Tb927.9.1770	412833	421766	8934
Tb927.11.5690	SWI/SNF-related matrix-associated actin-dependent regulator of chromatin subfamily-related, putative	3184	0.992828	1467	1475	Tb927_11_v5.1	51	Tb927_11_v5.1:1,604,876..1,608,112(+)		Tb927.11.5690	1604906	1608112	3207
Tb11.01.2730	hypothetical protein, conserved	3132	0.369688	1241	1316	Tb927_11_v5.1	52	Tb927_11_v5.1:2,924,995..2,933,789(+)		Tb11.01.2730	2925203	2933674	8472
Tb927.10.1500	methionyl-tRNA synthetase, putative	3098	1.33419	1447	49	Tb927_10_v5.1	53	Tb927_10_v5.1:401,249..404,725(-)		Tb927.10.1500	401939	404260	2322
Tb927.7.5370	hypothetical protein, conserved	3042	0.883275	1413	1366	Tb927_07_v5.1	54	Tb927_07_v5.1:1,431,937..1,436,493(+)		Tb927.7.5370	1432263	1435706	3444
Tb927.6.1110	ubiquitin carboxyl-terminal hydrolase, putative	3006	0.9134	180	1434	Tb927_06_v5.1	55	Tb927_06_v5.1:435,316..438,925(-)		Tb927.6.1110	435316	438606	3291
Tb927.6.3000	sphingolipid delta 4 desaturase, putative	2979	2.84527	371	1376	Tb927_06_v5.1	56	Tb927_06_v5.1:892,489..895,354(+)		Tb927.6.3000	892527	893573	1047
Tb927.10.5430	Flagellar C1a complex subunit C1a-32, putative	2904	3.43262	1374	16	Tb927_10_v5.1	57	Tb927_10_v5.1:1,367,258..1,368,574(+)		Tb927.10.5430	1367462	1368307	846
Tb927.6.130	hypothetical leucine-rich repeat protein 1 (LRRP1)	2781	0.664516	1177	822	Tb927_06_v5.1	58	Tb927_06_v5.1:3,470..11,598(+)		Tb927.6.130	3541	7725	4185
Tb927.11.1130	calpain-like cysteine peptidase, putative	2747	0.169537	904	1017	Tb927_11_v5.1	59	Tb927_11_v5.1:317,131..333,722(+)		Tb927.11.1130	317520	333722	16203
Tb927.9.10820	hypothetical protein, conserved	2742	1.41486	49	1282	Tb927_09_v5.1	60	Tb927_09_v5.1:1,706,335..1,708,415(-)		Tb927.9.10820	1706460	1708397	1938
Tb927.6.640	ApaH-like phosphatase ALPH1	2727	1.23673	1260	1273	Tb927_06_v5.1	61	Tb927_06_v5.1:261,870..272,494(-)		Tb927.6.640	267496	269700	2205
Tb927.7.2330	Protein of unknown function (DUF1663), putative	2710	0.821212	1102	947	Tb927_07_v5.1	62	Tb927_07_v5.1:599,448..603,835(-)		Tb927.7.2330	599448	602747	3300
Tb927.9.13440	Flagellar Member 5	2708	0.57167	892	655	Tb927_09_v5.1	63	Tb927_09_v5.1:2,128,239..2,133,162(-)		Tb927.9.13440	2128239	2132975	4737
Tb927.10.8180	hypothetical protein, conserved	2701	0.747785	1271	1231	Tb927_10_v5.1	64	Tb927_10_v5.1:2,031,888..2,035,544(-)		Tb927.10.8180	2031928	2035539	3612
Tb927.11.8880	tRNA threonylcarbamoyl adenosine modification protein, Sua5/YciO/YrdC/YwlC family, putative	2695	2.36404	1249	64	Tb927_11_v5.1	65	Tb927_11_v5.1:2,442,437..2,443,717(+)		Tb927.11.8880	2442481	2443620	1140
Tb927.8.1590	ubiquitin-protein ligase, putative	2597	0.201084	1104	698	Tb927_08_v5.1	66	Tb927_08_v5.1:516,038..530,691(+)		Tb927.8.1590	516817	529731	12915
Tb927.9.11830	hypothetical protein, conserved	2594	1.32212	1190	1189	Tb927_09_v5.1	67	Tb927_09_v5.1:1,843,058..1,846,037(+)		Tb927.9.11830	1843239	1845200	1962
Tb927.10.7290	Flagellar Member 2	2554	0.736448	1174	1154	Tb927_10_v5.1	68	Tb927_10_v5.1:1,838,047..1,841,648(-)		Tb927.10.7290	1838047	1841514	3468
Tb927.7.2300	Nucleoporin NUP132	2531	0.70072	103	1131	Tb927_07_v5.1	69	Tb927_07_v5.1:589,990..594,412(-)		Tb927.7.2300	590576	594187	3612
Tb927.7.2040	hypothetical protein, conserved	2529	3.07664	1153	1182	Tb927_07_v5.1	70	Tb927_07_v5.1:514,253..515,104(-)		Tb927.7.2040	514253	515074	822
Tb09.v4.0030	variant surface glycoprotein (VSG), putative	2478	1.652	154	1856	TP26P4-3b07.q1k	71	TP26P4-3b07.q1k:35,145..36,644(-)		Tb09.v4.0030	35145	36644	1500
Tb927.2.5270	dynein heavy chain, putative	2468	0.193705	629	985	Tb927_02_v5.1	72	Tb927_02_v5.1:925,381..938,171(+)		Tb927.2.5270	925431	938171	12741
Tb927.9.15400	ankyrin-repeat protein, putative	2465	0.269487	446	1050	Tb927_09_v5.1	73	Tb927_09_v5.1:2,389,353..2,398,792(+)		Tb927.9.15400	2389396	2398542	9147
Tb927.1.1740	Microtubule-associated protein futsch, putative	2440	0.113673	887	943	Tb927_01_v5.1	74	Tb927_01_v5.1:441,101..462,853(+)		Tb927.1.1740	441389	462853	21465
Tb927.11.9200	methyltransferase domain containing protein, putative	2439	1.39931	1012	978	Tb927_11_v5.1	75	Tb927_11_v5.1:2,523,009..2,524,938(+)		Tb927.11.9200	2523030	2524772	1743
Tb927.8.4780	Flagellar Member 3	2439	0.195809	990	1056	Tb927_08_v5.1	76	Tb927_08_v5.1:1,404,852..1,417,416(-)		Tb927.8.4780	1404852	1417307	12456
Tb927.3.4600	hypothetical protein, conserved	2381	0.734877	750	622	Tb927_03_v5.1	77	Tb927_03_v5.1:1,289,776..1,293,047(-)		Tb927.3.4600	1289776	1293015	3240
Tb927.10.7360	ATP-binding cassette protein, putative	2358	1.21484	1032	113	Tb927_10_v5.1	78	Tb927_10_v5.1:1,857,735..1,860,433(-)		Tb927.10.7360	1858465	1860405	1941
Tb927.9.6670	hypothetical protein, conserved	2339	0.305632	624	738	Tb927_09_v5.1	79	Tb927_09_v5.1:1,092,489..1,100,226(+)		Tb927.9.6670	1092574	1100226	7653
Tb927.9.2590	hypothetical protein, conserved	2339	0.715947	1015	881	Tb927_09_v5.1	80	Tb927_09_v5.1:571,533..575,541(-)		Tb927.9.2590	572247	575513	3267
Tb927.10.890	kinesin, putative	2335	0.269319	952	659	Tb927_10_v5.1	81	Tb927_10_v5.1:238,177..246,995(+)		Tb927.10.890	238326	246995	8670
Tb927.4.2070	antigenic protein, putative	2324	0.173848	729	957	Tb927_04_v5.1	82	Tb927_04_v5.1:517,217..530,993(-)		Tb927.4.2070	517255	530622	13368
Tb05.5K5.140	Trypanosoma specific protein, unknown function	2320	5.48463	63	786	5K5_v5.1	83	5K5_v5.1:27,867..28,292(-)		Tb05.5K5.140	27867	28289	423
Tb927.5.4490	hypothetical protein, conserved	2303	5.44444	61	772	Tb927_05_v5.1	84	Tb927_05_v5.1:1,382,737..1,383,162(-)		Tb927.5.4490	1382737	1383159	423
Tb927.6.3720	hypothetical protein, conserved	2289	1.13711	50	1067	Tb927_06_v5.1	85	Tb927_06_v5.1:1,108,499..1,111,291(-)		Tb927.6.3720	1108869	1110881	2013
Tb927.10.8210	KREPA2	2284	1.29478	1072	103	Tb927_10_v5.1	86	Tb927_10_v5.1:2,039,516..2,041,282(-)		Tb927.10.8210	2039516	2041279	1764
Tb927.3.1570	Lapatinib-binding protein kinase 3	2260	1.2092	792	1188	Tb927_03_v5.1	87	Tb927_03_v5.1:409,345..412,681(-)		Tb927.3.1570	410684	412552	1869
Tb927.4.560	Cytoplasmic dynein 2 heavy chain (DYNC2H1), putative	2234	0.175919	974	933	Tb927_04_v5.1	88	Tb927_04_v5.1:151,603..164,577(-)		Tb927.4.560	151603	164301	12699
Tb927.9.6040	E1-like ubiquitin-activating enzyme, putative	2217	1.90464	995	991	Tb927_09_v5.1	89	Tb927_09_v5.1:1,004,612..1,006,251(+)		Tb927.9.6040	1004774	1005937	1164
Tb927.9.1750	Fibronectin type III domain containing protein, putative	2202	0.163839	897	802	Tb927_09_v5.1	90	Tb927_09_v5.1:398,215..412,023(-)		Tb927.9.1750	398215	411654	13440
Tb927.10.8540	chaperone protein DnaJ, putative	2192	2.16815	952	58	Tb927_10_v5.1	91	Tb927_10_v5.1:2,118,238..2,119,903(+)		Tb927.10.8540	2118253	2119263	1011
Tb927.1.3130	AGC/RSK family serine/threonine kinase, putative	2181	1.454	102	699	Tb927_01_v5.1	92	Tb927_01_v5.1:683,008..684,631(+)		Tb927.1.3130	683132	684631	1500
Tb11.v5.0703	leucine-rich repeat protein (LRRP), putative	2177	2.07927	722	1040	Tb927_11_bin_v5.1	93	Tb927_11_bin_v5.1:3,564,238..3,570,745(-)		Tb11.v5.0703	3569640	3570686	1047
Tb927.10.5850	N-terminal region of Chorein, a TM vesicle-mediated sorter, putative	2145	0.150717	872	808	Tb927_10_v5.1	94	Tb927_10_v5.1:1,450,933..1,465,465(-)		Tb927.10.5850	1450933	1465164	14232
Tb927.5.1140	choline/ethanolamine kinase	2128	1.12772	161	887	Tb927_05_v5.1	95	Tb927_05_v5.1:445,150..447,101(+)		Tb927.5.1140	445215	447101	1887
Tb927.10.2780	DNA-directed RNA polymerase III subunit C1	2127	0.463096	135	1829	Tb927_10_v5.1	96	Tb927_10_v5.1:710,960..716,216(+)		Tb927.10.2780	711057	715649	4593
Tb927.3.4220	Zn-finger domain protein, putative	2125	0.816993	109	947	Tb927_03_v5.1	97	Tb927_03_v5.1:1,185,640..1,189,068(-)		Tb927.3.4220	1186243	1188843	2601
Tb927.11.16260	SPRY domain/HECT-domain (ubiquitin-transferase), putative	2112	0.170501	947	801	Tb927_11_v5.1	98	Tb927_11_v5.1:4,303,952..4,317,233(-)		Tb927.11.16260	4303952	4316338	12387
Tb927.5.1450	receptor-type adenylate cyclase GRESAG 4, putative	2110	0.562667	447	888	Tb927_05_v5.1	99	Tb927_05_v5.1:516,166..520,286(-)		Tb927.5.1450	516479	520228	3750
Tb927.7.6650	Colon cancer-associated protein Mic1-like, putative	2103	0.65514	1560	168	Tb927_07_v5.1	100	Tb927_07_v5.1:1,823,741..1,827,213(-)		Tb927.7.6650	1823741	1826950	3210
Tb927.8.7930	receptor-type adenylate cyclase GRESAG 4, putative	2087	0.548633	564	876	Tb927_08_v5.1	101	Tb927_08_v5.1:2,327,788..2,332,044(+)		Tb927.8.7930	2328241	2332044	3804
Tb927.4.5280	UDP-Gal or UDP-GlcNAc-dependent glycosyltransferase, putative	2086	1.734	917	593	Tb927_04_v5.1	102	Tb927_04_v5.1:1,432,312..1,433,516(-)		Tb927.4.5280	1432312	1433514	1203
Tb927.8.2150	hypothetical protein, conserved	2077	5.67486	46	30	Tb927_08_v5.1	103	Tb927_08_v5.1:666,282..667,505(+)		Tb927.8.2150	666462	666827	366
Tb927.10.8680	hypothetical protein, conserved	2068	1.54213	905	938	Tb927_10_v5.1	104	Tb927_10_v5.1:2,145,299..2,146,735(+)		Tb927.10.8680	2145395	2146735	1341
Tb927.8.2040	Domain of unknown function (DUF1767), putative	2055	2.71825	933	53	Tb927_08_v5.1	105	Tb927_08_v5.1:640,593..642,333(+)		Tb927.8.2040	640605	641360	756
Tb927.4.4070	mevalonate kinase, putative	2038	2.05859	288	867	Tb927_04_v5.1	106	Tb927_04_v5.1:1,081,390..1,083,084(-)		Tb927.4.4070	1082064	1083053	990
Tb927.5.1120	Phage tail fibre repeat, putative	2027	0.111441	764	742	Tb927_05_v5.1	107	Tb927_05_v5.1:420,947..441,076(+)		Tb927.5.1120	422509	440697	18189
Tb927.4.4450	adenylyl cyclase	2016	0.540193	885	786	Tb927_04_v5.1	108	Tb927_04_v5.1:1,187,586..1,191,740(-)		Tb927.4.4450	1187586	1191317	3732
Tb927.6.3150	Hydin	2013	0.148386	780	638	Tb927_06_v5.1	109	Tb927_06_v5.1:927,299..941,905(+)		Tb927.6.3150	927480	941045	13566
Tb927.10.1960	hypothetical protein, conserved	2003	0.891411	896	93	Tb927_10_v5.1	110	Tb927_10_v5.1:511,123..513,560(+)		Tb927.10.1960	511172	513418	2247
Tb927.8.3950	hypothetical protein, conserved	1999	0.728233	872	892	Tb927_08_v5.1	111	Tb927_08_v5.1:1,180,246..1,183,025(-)		Tb927.8.3950	1180246	1182990	2745
Tb927.2.4020	NEDD8-activating enzyme E1 regulatory subunit, putative	1992	1.09934	916	120	Tb927_02_v5.1	112	Tb927_02_v5.1:707,344..709,608(-)		Tb927.2.4020	707607	709418	1812
Tb927.9.14120	NLI interacting factor-like phosphatase, putative	1990	1.24687	1119	632	Tb927_09_v5.1	113	Tb927_09_v5.1:2,203,304..2,206,977(-)		Tb927.9.14120	2204825	2206420	1596
Tb927.11.15450	Basal body protein	1989	0.289015	565	705	Tb927_11_v5.1	114	Tb927_11_v5.1:4,101,684..4,108,702(-)		Tb927.11.15450	4101684	4108565	6882
Tb927.11.3330	hypothetical protein, conserved	1983	0.625355	867	910	Tb927_11_v5.1	115	Tb927_11_v5.1:972,340..976,881(+)		Tb927.11.3330	973711	976881	3171
Tb927.3.1660	SUMO-interacting motif-containing protein	1972	0.832068	839	858	Tb927_03_v5.1	116	Tb927_03_v5.1:436,051..438,731(-)		Tb927.3.1660	436051	438420	2370
Tb927.10.9660	Splicing factor CRN, putative	1968	0.844273	886	947	Tb927_10_v5.1	117	Tb927_10_v5.1:2,382,352..2,384,790(+)		Tb927.10.9660	2382374	2384704	2331
Tb927.8.1130	protein phosphatase with EF-Hand domains, putative	1958	0.456091	890	834	Tb927_08_v5.1	118	Tb927_08_v5.1:357,788..364,726(-)		Tb927.8.1130	359790	364082	4293
Tb927.3.930	dynein heavy chain, putative	1944	0.139655	756	689	Tb927_03_v5.1	119	Tb927_03_v5.1:217,061..232,068(+)		Tb927.3.930	217342	231261	13920
Tb927.2.6280	adenosine transporter 2, putative	1937	1.38258	732	897	Tb927_02_v5.1	120	Tb927_02_v5.1:1,147,123..1,153,421(+)		Tb927.2.6280	1148974	1150374	1401
Tb927.9.9640	hypothetical protein, conserved	1935	0.654158	854	530	Tb927_09_v5.1	121	Tb927_09_v5.1:1,534,621..1,537,627(-)		Tb927.9.9640	1534621	1537578	2958
Tb927.1.3260	hypothetical protein, conserved	1920	0.339163	637	652	Tb927_01_v5.1	122	Tb927_01_v5.1:702,966..708,786(+)		Tb927.1.3260	703126	708786	5661
Tb10.v4.0053	hypothetical protein	1912	0.15473	408	859	tryp_X-106b08.p1c	123	tryp_X-106b08.p1c:1..12,505(-)		Tb10.v4.0053	3	12359	12357
Tb927.11.15370	Importin subunit beta-4, putative	1899	0.589935	832	224	Tb927_11_v5.1	124	Tb927_11_v5.1:4,072,262..4,076,775(-)		Tb927.11.15370	4073332	4076550	3219
Tb927.2.1180	retrotransposon hot spot protein 3 (RHS3), putative	1878	1.07931	470	728	Tb927_02_v5.1	125	Tb927_02_v5.1:210,041..212,736(-)		Tb927.2.1180	210947	212686	1740
Tb927.9.6160	NHL1 domain-containing protein	1874	0.545084	800	280	Tb927_09_v5.1	126	Tb927_09_v5.1:1,023,125..1,026,828(+)		Tb927.9.6160	1023184	1026621	3438
Tb927.1.1600	pseudouridine synthase TruD, putative	1846	0.403762	799	799	Tb927_01_v5.1	127	Tb927_01_v5.1:405,433..410,249(+)		Tb927.1.1600	405678	410249	4572
Tb927.5.3160	CMGC/CLK family protein kinase, putative	1841	0.430643	700	647	Tb927_05_v5.1	128	Tb927_05_v5.1:1,041,865..1,046,397(-)		Tb927.5.3160	1041865	1046139	4275
Tb927.3.3130	Present in the outer mitochondrial membrane proteome 24	1839	0.373098	791	346	Tb927_03_v5.1	129	Tb927_03_v5.1:803,152..808,398(-)		Tb927.3.3130	803274	808202	4929
Tb927.6.300	receptor-type adenylate cyclase GRESAG 4, putative	1807	0.472789	782	743	Tb927_06_v5.1	130	Tb927_06_v5.1:137,385..141,251(-)		Tb927.6.300	137385	141206	3822
Tb927.3.440	variant surface glycoprotein (VSG), putative	1806	1.14667	1363	188	Tb927_03_v5.1	131	Tb927_03_v5.1:95,058..96,632(+)		Tb927.3.440	95058	96632	1575
Tb927.6.3090	microtubule associated protein xmap215	1801	0.370119	827	317	Tb927_06_v5.1	132	Tb927_06_v5.1:911,611..917,687(+)		Tb927.6.3090	912279	917144	4866
Tb927.9.5700	hypothetical protein, conserved	1782	0.276536	678	531	Tb927_09_v5.1	133	Tb927_09_v5.1:976,694..983,694(+)		Tb927.9.5700	976822	983265	6444
Tb927.10.11580	predicted WD40 repeat protein	1777	0.348842	248	811	Tb927_10_v5.1	134	Tb927_10_v5.1:2,820,722..2,826,858(+)		Tb927.10.11580	2820932	2826025	5094
Tb927.5.3730	hypothetical protein, conserved	1776	1.02422	811	91	Tb927_05_v5.1	135	Tb927_05_v5.1:1,221,411..1,223,264(+)		Tb927.5.3730	1221531	1223264	1734
Tb927.10.5930	NEK family Serine/threonine-protein kinase, putative	1773	1.20367	802	114	Tb927_10_v5.1	136	Tb927_10_v5.1:1,485,705..1,488,457(-)		Tb927.10.5930	1486930	1488402	1473
Tb927.5.2330	hypothetical protein, conserved	1744	0.131583	700	663	Tb927_05_v5.1	137	Tb927_05_v5.1:786,579..800,194(+)		Tb927.5.2330	786941	800194	13254
Tb927.5.2400	Peptidase C19, ubiquitin carboxyl-terminal hydrolase, putative	1734	0.585613	623	612	Tb927_05_v5.1	138	Tb927_05_v5.1:818,041..823,848(+)		Tb927.5.2400	818858	821818	2961
Tb927.10.7230	Flagellar Member 1	1692	0.223632	769	730	Tb927_10_v5.1	139	Tb927_10_v5.1:1,817,994..1,826,432(-)		Tb927.10.7230	1818813	1826378	7566
Tb927.3.1990	Tetratricopeptide repeat protein 29, putative	1687	1.16667	781	133	Tb927_03_v5.1	140	Tb927_03_v5.1:518,617..520,892(-)		Tb927.3.1990	519226	520671	1446
Tb927.4.5250	UDP-Gal or UDP-GlcNAc-dependent glycosyltransferase, putative	1686	1.4015	783	376	Tb927_04_v5.1	141	Tb927_04_v5.1:1,427,035..1,428,239(-)		Tb927.4.5250	1427035	1428237	1203
Tb927.8.2060	Concanavalin A-like lectin/glucanases superfamily/Beige/BEACH domain containing protein, putative	1677	0.189492	488	755	Tb927_08_v5.1	142	Tb927_08_v5.1:644,161..653,337(+)		Tb927.8.2060	644458	653307	8850
Tb927.9.13330	hypothetical protein, conserved	1671	0.483927	556	534	Tb927_09_v5.1	143	Tb927_09_v5.1:2,101,378..2,105,304(-)		Tb927.9.13330	2101615	2105067	3453
Tb927.11.2430	Cytoplasmic dynein 2 heavy chain (DYNC2H2), putative	1654	0.127979	654	649	Tb927_11_v5.1	144	Tb927_11_v5.1:704,939..718,371(-)		Tb927.11.2430	704939	717862	12924
Tb927.8.5580	N-terminal region of Chorein, a TM vesicle-mediated sorter/Integral peroxisomal membrane peroxin, putative	1651	0.114391	698	636	Tb927_08_v5.1	145	Tb927_08_v5.1:1,643,234..1,658,481(+)		Tb927.8.5580	1644049	1658481	14433
Tb927.8.5170	hypothetical protein, conserved	1630	0.454292	398	459	Tb927_08_v5.1	146	Tb927_08_v5.1:1,541,687..1,546,096(+)		Tb927.8.5170	1541890	1545477	3588
Tb927.5.3170	ribose-phosphate pyrophosphokinase, putative	1628	0.829766	763	744	Tb927_05_v5.1	147	Tb927_05_v5.1:1,046,421..1,050,207(-)		Tb927.5.3170	1048044	1050005	1962
Tb927.7.3740	SUMO-interacting motif-containing protein	1628	0.638431	1222	112	Tb927_07_v5.1	148	Tb927_07_v5.1:977,802..981,654(-)		Tb927.7.3740	978815	981364	2550
Tb927.9.1500	Serine/threonine-protein kinase NEK15, putative	1623	1.16094	551	675	Tb927_09_v5.1	149	Tb927_09_v5.1:355,989..357,769(-)		Tb927.9.1500	356324	357721	1398
Tb927.11.10660	Basal body protein	1612	0.0994693	724	609	Tb927_11_v5.1	150	Tb927_11_v5.1:2,839,475..2,856,547(+)		Tb927.11.10660	2840342	2856547	16206
Tb927.6.4970	serine/arginine-rich protein specific kinase SRPK, putative	1610	0.741252	762	736	Tb927_06_v5.1	151	Tb927_06_v5.1:1,367,387..1,370,104(+)		Tb927.6.4970	1367566	1369737	2172
Tb927.10.15910	Glycerol uptake protein 1	1608	0.878689	402	462	Tb927_10_v5.1	152	Tb927_10_v5.1:3,921,867..3,923,880(+)		Tb927.10.15910	3922051	3923880	1830
Tb927.9.2075	Flagellum attachment zone protein 44	1605	0.188115	538	601	Tb927_09_v5.1	153	Tb927_09_v5.1:468,519..477,050(-)		Tb927.9.2075	468519	477050	8532
Tb927.3.980	hypothetical protein, conserved	1591	0.756538	700	86	Tb927_03_v5.1	154	Tb927_03_v5.1:240,358..242,646(+)		Tb927.3.980	240544	242646	2103
Tb927.11.14990	hypothetical protein, conserved	1586	0.876727	125	734	Tb927_11_v5.1	155	Tb927_11_v5.1:3,988,190..3,990,058(-)		Tb927.11.14990	3988190	3989998	1809
Tb927.9.5460	Eukaryotic translation initiation factor 4 gamma 2	1581	0.527528	722	702	Tb927_09_v5.1	156	Tb927_09_v5.1:945,353..948,671(+)		Tb927.9.5460	945458	948454	2997
Tb927.11.13210	hypothetical protein, conserved	1578	1.53353	703	713	Tb927_11_v5.1	157	Tb927_11_v5.1:3,543,263..3,544,358(-)		Tb927.11.13210	3543263	3544291	1029
Tb10.v4.0052	microtubule-associated protein 2	1570	0.107218	544	597	Tp_ends-39g01.p1k	158	Tp_ends-39g01.p1k:50..14,692(-)		Tb10.v4.0052	50	14692	14643
Tb927.11.12030	hypothetical protein, conserved	1570	1.46592	908	521	Tb927_11_v5.1	159	Tb927_11_v5.1:3,223,649..3,224,942(+)		Tb927.11.12030	3223665	3224735	1071
Tb927.1.120	retrotransposon hot spot protein 4 (RHS4), putative	1565	0.608713	436	712	Tb927_01_v5.1	160	Tb927_01_v5.1:60,218..62,886(-)		Tb927.1.120	60266	62836	2571
Tb927.5.2100	RNA-binding protein, putative	1558	1.11445	322	472	Tb927_05_v5.1	161	Tb927_05_v5.1:720,529..722,027(-)		Tb927.5.2100	720529	721926	1398
Tb927.3.1230	Dicer-like protein 2	1545	0.542677	114	670	Tb927_03_v5.1	162	Tb927_03_v5.1:306,258..309,165(+)		Tb927.3.1230	306319	309165	2847
Tb927.2.3660	paraflagellar rod component, putative	1540	0.143469	662	681	Tb927_02_v5.1	163	Tb927_02_v5.1:650,279..661,575(-)		Tb927.2.3660	650279	661012	10734
Tb927.1.3560	Centrosomal protein of 164 kDa, putative	1536	0.591224	636	603	Tb927_01_v5.1	164	Tb927_01_v5.1:758,163..762,086(-)		Tb927.1.3560	758687	761284	2598
Tb927.10.11160	NFU2 iron-sulfur cluster scaffold homolog, mitochondrial	1533	1.51183	107	717	Tb927_10_v5.1	165	Tb927_10_v5.1:2,729,827..2,731,030(-)		Tb927.10.11160	2729993	2731006	1014
Tb927.9.12650	ubiquitin-activating enzyme E1, putative	1514	0.415364	321	638	Tb927_09_v5.1	166	Tb927_09_v5.1:1,985,928..1,989,798(+)		Tb927.9.12650	1986043	1989687	3645
Tb927.5.3750	RNA-binding protein, putative	1510	0.966091	674	677	Tb927_05_v5.1	167	Tb927_05_v5.1:1,225,338..1,226,911(+)		Tb927.5.3750	1225349	1226911	1563
Tb927.7.4340	Protein of unknown function (DUF1253), putative	1498	0.583333	623	693	Tb927_07_v5.1	168	Tb927_07_v5.1:1,150,298..1,152,982(-)		Tb927.7.4340	1150298	1152865	2568
Tb927.2.450	retrotransposon hot spot protein 4 (RHS4), putative	1491	0.579254	638	584	Tb927_02_v5.1	169	Tb927_02_v5.1:77,112..79,774(-)		Tb927.2.450	77151	79724	2574
Tb927.11.11020	hypothetical protein, conserved	1491	0.291325	855	413	Tb927_11_v5.1	170	Tb927_11_v5.1:2,945,367..2,950,632(+)		Tb927.11.11020	2945515	2950632	5118
Tb927.4.4470	adenylyl cyclase	1485	0.389151	573	264	Tb927_04_v5.1	171	Tb927_04_v5.1:1,196,301..1,200,167(-)		Tb927.4.4470	1196301	1200116	3816
Tb927.10.1700	hypothetical protein, conserved	1479	0.993952	1202	700	Tb927_10_v5.1	172	Tb927_10_v5.1:455,818..457,675(+)		Tb927.10.1700	455842	457329	1488
Tb927.1.420	retrotransposon hot spot protein 5 (RHS5), putative	1477	0.728304	169	408	Tb927_01_v5.1	173	Tb927_01_v5.1:156,334..158,411(+)		Tb927.1.420	156384	158411	2028
Tb927.3.5380	Tubulin-tyrosine ligase family, putative	1476	0.949807	663	159	Tb927_03_v5.1	174	Tb927_03_v5.1:1,505,831..1,507,777(+)		Tb927.3.5380	1505862	1507415	1554
Tb927.10.15730	SPRY domain/Ankyrin repeats (3 copies), putative	1458	0.140422	576	444	Tb927_10_v5.1	175	Tb927_10_v5.1:3,870,993..3,881,676(+)		Tb927.10.15730	3871247	3881629	10383
Tb927.2.690	leucine-rich repeat protein (LRRP), putative	1455	0.436544	575	682	Tb927_02_v5.1	176	Tb927_02_v5.1:125,307..133,253(+)		Tb927.2.690	125379	128711	3333
Tb927.4.4300	NADH dehydrogenase (ubiquinone) 1 beta subcomplex subunit, putative	1453	0.784981	710	115	Tb927_04_v5.1	177	Tb927_04_v5.1:1,137,384..1,139,574(-)		Tb927.4.4300	1137686	1139536	1851
Tb927.3.1490	leucine-rich repeat protein (LRRP), putative	1451	0.592003	616	661	Tb927_03_v5.1	178	Tb927_03_v5.1:381,448..387,810(+)		Tb927.3.1490	381470	383920	2451
Tb11.v5.0406	glycerol uptake protein, putative	1448	0.791257	426	358	Tb927_11_bin_v5.1	179	Tb927_11_bin_v5.1:1,500,693..1,503,779(-)		Tb11.v5.0406	1500693	1502522	1830
Tb927.6.620	hypothetical protein, conserved	1447	0.176744	481	497	Tb927_06_v5.1	180	Tb927_06_v5.1:249,988..258,560(-)		Tb927.6.620	250035	258221	8187
Tb927.11.14860	hypothetical protein, conserved	1442	0.744066	531	585	Tb927_11_v5.1	181	Tb927_11_v5.1:3,946,961..3,948,958(-)		Tb927.11.14860	3946961	3948898	1938
Tb927.5.3230	hypothetical protein, conserved	1436	0.219371	966	186	Tb927_05_v5.1	182	Tb927_05_v5.1:1,058,296..1,064,868(-)		Tb927.5.3230	1058296	1064841	6546
Tb927.2.4230	NUP-1 protein, putative	1429	0.130574	547	587	Tb927_02_v5.1	183	Tb927_02_v5.1:742,984..754,825(-)		Tb927.2.4230	743768	754711	10944
Tb927.9.6090	PTP1-interacting protein, 39 kDa	1426	1.38178	497	575	Tb927_09_v5.1	184	Tb927_09_v5.1:1,010,113..1,011,594(+)		Tb927.9.6090	1010333	1011364	1032
Tb927.3.4500	Fumarate hydratase class I, cytosolic	1421	0.836867	669	54	Tb927_03_v5.1	185	Tb927_03_v5.1:1,256,475..1,259,944(-)		Tb927.3.4500	1257999	1259696	1698
Tb927.1.4900	expression site-associated gene 11 (ESAG11) protein, putative	1419	1.2681	356	601	Tb927_01_v5.1	186	Tb927_01_v5.1:993,537..994,662(+)		Tb927.1.4900	993544	994662	1119
Tb927.4.3860	receptor-type adenylate cyclase GRESAG 4, putative	1419	0.383617	537	611	Tb927_04_v5.1	187	Tb927_04_v5.1:1,006,654..1,011,712(-)		Tb927.4.3860	1007267	1010965	3699
Tb927.4.570	Replication factor-A C terminal domain containing protein, putative	1412	0.805936	645	145	Tb927_04_v5.1	188	Tb927_04_v5.1:165,137..166,905(-)		Tb927.4.570	165137	166888	1752
Tb927.4.3900	hypothetical protein, conserved	1408	1.17627	626	73	Tb927_04_v5.1	189	Tb927_04_v5.1:1,027,107..1,028,309(-)		Tb927.4.3900	1027107	1028303	1197
Tb927.11.11030	exosome-associated protein 4	1405	2.01001	37	466	Tb927_11_v5.1	190	Tb927_11_v5.1:2,951,203..2,952,047(+)		Tb927.11.11030	2951217	2951915	699
Tb927.5.920	rhodanese-like domain containing protein, putative	1398	1.03556	625	567	Tb927_05_v5.1	191	Tb927_05_v5.1:364,364..365,775(+)		Tb927.5.920	364426	365775	1350
Tb927.7.4410	hypothetical protein, conserved	1392	1.0892	631	631	Tb927_07_v5.1	192	Tb927_07_v5.1:1,170,782..1,174,167(-)		Tb927.7.4410	1172804	1174081	1278
Tb927.6.2210	hypothetical protein, conserved	1392	0.410983	549	546	Tb927_06_v5.1	193	Tb927_06_v5.1:699,665..703,193(+)		Tb927.6.2210	699807	703193	3387
Tb927.2.2260	phosphatidylinositol kinase related protein, putative	1392	0.108462	542	531	Tb927_02_v5.1	194	Tb927_02_v5.1:433,365..447,032(-)		Tb927.2.2260	433365	446198	12834
Tb927.8.4230	hypothetical protein, conserved	1392	0.42844	615	229	Tb927_08_v5.1	195	Tb927_08_v5.1:1,252,160..1,256,357(-)		Tb927.8.4230	1252921	1256169	3249
Tb927.11.14890	DNA polymerase alpha/epsilon subunit B, putative	1390	0.713919	659	131	Tb927_11_v5.1	196	Tb927_11_v5.1:3,953,252..3,955,426(-)		Tb927.11.14890	3953252	3955198	1947
Tb927.3.4610	Right handed beta helix region, putative	1385	0.148829	495	565	Tb927_03_v5.1	197	Tb927_03_v5.1:1,293,531..1,303,027(-)		Tb927.3.4610	1293531	1302836	9306
Tb927.9.6100	PTP1-interacting protein, 39 kDa	1384	1.34109	519	473	Tb927_09_v5.1	198	Tb927_09_v5.1:1,012,854..1,014,409(+)		Tb927.9.6100	1013074	1014105	1032
Tb11.v5.0629	fumarate hydratase, putative	1365	0.991285	36	648	Tb927_11_bin_v5.1	199	Tb927_11_bin_v5.1:3,056,404..3,058,350(+)		Tb11.v5.0629	3056974	3058350	1377
Tb927.8.7990	Thioredoxin-like/Protein of unknown function (DUF3638)/Protein of unknown function (DUF3645), putative	1363	0.0919145	484	619	Tb927_08_v5.1	200	Tb927_08_v5.1:2,355,308..2,370,892(+)		Tb927.8.7990	2355893	2370721	14829
Tb927.11.12840	Domain of unknown function (DUF4486), putative	1359	0.114279	571	319	Tb927_11_v5.1	201	Tb927_11_v5.1:3,434,953..3,446,945(-)		Tb927.11.12840	3434953	3446844	11892
Tb927.9.9000	isopentenyl-diphosphate delta-isomerase (type II)	1354	1.26424	247	583	Tb927_09_v5.1	202	Tb927_09_v5.1:1,441,643..1,443,006(-)		Tb927.9.9000	1441901	1442971	1071
Tb927.2.5410	ABC transporter family-like protein	1350	0.351014	596	480	Tb927_02_v5.1	203	Tb927_02_v5.1:962,027..967,175(-)		Tb927.2.5410	962670	966515	3846
Tb927.10.3790	hypothetical protein, conserved	1349	0.11524	519	421	Tb927_10_v5.1	204	Tb927_10_v5.1:986,130..998,017(-)		Tb927.10.3790	986130	997835	11706
Tb927.11.16600	exosome-associated protein 2	1348	1.52316	16	153	Tb927_11_v5.1	205	Tb927_11_v5.1:4,407,155..4,408,411(-)		Tb927.11.16600	4407470	4408354	885
Tb927.9.780	hypothetical protein	1344	3.15493	1096	70	Tb927_09_v5.1	206	Tb927_09_v5.1:186,435..187,148(+)		Tb927.9.780	186435	186860	426
Tb927.9.11110	U5 snRNA-associated splicing factor	1337	0.185385	568	471	Tb927_09_v5.1	207	Tb927_09_v5.1:1,752,836..1,760,159(-)		Tb927.9.11110	1752836	1760047	7212
Tb927.5.3330	hypothetical protein, conserved	1334	0.094751	346	332	Tb927_05_v5.1	208	Tb927_05_v5.1:1,103,247..1,118,742(-)		Tb927.5.3330	1104407	1118485	14079
Tb927.8.6830	kinesin, putative	1329	0.243407	602	303	Tb927_08_v5.1	209	Tb927_08_v5.1:1,970,489..1,977,037(-)		Tb927.8.6830	1971562	1977021	5460
Tb11.1770	hypothetical protein	1324	0.259151	470	448	tryp_XI-974h12.q1k	210	tryp_XI-974h12.q1k:9,337..14,445(+)		Tb11.1770	9337	14445	5109
Tb927.9.5520	ubiquitin carboxyl-terminal hydrolase, putative	1324	0.328618	533	529	Tb927_09_v5.1	211	Tb927_09_v5.1:954,286..958,411(+)		Tb927.9.5520	954383	958411	4029
Tb927.11.790	AGC/RSK family serine/threonine kinase, putative	1324	0.79092	90	593	Tb927_11_v5.1	212	Tb927_11_v5.1:201,139..202,949(+)		Tb927.11.790	201276	202949	1674
Tb927.11.2230	carnitine O-acetyltransferase, putative	1321	0.596658	449	328	Tb927_11_v5.1	213	Tb927_11_v5.1:630,915..633,139(+)		Tb927.11.2230	630926	633139	2214
Tb927.4.2600	SUMO-interacting motif-containing protein	1320	0.270104	809	319	Tb927_04_v5.1	214	Tb927_04_v5.1:687,034..691,960(+)		Tb927.4.2600	687074	691960	4887
Tb927.2.4210	Phosphoenolpyruvate carboxykinase [ATP], glycosomal	1317	0.834601	600	104	Tb927_02_v5.1	215	Tb927_02_v5.1:740,656..742,863(-)		Tb927.2.4210	741129	742706	1578
Tb927.4.450	coatomer alpha subunit, putative	1316	0.3677	381	565	Tb927_04_v5.1	216	Tb927_04_v5.1:131,219..134,824(-)		Tb927.4.450	131219	134797	3579
Tb927.10.450	Component of motile flagella 62	1314	0.682243	54	523	Tb927_10_v5.1	217	Tb927_10_v5.1:116,386..118,612(+)		Tb927.10.450	116687	118612	1926
Tb927.11.9510	nucleic acid binding protein, putative	1314	0.847195	606	597	Tb927_11_v5.1	218	Tb927_11_v5.1:2,594,663..2,596,431(-)		Tb927.11.9510	2594663	2596213	1551
Tb927.11.11460	Mitochondrial import receptor subunit ATOM69	1314	0.701923	78	65	Tb927_11_v5.1	219	Tb927_11_v5.1:3,069,530..3,071,746(+)		Tb927.11.11460	3069550	3071421	1872
Tb927.10.740	structural maintenance of chromosome 4, putative	1313	0.320166	573	559	Tb927_10_v5.1	220	Tb927_10_v5.1:190,452..194,959(+)		Tb927.10.740	190483	194583	4101
Tb927.8.2770	inositol 1,4,5-trisphosphate receptor	1313	0.141183	357	522	Tb927_08_v5.1	221	Tb927_08_v5.1:817,161..828,121(+)		Tb927.8.2770	817353	826652	9300
Tb927.2.1210	retrotransposon hot spot protein 4 (RHS4), putative	1310	0.495649	523	349	Tb927_02_v5.1	222	Tb927_02_v5.1:219,959..226,625(-)		Tb927.2.1210	219959	222601	2643
Tb927.11.10190	telomerase reverse transcriptase	1303	0.364068	494	438	Tb927_11_v5.1	223	Tb927_11_v5.1:2,724,712..2,728,712(+)		Tb927.11.10190	2724807	2728385	3579
Tb927.10.8250	hypothetical protein, conserved	1297	1.63145	621	58	Tb927_10_v5.1	224	Tb927_10_v5.1:2,046,815..2,047,622(-)		Tb927.10.8250	2046815	2047609	795
Tb927.11.8160	dynein heavy chain, putative	1294	0.103861	552	504	Tb927_11_v5.1	225	Tb927_11_v5.1:2,283,367..2,296,365(+)		Tb927.11.8160	2283465	2295923	12459
Tb927.10.9140	FAD dependent oxidoreductase, putative	1294	0.668734	525	511	Tb927_10_v5.1	226	Tb927_10_v5.1:2,264,513..2,266,556(+)		Tb927.10.9140	2264622	2266556	1935
Tb927.11.12070	hypothetical protein, conserved	1292	1.47489	610	583	Tb927_11_v5.1	227	Tb927_11_v5.1:3,229,530..3,230,525(+)		Tb927.11.12070	3229549	3230424	876
Tb927.4.1390	hypothetical protein, conserved	1291	0.46025	378	524	Tb927_04_v5.1	228	Tb927_04_v5.1:359,384..363,350(-)		Tb927.4.1390	360414	363218	2805
Tb927.11.14920	hypothetical protein, conserved	1287	0.131153	546	484	Tb927_11_v5.1	229	Tb927_11_v5.1:3,960,012..3,971,317(-)		Tb927.11.14920	3960891	3970703	9813
Tb927.11.3250	dynein heavy chain, putative	1284	0.0918652	547	528	Tb927_11_v5.1	230	Tb927_11_v5.1:927,295..942,627(+)		Tb927.11.3250	927364	941340	13977
Tb927.11.5220	chaperone protein DnaJ, putative	1281	0.556714	126	576	Tb927_11_v5.1	231	Tb927_11_v5.1:1,488,209..1,490,963(+)		Tb927.11.5220	1488407	1490707	2301
Tb927.9.6110	Nucleus and spindle associated protein 2	1277	0.432149	456	539	Tb927_09_v5.1	232	Tb927_09_v5.1:1,014,494..1,017,643(+)		Tb927.9.6110	1014550	1017504	2955
Tb927.1.3120	Peptidase C50 separase, putative	1277	0.366954	126	584	Tb927_01_v5.1	233	Tb927_01_v5.1:679,144..682,632(+)		Tb927.1.3120	679153	682632	3480
Tb11.v5.0294	retrotransposon hot spot (RHS) protein, putative	1275	1.55109	573	594	Tb927_11_bin_v5.1	234	Tb927_11_bin_v5.1:779,674..787,264(+)		Tb11.v5.0294	786443	787264	822
Tb927.5.2090	kinesin, putative	1273	0.389654	584	545	Tb927_05_v5.1	235	Tb927_05_v5.1:716,294..720,202(-)		Tb927.5.2090	716710	719976	3267
Tb927.8.7870	receptor-type adenylate cyclase GRESAG 4, putative	1270	0.336781	564	540	Tb927_08_v5.1	236	Tb927_08_v5.1:2,302,983..2,307,812(+)		Tb927.8.7870	2303436	2307206	3771
Tb927.7.5280	kinetoplast ribosomal PPR-repeat containing protein 19	1268	0.204285	538	415	Tb927_07_v5.1	237	Tb927_07_v5.1:1,395,105..1,402,379(+)		Tb927.7.5280	1395554	1401760	6207
Tb927.1.880	Midasin, putative	1265	0.0918064	488	494	Tb927_01_v5.1	238	Tb927_01_v5.1:264,384..278,165(-)		Tb927.1.880	264384	278162	13779
Tb927.9.14410	RNA 3'-terminal phosphate cyclase, putative	1265	1.16162	105	580	Tb927_09_v5.1	239	Tb927_09_v5.1:2,251,391..2,252,619(-)		Tb927.9.14410	2251518	2252606	1089
Tb11.v5.0349	DNA-directed RNA polymerase II subunit 2, putative	1262	1.90347	379	295	Tb927_11_bin_v5.1	240	Tb927_11_bin_v5.1:1,075,159..1,090,720(+)		Tb11.v5.0349	1079033	1079695	663
Tb927.11.16850	Golgi transport complex subunit 5, putative	1262	0.476946	594	559	Tb927_11_v5.1	241	Tb927_11_v5.1:4,488,835..4,491,497(-)		Tb927.11.16850	4488835	4491480	2646
Tb927.9.10010	chaperone protein DnaJ, putative	1261	0.856076	480	550	Tb927_09_v5.1	242	Tb927_09_v5.1:1,583,229..1,585,244(-)		Tb927.9.10010	1583566	1585038	1473
Tb927.11.4750	hypothetical protein	1260	0.958904	546	223	Tb927_11_v5.1	243	Tb927_11_v5.1:1,364,237..1,365,839(+)		Tb927.11.4750	1364526	1365839	1314
Tb927.11.2690	Succinyl-CoA:3-ketoacid coenzyme A transferase, mitochondrial	1259	0.849528	240	338	Tb927_11_v5.1	244	Tb927_11_v5.1:788,703..792,623(-)		Tb927.11.2690	791064	792545	1482
Tb11.1750	hypothetical protein	1255	0.270416	422	387	tryp_XI-974h12.q1k	245	tryp_XI-974h12.q1k:2,574..7,214(+)		Tb11.1750	2574	7214	4641
Tb927.8.7490	symplekin	1252	0.288612	405	610	Tb927_08_v5.1	246	Tb927_08_v5.1:2,157,459..2,162,177(+)		Tb927.8.7490	2157670	2162007	4338
Tb927.9.4360	RNA-editing ligase 1, mitochondrial	1252	0.887943	82	969	Tb927_09_v5.1	247	Tb927_09_v5.1:817,507..819,351(+)		Tb927.9.4360	817730	819139	1410
Tb927.9.12100	Tetrapyrrole (Corrin/Porphyrin) Methylases, putative	1251	0.995227	427	432	Tb927_09_v5.1	248	Tb927_09_v5.1:1,892,569..1,893,986(+)		Tb927.9.12100	1892624	1893880	1257
Tb927.4.620	hypothetical protein, conserved	1250	0.1664	431	541	Tb927_04_v5.1	249	Tb927_04_v5.1:175,573..183,445(-)		Tb927.4.620	175884	183395	7512
Tb11.v5.0606	hypothetical protein, conserved	1250	1.14784	160	151	Tb927_11_bin_v5.1	250	Tb927_11_bin_v5.1:2,865,154..2,866,242(-)		Tb11.v5.0606	2865154	2866242	1089
Tb927.3.1340	Nuclear cap-binding protein subunit 66	1247	0.70812	138	579	Tb927_03_v5.1	251	Tb927_03_v5.1:335,897..337,895(+)		Tb927.3.1340	336135	337895	1761
Tb11.v5.0448	leucine-rich repeat protein (LRRP), putative	1242	0.359375	383	365	Tb927_11_bin_v5.1	252	Tb927_11_bin_v5.1:1,802,327..1,805,827(+)		Tb11.v5.0448	1802372	1805827	3456
Tb927.1.3220	TBC1 domain family member 20/GTPase, putative	1241	0.774657	523	560	Tb927_01_v5.1	253	Tb927_01_v5.1:691,637..693,398(+)		Tb927.1.3220	691797	693398	1602
Tb927.11.16700	hypothetical protein, conserved	1240	0.428769	551	218	Tb927_11_v5.1	254	Tb927_11_v5.1:4,441,632..4,444,577(-)		Tb927.11.16700	4441632	4444523	2892
Tb927.9.12090	Putative death-receptor fusion protein (DUF2428), putative	1238	0.197732	457	550	Tb927_09_v5.1	255	Tb927_09_v5.1:1,885,865..1,892,456(+)		Tb927.9.12090	1885928	1892188	6261
Tb927.11.14560	Cleavage and polyadenylation specificity factor CPSF160, putative	1234	0.283092	486	511	Tb927_11_v5.1	256	Tb927_11_v5.1:3,863,402..3,867,958(+)		Tb927.11.14560	3863461	3867819	4359
Tb927.9.8760	hypothetical protein, conserved	1229	0.176201	359	490	Tb927_09_v5.1	257	Tb927_09_v5.1:1,411,122..1,418,239(-)		Tb927.9.8760	1411122	1418096	6975
Tb927.11.10280	metallo-peptidase, Clan MC, Family M14, putative	1225	0.342274	530	551	Tb927_11_v5.1	258	Tb927_11_v5.1:2,744,274..2,748,583(+)		Tb927.11.10280	2745005	2748583	3579
Tb927.10.2640	intraflagellar transport protein 81	1223	0.530126	591	548	Tb927_10_v5.1	259	Tb927_10_v5.1:681,093..683,601(+)		Tb927.10.2640	681295	683601	2307
Tb927.3.5060	Ankyrin repeats (many copies)/Ankyrin repeats (3 copies), putative	1222	1.1705	536	585	Tb927_03_v5.1	260	Tb927_03_v5.1:1,419,106..1,420,764(+)		Tb927.3.5060	1419145	1420188	1044
Tb927.11.13090	elongation factor 1 gamma, putative	1221	1.00494	545	555	Tb927_11_v5.1	261	Tb927_11_v5.1:3,496,619..3,498,411(-)		Tb927.11.13090	3497162	3498376	1215
Tb927.9.2110	hypothetical protein, conserved	1213	3.54678	440	554	Tb927_09_v5.1	262	Tb927_09_v5.1:479,636..480,104(-)		Tb927.9.2110	479636	479977	342
Tb927.4.5070	CRAL/TRIO domain containing protein, putative	1211	0.905082	594	257	Tb927_04_v5.1	263	Tb927_04_v5.1:1,389,310..1,390,763(-)		Tb927.4.5070	1389310	1390647	1338
Tb927.7.920	Inner arm dynein 5-1	1210	0.0980631	448	527	Tb927_07_v5.1	264	Tb927_07_v5.1:215,610..228,681(-)		Tb927.7.920	216317	228655	12339
Tb927.5.2280	Lysophospholipid acyltransferase 1, putative	1204	0.922605	452	356	Tb927_05_v5.1	265	Tb927_05_v5.1:764,619..766,211(+)		Tb927.5.2280	764658	765962	1305
Tb927.9.12850	Mitoribosomal LSU assembly factor 5	1198	0.680295	345	442	Tb927_09_v5.1	266	Tb927_09_v5.1:2,030,994..2,033,014(+)		Tb927.9.12850	2031181	2032941	1761
Tb927.10.10360	Microtubule-associated repetitive protein	1196	0.124622	370	476	Tb927_10_v5.1	267	Tb927_10_v5.1:2,548,492..2,558,648(-)		Tb927.10.10360	2548906	2558502	9597
Tb927.9.2240	Pseudokinase, putative	1194	0.510256	563	263	Tb927_09_v5.1	268	Tb927_09_v5.1:497,098..501,735(-)		Tb927.9.2240	499096	501435	2340
Tb11.v5.0410	antigenic protein, conserved	1191	0.22948	420	402	Tb927_11_bin_v5.1	269	Tb927_11_bin_v5.1:1,556,188..1,561,640(-)		Tb11.v5.0410	1556188	1561377	5190
Tb927.11.1480	receptor-type adenylate cyclase GRESAG 4, putative	1191	0.32042	161	543	Tb927_11_v5.1	270	Tb927_11_v5.1:438,595..444,540(+)		Tb927.11.1480	440128	443844	3717
Tb927.7.3330	Flagellar attachment zone protein 10	1189	0.0914264	462	447	Tb927_07_v5.1	271	Tb927_07_v5.1:858,888..872,316(-)		Tb927.7.3330	858888	871892	13005
Tb927.4.2880	Nucleoporin NUP225	1189	0.191373	500	473	Tb927_04_v5.1	272	Tb927_04_v5.1:758,218..764,504(+)		Tb927.4.2880	758292	764504	6213
Tb927.11.4980	ATP-dependent DEAD/H RNA helicase, putative	1187	0.657254	552	405	Tb927_11_v5.1	273	Tb927_11_v5.1:1,419,026..1,420,932(+)		Tb927.11.4980	1419127	1420932	1806
Tb927.7.970	60S ribosomal export protein NMD3	1185	0.72744	60	535	Tb927_07_v5.1	274	Tb927_07_v5.1:250,631..252,608(+)		Tb927.7.970	250779	252407	1629
Tb927.2.4110	Mitochondrial-processing peptidase subunit alpha	1183	0.839007	72	561	Tb927_02_v5.1	275	Tb927_02_v5.1:720,227..721,860(-)		Tb927.2.4110	720227	721636	1410
Tb927.10.8910	Nucleoporin NUP181	1181	0.236436	318	499	Tb927_10_v5.1	276	Tb927_10_v5.1:2,208,024..2,213,557(+)		Tb927.10.8910	2208411	2213405	4995
Tb927.11.3390	Concanavalin A-like lectin/glucanases superfamily/SPRY domain/HECT-domain (ubiquitin-transferase), putative	1180	0.0881716	395	444	Tb927_11_v5.1	277	Tb927_11_v5.1:993,193..1,006,911(+)		Tb927.11.3390	993342	1006724	13383
Tb927.10.6510	chaperonin HSP60, mitochondrial precursor	1179	0.698046	524	529	Tb927_10_v5.1	278	Tb927_10_v5.1:1,647,760..1,649,733(+)		Tb927.10.6510	1647814	1649502	1689
Tb927.3.1850	CMGC/MAPK protein kinase, putative	1177	0.658277	232	277	Tb927_03_v5.1	279	Tb927_03_v5.1:480,261..482,206(-)		Tb927.3.1850	480261	482048	1788
Tb927.6.5150	hypothetical protein, conserved	1177	0.13313	450	460	Tb927_06_v5.1	280	Tb927_06_v5.1:1,404,662..1,414,192(+)		Tb927.6.5150	1404693	1413533	8841
Tb927.11.16650	hypothetical protein, conserved	1175	0.616798	540	326	Tb927_11_v5.1	281	Tb927_11_v5.1:4,421,207..4,424,303(-)		Tb927.11.16650	4422253	4424157	1905
Tb927.7.5220	Forkhead Kinase, putative	1174	0.233075	518	455	Tb927_07_v5.1	282	Tb927_07_v5.1:1,376,156..1,381,777(+)		Tb927.7.5220	1376249	1381285	5037
Tb927.2.4140	hypothetical protein, conserved	1174	0.536073	422	361	Tb927_02_v5.1	283	Tb927_02_v5.1:725,110..728,615(-)		Tb927.2.4140	726265	728454	2190
Tb927.8.6880	translation initiation factor IF-2, putative	1165	0.44894	534	150	Tb927_08_v5.1	284	Tb927_08_v5.1:1,988,869..1,991,480(-)		Tb927.8.6880	1988869	1991463	2595
Tb927.8.5850	hypothetical protein, conserved	1164	0.0922711	568	602	Tb927_08_v5.1	285	Tb927_08_v5.1:1,715,967..1,728,797(+)		Tb927.8.5850	1716183	1728797	12615
Tb927.9.1390	CSL zinc finger, putative	1159	4.65462	542	29	Tb927_09_v5.1	286	Tb927_09_v5.1:345,294..345,674(-)		Tb927.9.1390	345294	345542	249
Tb927.7.5750	Anaphase promoting complex-associated Protein AP2	1159	0.363095	411	392	Tb927_07_v5.1	287	Tb927_07_v5.1:1,550,176..1,553,737(+)		Tb927.7.5750	1550415	1553606	3192
Tb927.11.10710	hypothetical protein, conserved	1157	0.326007	504	531	Tb927_11_v5.1	288	Tb927_11_v5.1:2,865,036..2,868,757(+)		Tb927.11.10710	2865077	2868625	3549
Tb927.9.11850	structural maintenance of chromosome 1, putative	1153	0.301202	516	506	Tb927_09_v5.1	289	Tb927_09_v5.1:1,847,726..1,853,097(+)		Tb927.9.11850	1847890	1851717	3828
Tb927.5.2530	RNA cytidine acetyltransferase	1152	0.369231	489	118	Tb927_05_v5.1	290	Tb927_05_v5.1:873,482..877,991(+)		Tb927.5.2530	874561	877680	3120
Tb927.7.220	CDP-DAG synthase	1146	0.938575	509	530	Tb927_07_v5.1	291	Tb927_07_v5.1:41,915..43,148(+)		Tb927.7.220	41928	43148	1221
Tb927.1.480	leucine-rich repeat protein (LRRP), putative	1145	0.273596	337	533	Tb927_01_v5.1	292	Tb927_01_v5.1:181,774..187,918(+)		Tb927.1.480	181845	186029	4185
Tb927.1.1930	phosphatidylinositol 3-kinase, putative	1144	0.131313	446	428	Tb927_01_v5.1	293	Tb927_01_v5.1:500,880..513,605(+)		Tb927.1.1930	501553	510264	8712
Tb927.7.830	telomerase-associated protein, putative	1144	0.135851	464	460	Tb927_07_v5.1	294	Tb927_07_v5.1:191,360..200,026(-)		Tb927.7.830	191360	199780	8421
Tb927.4.870	dynein heavy chain, putative	1135	0.0822464	382	411	Tb927_04_v5.1	295	Tb927_04_v5.1:237,697..252,153(-)		Tb927.4.870	238338	252137	13800
Tb927.9.13630	hypothetical protein, conserved	1134	1.0134	289	334	Tb927_09_v5.1	296	Tb927_09_v5.1:2,169,593..2,171,024(-)		Tb927.9.13630	2169893	2171011	1119
Tb927.9.800	UDP-Gal or UDP-GlcNAc-dependent glycosyltransferase, putative	1132	1.09056	175	506	Tb927_09_v5.1	297	Tb927_09_v5.1:189,630..190,769(+)		Tb927.9.800	189732	190769	1038
Tb927.10.8420	Phosphatidylinositol 3-kinase tor1	1128	0.154542	448	442	Tb927_10_v5.1	298	Tb927_10_v5.1:2,083,854..2,091,748(+)		Tb927.10.8420	2083912	2091210	7299
Tb927.10.13240	hypothetical protein, conserved	1128	0.606452	284	752	Tb927_10_v5.1	299	Tb927_10_v5.1:3,221,453..3,223,362(-)		Tb927.10.13240	3221470	3223329	1860
Tb927.9.10340	Polyamine transporter 1, putative	1122	0.758621	503	71	Tb927_09_v5.1	300	Tb927_09_v5.1:1,621,876..1,623,382(-)		Tb927.9.10340	1621876	1623354	1479
Tb927.3.1010	Cytoskeleton-associated protein 64 kDa	1121	0.621742	541	101	Tb927_03_v5.1	301	Tb927_03_v5.1:246,717..249,385(+)		Tb927.3.1010	246909	248711	1803
Tb927.6.200	receptor-type adenylate cyclase GRESAG 4, putative	1115	0.296149	419	429	Tb927_06_v5.1	302	Tb927_06_v5.1:85,660..89,469(+)		Tb927.6.200	85705	89469	3765
Tb927.10.6170	hypothetical protein, conserved	1115	0.2463	404	302	Tb927_10_v5.1	303	Tb927_10_v5.1:1,562,068..1,567,653(-)		Tb927.10.6170	1562182	1566708	4527
Tb927.11.3850	AMP deaminase, putative	1114	0.238187	475	458	Tb927_11_v5.1	304	Tb927_11_v5.1:1,125,463..1,131,701(+)		Tb927.11.3850	1125684	1130360	4677
Tb927.4.3890	ATP-dependent RNA helicase, putative	1114	0.339427	427	393	Tb927_04_v5.1	305	Tb927_04_v5.1:1,022,684..1,026,683(-)		Tb927.4.3890	1023046	1026327	3282
Tb927.6.2540	DREV methyltransferase, putative	1113	1.15938	527	69	Tb927_06_v5.1	306	Tb927_06_v5.1:770,201..771,492(+)		Tb927.6.2540	770304	771263	960
Tb927.9.10570	predicted zinc finger protein	1111	1.1501	475	459	Tb927_09_v5.1	307	Tb927_09_v5.1:1,662,211..1,663,839(-)		Tb927.9.10570	1662759	1663724	966
Tb927.11.16100	ubiquitin carboxyl-terminal hydrolase, putative	1111	0.312518	507	479	Tb927_11_v5.1	308	Tb927_11_v5.1:4,260,353..4,264,865(-)		Tb927.11.16100	4261144	4264698	3555
Tb927.1.4720	SET domain protein 3	1110	0.585443	440	397	Tb927_01_v5.1	309	Tb927_01_v5.1:968,713..970,679(+)		Tb927.1.4720	968784	970679	1896
Tb927.10.13870	tubulin tyrosine ligase protein, putative	1107	0.848276	443	444	Tb927_10_v5.1	310	Tb927_10_v5.1:3,383,988..3,385,694(-)		Tb927.10.13870	3384214	3385518	1305
Tb927.11.14680	phosphatidylinositol 3-related kinase, putative	1106	0.128859	384	416	Tb927_11_v5.1	311	Tb927_11_v5.1:3,899,433..3,908,089(-)		Tb927.11.14680	3899433	3908015	8583
Tb927.7.1960	retrotransposon hot spot protein 7 (RHS7), putative	1105	0.533044	355	553	Tb927_07_v5.1	312	Tb927_07_v5.1:471,247..476,237(-)		Tb927.7.1960	471247	473319	2073
Tb927.3.3230	NOL1/NOP2/sun family, putative	1104	0.603279	502	148	Tb927_03_v5.1	313	Tb927_03_v5.1:833,221..835,110(-)		Tb927.3.3230	833221	835050	1830
Tb927.8.4260	serine/threonine-protein kinase, putative	1101	0.390426	455	516	Tb927_08_v5.1	314	Tb927_08_v5.1:1,266,035..1,268,949(-)		Tb927.8.4260	1266035	1268854	2820
Tb927.10.8880	RNA interference factor 4	1101	0.642732	330	396	Tb927_10_v5.1	315	Tb927_10_v5.1:2,197,046..2,198,938(+)		Tb927.10.8880	2197046	2198758	1713
Tb927.7.7130	S-adenosyl-L-methionine-dependent tRNA 4-demethylwyosine synthase, putative	1099	0.438198	489	125	Tb927_07_v5.1	316	Tb927_07_v5.1:2,041,735..2,044,629(-)		Tb927.7.7130	2041821	2044328	2508
Tb927.10.3230	CMGC/MAPK protein kinase, putative	1099	0.979501	507	84	Tb927_10_v5.1	317	Tb927_10_v5.1:837,379..839,365(+)		Tb927.10.3230	837649	838770	1122
Tb927.8.4270	hypothetical protein, conserved	1096	0.591154	508	490	Tb927_08_v5.1	318	Tb927_08_v5.1:1,269,407..1,271,602(-)		Tb927.8.4270	1269510	1271363	1854
Tb927.11.12940	Uncharacterised protein family (UPF0160), putative	1095	0.924051	492	159	Tb927_11_v5.1	319	Tb927_11_v5.1:3,466,953..3,468,568(-)		Tb927.11.12940	3467271	3468455	1185
Tb927.4.5230	hypothetical protein, conserved	1095	1.57328	85	905	Tb927_04_v5.1	320	Tb927_04_v5.1:1,422,971..1,423,747(-)		Tb927.4.5230	1422971	1423666	696
Tb927.10.4900	TPR-repeat-containing chaperone protein DNAJ, putative	1093	0.728667	507	502	Tb927_10_v5.1	321	Tb927_10_v5.1:1,220,606..1,222,792(-)		Tb927.10.4900	1221145	1222644	1500
Tb927.9.7210	mitochondrial exoribonuclease DSS-1	1092	0.489247	446	414	Tb927_09_v5.1	322	Tb927_09_v5.1:1,172,083..1,174,328(+)		Tb927.9.7210	1172097	1174328	2232
Tb927.8.2630	kinesin-C	1091	0.484243	390	416	Tb927_08_v5.1	323	Tb927_08_v5.1:774,188..776,651(+)		Tb927.8.2630	774364	776616	2253
Tb927.11.7800	hypothetical protein, conserved	1090	1.51389	20	505	Tb927_11_v5.1	324	Tb927_11_v5.1:2,206,985..2,208,917(-)		Tb927.11.7800	2207933	2208652	720
Tb927.8.2130	cyclic nucleotide-binding domain containing protein, putative	1089	0.707602	505	511	Tb927_08_v5.1	325	Tb927_08_v5.1:662,944..664,613(+)		Tb927.8.2130	663075	664613	1539
Tb11.v5.0923	variant surface glycoprotein (VSG), putative	1086	0.781857	92	485	Tb927_11_bin_v5.1	326	Tb927_11_bin_v5.1:4,786,525..4,787,913(-)		Tb11.v5.0923	4786525	4787913	1389
Tb927.6.5060	hypothetical protein, conserved	1076	2.35965	433	500	Tb927_06_v5.1	327	Tb927_06_v5.1:1,383,074..1,383,587(+)		Tb927.6.5060	1383132	1383587	456
Tb927.3.2650	Cytochrome c oxidase assembly protein Cox17, putative	1074	4.83784	512	482	Tb927_03_v5.1	328	Tb927_03_v5.1:674,328..674,967(-)		Tb927.3.2650	674715	674936	222
Tb927.10.4440	SAP DNA binding domain containing protein	1073	1.2419	500	494	Tb927_10_v5.1	329	Tb927_10_v5.1:1,143,481..1,144,823(-)		Tb927.10.4440	1143913	1144776	864
Tb927.11.4380	ATP-dependent RNA helicase, putative	1072	0.166047	479	454	Tb927_11_v5.1	330	Tb927_11_v5.1:1,267,089..1,273,671(-)		Tb927.11.4380	1267089	1273544	6456
Tb927.2.560	retrotransposon hot spot protein 4 (RHS4), putative	1072	0.42238	467	260	Tb927_02_v5.1	331	Tb927_02_v5.1:108,732..111,333(-)		Tb927.2.560	108732	111269	2538
Tb927.7.1760	hypothetical protein, conserved	1070	0.880658	199	500	Tb927_07_v5.1	332	Tb927_07_v5.1:432,084..434,357(+)		Tb927.7.1760	432875	434089	1215
Tb927.11.630	RNA polymerase I second largest subunit	1067	0.222709	502	505	Tb927_11_v5.1	333	Tb927_11_v5.1:154,047..158,869(-)		Tb927.11.630	154047	158837	4791
Tb927.5.570	Bait on Hook 2	1066	0.16698	373	443	Tb927_05_v5.1	334	Tb927_05_v5.1:231,526..239,193(-)		Tb927.5.570	232750	239133	6384
Tb927.11.2930	membrane-associated protein, putative	1064	2.9071	712	23	Tb927_11_v5.1	335	Tb927_11_v5.1:855,492..856,874(-)		Tb927.11.2930	856328	856693	366
Tb927.2.5870	hypothetical protein, conserved	1063	0.222991	407	450	Tb927_02_v5.1	336	Tb927_02_v5.1:1,064,533..1,070,201(+)		Tb927.2.5870	1064576	1069342	4767
Tb927.10.6400	chaperonin HSP60, mitochondrial precursor	1061	0.628182	473	472	Tb927_10_v5.1	337	Tb927_10_v5.1:1,617,280..1,619,224(-)		Tb927.10.6400	1617512	1619200	1689
Tb927.5.3680	GPI-GlcNAc transferase complex, PIG-H component, putative	1061	1.37613	386	347	Tb927_05_v5.1	338	Tb927_05_v5.1:1,212,224..1,213,687(+)		Tb927.5.3680	1212409	1213179	771
Tb927.7.4130	hypothetical protein, conserved	1057	0.146257	414	445	Tb927_07_v5.1	339	Tb927_07_v5.1:1,096,100..1,103,388(+)		Tb927.7.4130	1096162	1103388	7227
Tb927.4.800	target of rapamycin kinase 3, putative	1057	0.135722	450	435	Tb927_04_v5.1	340	Tb927_04_v5.1:219,256..228,407(-)		Tb927.4.800	220373	228160	7788
Tb927.9.9600	DNA replication licensing factor MCM9, putative	1055	0.45435	157	468	Tb927_09_v5.1	341	Tb927_09_v5.1:1,527,148..1,529,516(-)		Tb927.9.9600	1527148	1529469	2322
Tb927.7.500	hypothetical protein, conserved	1054	0.223494	334	434	Tb927_07_v5.1	342	Tb927_07_v5.1:92,714..98,511(-)		Tb927.7.500	93676	98391	4716
Tb927.8.5620	ubiquitin carboxyl-terminal hydrolase, putative	1051	0.246714	461	459	Tb927_08_v5.1	343	Tb927_08_v5.1:1,666,848..1,671,138(+)		Tb927.8.5620	1666879	1671138	4260
Tb927.9.2550	Domain of unknown function (DUF4457), putative	1047	0.334612	416	410	Tb927_09_v5.1	344	Tb927_09_v5.1:562,606..566,014(-)		Tb927.9.2550	562606	565734	3129
Tb927.8.3250	dynein heavy chain, putative	1047	0.0746524	405	431	Tb927_08_v5.1	345	Tb927_08_v5.1:966,984..981,752(+)		Tb927.8.3250	967385	981409	14025
Tb927.7.3980	tc40 antigen-like	1044	0.38453	430	201	Tb927_07_v5.1	346	Tb927_07_v5.1:1,046,703..1,050,612(+)		Tb927.7.3980	1047000	1049714	2715
Tb927.4.1920	GPI transamidase subunit 16, putative	1042	0.50558	477	37	Tb927_04_v5.1	347	Tb927_04_v5.1:487,281..489,454(-)		Tb927.4.1920	487281	489341	2061
Tb927.7.810	hypothetical protein, conserved	1041	0.228741	450	252	Tb927_07_v5.1	348	Tb927_07_v5.1:184,357..188,913(-)		Tb927.7.810	184357	188907	4551
Tb927.6.3670	paraflagellar rod component, putative	1038	0.107353	425	318	Tb927_06_v5.1	349	Tb927_06_v5.1:1,090,477..1,100,362(-)		Tb927.6.3670	1090477	1100145	9669
Tb927.7.7200	hypothetical protein, conserved	1038	0.144407	339	498	Tb927_07_v5.1	350	Tb927_07_v5.1:2,068,286..2,075,985(-)		Tb927.7.7200	2068788	2075975	7188
Tb927.10.3910	hypothetical protein, conserved	1035	0.71875	477	501	Tb927_10_v5.1	351	Tb927_10_v5.1:1,037,103..1,038,542(-)		Tb927.10.3910	1037103	1038542	1440
Tb927.11.1660	vesicular transport protein (CDC48 homologue), putative	1034	0.519859	510	118	Tb927_11_v5.1	352	Tb927_11_v5.1:509,049..511,365(-)		Tb927.11.1660	509355	511343	1989
Tb927.3.1470	variant surface glycoprotein (VSG)-related, putative	1034	0.941712	483	453	Tb927_03_v5.1	353	Tb927_03_v5.1:374,515..375,629(+)		Tb927.3.1470	374532	375629	1098
Tb927.11.150	receptor-type adenylate cyclase GRESAG 4, putative	1033	0.277464	393	290	Tb927_11_v5.1	354	Tb927_11_v5.1:31,850..35,635(-)		Tb927.11.150	31850	35572	3723
Tb927.11.12230	ATP-dependent protease ATPase subunit HslU2	1031	0.691482	463	213	Tb927_11_v5.1	355	Tb927_11_v5.1:3,270,242..3,272,256(+)		Tb927.11.12230	3270492	3271982	1491
Tb927.11.9780	Nucleoporin NUP119	1029	0.318182	343	405	Tb927_11_v5.1	356	Tb927_11_v5.1:2,643,800..2,647,062(-)		Tb927.11.9780	2643800	2647033	3234
Tb927.5.3610	adaptor complex protein (AP) 3 delta subunit 1, putative	1028	0.303783	426	442	Tb927_05_v5.1	357	Tb927_05_v5.1:1,185,580..1,189,703(+)		Tb927.5.3610	1185761	1189144	3384
Tb927.3.2110	Mitochondrial import inner membrane translocase subunit TIM50	1025	0.805818	480	74	Tb927_03_v5.1	358	Tb927_03_v5.1:556,358..557,917(-)		Tb927.3.2110	556358	557629	1272
Tb927.9.6360	hypothetical protein, conserved	1025	0.711806	209	444	Tb927_09_v5.1	359	Tb927_09_v5.1:1,043,300..1,044,910(+)		Tb927.9.6360	1043316	1044755	1440
Tb927.9.6510	Mitochondrial SSU ribosomal protein, putative	1020	0.509745	262	338	Tb927_09_v5.1	360	Tb927_09_v5.1:1,068,854..1,072,621(+)		Tb927.9.6510	1068920	1070920	2001
Tb927.10.4170	hypothetical protein, conserved	1018	0.133596	457	450	Tb927_10_v5.1	361	Tb927_10_v5.1:1,090,438..1,098,826(-)		Tb927.10.4170	1090438	1098057	7620
Tb927.9.15470	kinetoplastid-specific kinesin, group 2	1011	0.494135	131	459	Tb927_09_v5.1	362	Tb927_09_v5.1:2,409,432..2,412,243(+)		Tb927.9.15470	2409699	2411744	2046
Tb927.10.8390	Concanavalin A-like lectin/glucanases superfamily/SPRY domain/HECT-domain (ubiquitin-transferase), putative	1009	0.0903636	388	406	Tb927_10_v5.1	363	Tb927_10_v5.1:2,069,139..2,080,304(+)		Tb927.10.8390	2069139	2080304	11166
Tb927.9.14600	iron/ascorbate oxidoreductase family protein, putative	1008	1.02439	467	463	Tb927_09_v5.1	364	Tb927_09_v5.1:2,282,953..2,285,376(+)		Tb927.9.14600	2284393	2285376	984
Tb10.v4.0034	SAP domain containing protein, putative	1003	1.16088	477	455	TP3F6-6f06.p1k	365	TP3F6-6f06.p1k:10,004..10,922(-)		Tb10.v4.0034	10004	10867	864
Tb927.11.16630	major facilitator superfamily, putative	993	0.483918	419	393	Tb927_11_v5.1	366	Tb927_11_v5.1:4,415,264..4,417,646(-)		Tb927.11.16630	4415264	4417315	2052
Tb927.9.10440	DNA polymerase epsilon catalytic subunit, putative	990	0.147256	374	373	Tb927_09_v5.1	367	Tb927_09_v5.1:1,631,439..1,638,168(-)		Tb927.9.10440	1631439	1638161	6723
Tb927.1.1880	WD40 repeat-containing protein	990	0.228532	230	393	Tb927_01_v5.1	368	Tb927_01_v5.1:483,817..488,521(+)		Tb927.1.1880	484190	488521	4332
Tb927.9.11670	hypothetical protein, conserved	989	0.269116	418	423	Tb927_09_v5.1	369	Tb927_09_v5.1:1,813,998..1,817,828(+)		Tb927.9.11670	1814154	1817828	3675
Tb927.10.8020	prolyl endopeptidase	987	0.470672	132	449	Tb927_10_v5.1	370	Tb927_10_v5.1:1,997,070..1,999,505(-)		Tb927.10.8020	1997309	1999405	2097
Tb927.10.12120	hypothetical protein, conserved	986	0.149871	430	402	Tb927_10_v5.1	371	Tb927_10_v5.1:2,948,616..2,955,216(+)		Tb927.10.12120	2948638	2955216	6579
Tb927.11.8370	Nucleus and spindle associated protein 1	984	0.367301	248	417	Tb927_11_v5.1	372	Tb927_11_v5.1:2,345,368..2,348,700(+)		Tb927.11.8370	2345447	2348125	2679
Tb927.11.7750	MSP-A, putative	984	0.58363	372	422	Tb927_11_v5.1	373	Tb927_11_v5.1:2,194,738..2,196,482(-)		Tb927.11.7750	2194738	2196423	1686
Tb927.10.530	Plasma-membrane choline transporter, putative	983	0.475568	76	197	Tb927_10_v5.1	374	Tb927_10_v5.1:136,116..138,446(+)		Tb927.10.530	136380	138446	2067
Tb927.10.9690	predicted C2 domain protein	980	0.177729	400	416	Tb927_10_v5.1	375	Tb927_10_v5.1:2,390,978..2,397,658(+)		Tb927.10.9690	2391217	2396730	5514
Tb927.3.2460	hypothetical protein, conserved	979	0.97123	471	439	Tb927_03_v5.1	376	Tb927_03_v5.1:617,728..619,316(+)		Tb927.3.2460	617808	618815	1008
Tb927.2.2015	hypothetical protein	978	13.04	818	51	Tb927_02_v5.1	377	Tb927_02_v5.1:386,515..387,059(-)		Tb927.2.2015	386880	386954	75
Tb927.9.1600	hypothetical protein, conserved	978	0.202989	377	365	Tb927_09_v5.1	378	Tb927_09_v5.1:373,300..379,210(-)		Tb927.9.1600	374226	379043	4818
Tb927.1.4740	FAM91 N-terminus/FAM91 C-terminus, putative	973	0.305975	432	418	Tb927_01_v5.1	379	Tb927_01_v5.1:971,898..975,136(+)		Tb927.1.4740	971957	975136	3180
Tb927.1.820	kelch domain-containing protein	972	0.758782	280	268	Tb927_01_v5.1	380	Tb927_01_v5.1:254,295..256,475(-)		Tb927.1.820	254856	256136	1281
Tb927.9.8720	fructose-1,6-bisphosphatase	972	0.923077	452	445	Tb927_09_v5.1	381	Tb927_09_v5.1:1,404,965..1,406,145(-)		Tb927.9.8720	1405009	1406061	1053
Tb927.8.1020	6-phosphofructo-2-kinase/fructose-2,6-biphosphatase, putative	971	0.460408	428	104	Tb927_08_v5.1	382	Tb927_08_v5.1:322,613..326,228(-)		Tb927.8.1020	323522	325630	2109
Tb927.2.4340	hypothetical protein, conserved	971	0.750967	365	447	Tb927_02_v5.1	383	Tb927_02_v5.1:767,808..769,258(-)		Tb927.2.4340	767903	769195	1293
Tb927.2.6240	adenosine transporter 2	970	0.696839	326	260	Tb927_02_v5.1	384	Tb927_02_v5.1:1,136,599..1,142,881(+)		Tb927.2.6240	1138452	1139843	1392
Tb11.v5.0624	retrotransposon hot spot protein (PHS), putative	967	0.591437	567	209	Tb927_11_bin_v5.1	385	Tb927_11_bin_v5.1:2,996,321..3,003,118(-)		Tb11.v5.0624	3001423	3003057	1635
Tb927.3.3590	U3 small nucleolar ribonucleoprotein protein MPP10, putative	965	0.477959	81	402	Tb927_03_v5.1	386	Tb927_03_v5.1:1,009,870..1,012,640(+)		Tb927.3.3590	1010115	1012133	2019
Tb927.8.6860	High-temperature-induced dauer-formation protein, putative	964	0.429016	390	435	Tb927_08_v5.1	387	Tb927_08_v5.1:1,982,971..1,985,238(-)		Tb927.8.6860	1982971	1985217	2247
Tb11.v5.0895	hypothetical protein, conserved	963	0.558261	75	456	Tb927_11_bin_v5.1	388	Tb927_11_bin_v5.1:4,679,479..4,682,749(-)		Tb11.v5.0895	4680830	4682554	1725
Tb927.11.1110	calpain, putative	960	0.210388	383	338	Tb927_11_v5.1	389	Tb927_11_v5.1:310,409..316,981(+)		Tb927.11.1110	310409	314971	4563
Tb927.5.3100	hypothetical protein	958	1.25229	432	409	Tb927_05_v5.1	390	Tb927_05_v5.1:1,020,469..1,025,364(-)		Tb927.5.3100	1024424	1025188	765
Tb927.11.16310	Unconventional myosin	958	0.301258	229	424	Tb927_11_v5.1	391	Tb927_11_v5.1:4,324,460..4,328,766(-)		Tb927.11.16310	4325266	4328445	3180
Tb11.v5.0262	hypothetical protein, conserved	957	0.194039	222	427	Tb927_11_bin_v5.1	392	Tb927_11_bin_v5.1:543,508..548,682(-)		Tb11.v5.0262	543617	548548	4932
Tb927.8.5100	hypothetical protein, conserved	955	0.110494	393	245	Tb927_08_v5.1	393	Tb927_08_v5.1:1,508,989..1,517,783(+)		Tb927.8.5100	1509141	1517783	8643
Tb927.2.4130	enoyl-CoA hydratase/Enoyl-CoA isomerase/3-hydroxyacyl-CoA dehydrogenase, putative	952	0.394693	193	411	Tb927_02_v5.1	394	Tb927_02_v5.1:721,757..724,995(-)		Tb927.2.4130	722501	724912	2412
Tb927.6.3500	endosomal trafficking protein RME-8, putative	952	0.141857	401	397	Tb927_06_v5.1	395	Tb927_06_v5.1:1,037,562..1,045,182(-)		Tb927.6.3500	1038418	1045128	6711
Tb927.3.3860	triacylglycerol lipase, putative	952	0.253867	366	412	Tb927_03_v5.1	396	Tb927_03_v5.1:1,071,418..1,075,572(+)		Tb927.3.3860	1071443	1075192	3750
Tb927.3.5120	Ankyrin repeats (3 copies), putative	951	0.448373	409	404	Tb927_03_v5.1	397	Tb927_03_v5.1:1,435,679..1,438,022(+)		Tb927.3.5120	1435684	1437804	2121
Tb927.10.5350	dynein heavy chain, putative	950	0.0764341	342	359	Tb927_10_v5.1	398	Tb927_10_v5.1:1,334,466..1,346,950(+)		Tb927.10.5350	1334522	1346950	12429
Tb927.6.5110	damage-specific DNA binding protein, putative	949	0.248885	310	370	Tb927_06_v5.1	399	Tb927_06_v5.1:1,397,613..1,401,729(+)		Tb927.6.5110	1397764	1401576	3813
Tb927.11.5250	hypothetical protein, conserved	948	0.199369	396	380	Tb927_11_v5.1	400	Tb927_11_v5.1:1,494,627..1,499,496(+)		Tb927.11.5250	1494742	1499496	4755
Tb927.5.1810	lysosomal/endosomal membrane protein p67	947	0.478283	330	368	Tb927_05_v5.1	401	Tb927_05_v5.1:618,076..620,849(+)		Tb927.5.1810	618123	620102	1980
Tb927.3.4630	UDP-glucose:glycoprotein glucosyltransferase, putative	947	0.188345	494	384	Tb927_03_v5.1	402	Tb927_03_v5.1:1,308,295..1,313,623(-)		Tb927.3.4630	1308545	1313572	5028
Tb927.7.3560	Component of motile flagella 7	945	0.178876	395	190	Tb927_07_v5.1	403	Tb927_07_v5.1:921,395..926,896(-)		Tb927.7.3560	921562	926844	5283
Tb927.11.2820	hypothetical protein, conserved	943	0.359238	428	152	Tb927_11_v5.1	404	Tb927_11_v5.1:823,967..826,591(-)		Tb927.11.2820	823967	826591	2625
Tb927.2.2650	hypothetical protein, conserved	942	0.0915452	400	372	Tb927_02_v5.1	405	Tb927_02_v5.1:519,546..530,766(+)		Tb927.2.2650	519905	530194	10290
Tb927.9.10500	HAD hydrolase, TIGR01456 family/HAD hydrolase, family IIA, putative	938	0.589937	107	704	Tb927_09_v5.1	406	Tb927_09_v5.1:1,647,431..1,649,145(-)		Tb927.9.10500	1647431	1649020	1590
Tb927.11.1380	Right handed beta helix region/Periplasmic copper-binding protein (NosD), putative	938	0.104257	346	268	Tb927_11_v5.1	407	Tb927_11_v5.1:398,700..408,833(+)		Tb927.11.1380	399081	408077	8997
Tb927.3.3050	kinetoplast ribosomal PPR-repeat containing protein 20	932	0.306983	192	540	Tb927_03_v5.1	408	Tb927_03_v5.1:778,577..781,798(-)		Tb927.3.3050	778755	781790	3036
Tb927.9.12340	hypothetical protein, conserved	930	0.454545	450	73	Tb927_09_v5.1	409	Tb927_09_v5.1:1,922,908..1,925,148(+)		Tb927.9.12340	1923103	1925148	2046
Tb927.10.3990	DHH1	930	0.761671	788	30	Tb927_10_v5.1	410	Tb927_10_v5.1:1,055,281..1,057,781(-)		Tb927.10.3990	1056282	1057502	1221
Tb11.v5.0733	dynein heavy chain, cytosolic, putative	927	0.37364	401	377	Tb927_11_bin_v5.1	411	Tb927_11_bin_v5.1:3,787,970..3,790,450(-)		Tb11.v5.0733	3787970	3790450	2481
Tb927.9.670	hypothetical protein	926	2.7076	396	65	Tb927_09_v5.1	412	Tb927_09_v5.1:164,843..165,276(-)		Tb927.9.670	164843	165184	342
Tb927.11.20240	variant surface glycoprotein (VSG, atypical), putative	926	0.636426	56	411	Tb927_11_RH_fork_v5.1	413	Tb927_11_RH_fork_v5.1:537,499..538,953(-)		Tb927.11.20240	537499	538953	1455
Tb927.2.510	retrotransposon hot spot protein 4 (RHS4), putative	922	0.366746	316	503	Tb927_02_v5.1	414	Tb927_02_v5.1:98,073..100,650(-)		Tb927.2.510	98073	100586	2514
Tb927.10.12250	hypothetical protein, conserved	917	0.385456	127	594	Tb927_10_v5.1	415	Tb927_10_v5.1:2,977,681..2,980,070(+)		Tb927.10.12250	2977692	2980070	2379
Tb927.7.4150	hypothetical protein, conserved	917	0.244143	388	270	Tb927_07_v5.1	416	Tb927_07_v5.1:1,104,738..1,109,453(+)		Tb927.7.4150	1104777	1108532	3756
Tb927.3.1520	variant surface glycoprotein (VSG)-related, putative	917	0.835155	394	395	Tb927_03_v5.1	417	Tb927_03_v5.1:396,343..397,457(-)		Tb927.3.1520	396343	397440	1098
Tb927.9.12300	replication factor C, subunit 3, putative	915	0.851955	399	400	Tb927_09_v5.1	418	Tb927_09_v5.1:1,911,763..1,913,340(+)		Tb927.9.12300	1912102	1913175	1074
Tb927.11.9120	SNF2 family N-terminal domain/Ring finger domain containing protein, putative	914	0.395671	401	419	Tb927_11_v5.1	419	Tb927_11_v5.1:2,497,316..2,500,692(+)		Tb927.11.9120	2497480	2499789	2310
Tb927.5.650	receptor-type adenylate cyclase GRESAG 4, putative	913	0.237389	397	306	Tb927_05_v5.1	420	Tb927_05_v5.1:280,065..286,507(+)		Tb927.5.650	280740	284585	3846
Tb927.11.10210	hypothetical protein, conserved	911	0.31599	365	333	Tb927_11_v5.1	421	Tb927_11_v5.1:2,730,716..2,733,781(+)		Tb927.11.10210	2730899	2733781	2883
Tb927.9.6430	Rab geranylgeranyl transferase component A, putative	911	0.311773	381	392	Tb927_09_v5.1	422	Tb927_09_v5.1:1,054,972..1,058,219(+)		Tb927.9.6430	1055028	1057949	2922
Tb927.9.7430	variant surface glycoprotein (VSG)-related, putative	910	0.824275	521	438	Tb927_09_v5.1	423	Tb927_09_v5.1:1,220,150..1,224,064(-)		Tb927.9.7430	1220150	1221253	1104
Tb927.4.4950	Nucleolar protein 61	907	0.52948	374	259	Tb927_04_v5.1	424	Tb927_04_v5.1:1,358,410..1,360,379(-)		Tb927.4.4950	1358626	1360338	1713
Tb927.10.6970	serine peptidase, Clan SC, Family S9B	906	0.354877	388	82	Tb927_10_v5.1	425	Tb927_10_v5.1:1,756,822..1,759,439(+)		Tb927.10.6970	1756887	1759439	2553
Tb927.9.15260	ubx domain containing protein, putative	905	0.954641	402	408	Tb927_09_v5.1	426	Tb927_09_v5.1:2,367,234..2,368,632(+)		Tb927.9.15260	2367304	2368251	948
Tb927.6.3280	cyclosome subunit 1, putative	903	0.163765	405	258	Tb927_06_v5.1	427	Tb927_06_v5.1:966,695..972,478(+)		Tb927.6.3280	966763	972276	5514
Tb927.6.870	myotubularin, putative	899	0.169017	375	285	Tb927_06_v5.1	428	Tb927_06_v5.1:370,127..376,910(-)		Tb927.6.870	371436	376754	5319
Tb927.3.4020	phosphatidylinositol 4-kinase alpha, putative	898	0.129413	396	307	Tb927_03_v5.1	429	Tb927_03_v5.1:1,127,210..1,134,341(-)		Tb927.3.4020	1127210	1134148	6939
Tb927.4.5320	Component of IIS longevity pathway SMK-1, putative	896	0.335958	254	342	Tb927_04_v5.1	430	Tb927_04_v5.1:1,443,851..1,446,888(-)		Tb927.4.5320	1443966	1446632	2667
Tb927.4.1420	hypothetical protein, conserved	891	2.2	26	86	Tb927_04_v5.1	431	Tb927_04_v5.1:367,940..368,424(-)		Tb927.4.1420	367940	368344	405
Tb927.8.540	N-terminal region of Chorein, a TM vesicle-mediated sorter, putative	889	0.121249	285	343	Tb927_08_v5.1	432	Tb927_08_v5.1:149,978..159,001(-)		Tb927.8.540	151635	158966	7332
Tb927.3.2490	Kinesin-like protein PH1	889	0.3074	396	408	Tb927_03_v5.1	433	Tb927_03_v5.1:626,390..629,765(+)		Tb927.3.2490	626648	629539	2892
Tb927.10.6940	Dipeptidyl-peptidase 8-like, putative	887	0.347434	390	68	Tb927_10_v5.1	434	Tb927_10_v5.1:1,747,087..1,749,704(+)		Tb927.10.6940	1747152	1749704	2553
Tb927.10.12590	hypothetical protein, conserved	887	0.31656	368	394	Tb927_10_v5.1	435	Tb927_10_v5.1:3,050,379..3,054,182(-)		Tb927.10.12590	3051347	3054148	2802
Tb927.7.2080	cap guanylyltransferase-methyltransferase 1	887	0.281319	241	509	Tb927_07_v5.1	436	Tb927_07_v5.1:520,759..524,129(-)		Tb927.7.2080	520963	524115	3153
Tb927.9.4190	fatty acyl CoA syntetase 1	885	0.422031	320	380	Tb927_09_v5.1	437	Tb927_09_v5.1:790,661..794,074(+)		Tb927.9.4190	790886	792982	2097
Tb927.11.16530	hypothetical protein, conserved	885	0.275959	351	248	Tb927_11_v5.1	438	Tb927_11_v5.1:4,377,515..4,381,145(-)		Tb927.11.16530	4377722	4380928	3207
Tb927.9.7690	SUMO-interacting motif-containing protein	884	0.158593	373	358	Tb927_09_v5.1	439	Tb927_09_v5.1:1,253,940..1,260,092(-)		Tb927.9.7690	1253940	1259513	5574
Tb927.9.1780	sec1 family transport protein, putative	884	0.469214	400	375	Tb927_09_v5.1	440	Tb927_09_v5.1:423,748..425,654(-)		Tb927.9.1780	423748	425631	1884
Tb927.1.540	DNA-directed RNA polymerase III, putative	883	0.260472	335	365	Tb927_01_v5.1	441	Tb927_01_v5.1:204,249..208,483(-)		Tb927.1.540	204418	207807	3390
Tb927.10.12620	Protein of unknown function (DUF3648), putative	882	0.262266	192	382	Tb927_10_v5.1	442	Tb927_10_v5.1:3,057,476..3,061,269(-)		Tb927.10.12620	3057667	3061029	3363
Tb927.11.3970	hypothetical protein, conserved	880	0.401826	417	402	Tb927_11_v5.1	443	Tb927_11_v5.1:1,159,892..1,162,122(+)		Tb927.11.3970	1159933	1162122	2190
Tb927.11.11700	nucleotidyl transferase, putative	879	0.5	365	389	Tb927_11_v5.1	444	Tb927_11_v5.1:3,138,466..3,140,594(+)		Tb927.11.11700	3138674	3140431	1758
Tb927.8.1210	hypothetical protein, conserved	878	0.426007	401	390	Tb927_08_v5.1	445	Tb927_08_v5.1:385,805..388,023(-)		Tb927.8.1210	385805	387865	2061
Tb927.9.14190	hypothetical protein, conserved	878	0.217758	295	268	Tb927_09_v5.1	446	Tb927_09_v5.1:2,218,114..2,222,806(-)		Tb927.9.14190	2218726	2222757	4032
Tb927.9.7380	variant surface glycoprotein (VSG)-related, putative	876	0.793478	539	478	Tb927_09_v5.1	447	Tb927_09_v5.1:1,207,074..1,209,034(-)		Tb927.9.7380	1207074	1208177	1104
Tb927.11.8960	hypothetical protein, conserved	876	0.23435	330	389	Tb927_11_v5.1	448	Tb927_11_v5.1:2,456,991..2,460,744(+)		Tb927.11.8960	2457007	2460744	3738
Tb11.v5.0838	leucine-rich repeat protein (LRRP), putative	871	0.418951	325	353	Tb927_11_bin_v5.1	449	Tb927_11_bin_v5.1:4,375,528..4,389,299(-)		Tb11.v5.0838	4378930	4381008	2079
Tb927.10.1450	Centrin arm-associated protein 1	868	0.100708	333	356	Tb927_10_v5.1	450	Tb927_10_v5.1:376,906..386,554(-)		Tb927.10.1450	377887	386505	8619
Tb927.11.12470	hypothetical protein, conserved	867	0.131603	370	353	Tb927_11_v5.1	451	Tb927_11_v5.1:3,339,072..3,345,949(+)		Tb927.11.12470	3339362	3345949	6588
Tb927.10.11760	pumilio/PUF RNA binding protein 6	864	0.341232	376	401	Tb927_10_v5.1	452	Tb927_10_v5.1:2,869,017..2,875,469(+)		Tb927.10.11760	2869425	2871956	2532
Tb927.4.2510	multidrug resistance-associated protein, putative	864	0.191489	323	381	Tb927_04_v5.1	453	Tb927_04_v5.1:661,612..666,501(+)		Tb927.4.2510	661909	666420	4512
Tb927.9.6370	MFS transporter, putative	863	0.610757	233	370	Tb927_09_v5.1	454	Tb927_09_v5.1:1,045,318..1,047,207(+)		Tb927.9.6370	1045334	1046746	1413
Tb927.8.1050	SUMO-interacting motif-containing protein	862	0.108264	384	288	Tb927_08_v5.1	455	Tb927_08_v5.1:329,013..338,871(-)		Tb927.8.1050	330827	338788	7962
Tb11.v5.0602	leucine-rich repeat protein 1 (LRRP1), putative	861	0.471264	364	467	Tb927_11_bin_v5.1	456	Tb927_11_bin_v5.1:2,834,086..2,836,974(+)		Tb11.v5.0602	2835148	2836974	1827
Tb927.7.1190	regulator of chromosome condensation, putative	861	0.248916	331	317	Tb927_07_v5.1	457	Tb927_07_v5.1:301,782..305,567(+)		Tb927.7.1190	302109	305567	3459
Tb11.v5.0484	receptor-type adenylate cyclase GRESAG 4, putative	860	0.311933	352	375	Tb927_11_bin_v5.1	458	Tb927_11_bin_v5.1:1,962,409..1,970,646(-)		Tb11.v5.0484	1963411	1966167	2757
Tb927.9.6380	hypothetical protein, conserved	860	0.597222	125	380	Tb927_09_v5.1	459	Tb927_09_v5.1:1,047,313..1,049,228(+)		Tb927.9.6380	1047329	1048768	1440
Tb927.11.4830	hypothetical protein, conserved	858	0.605932	416	78	Tb927_11_v5.1	460	Tb927_11_v5.1:1,387,743..1,389,170(+)		Tb927.11.4830	1387755	1389170	1416
Tb927.11.5800	hypothetical protein, conserved	856	0.342126	163	330	Tb927_11_v5.1	461	Tb927_11_v5.1:1,647,429..1,650,142(+)		Tb927.11.5800	1647503	1650004	2502
Tb927.4.4410	adenylyl cyclase	856	0.229183	294	330	Tb927_04_v5.1	462	Tb927_04_v5.1:1,168,174..1,171,942(-)		Tb927.4.4410	1168174	1171908	3735
Tb927.2.2550	hypothetical protein, conserved	856	0.49537	387	89	Tb927_02_v5.1	463	Tb927_02_v5.1:501,565..503,608(-)		Tb927.2.2550	501836	503563	1728
Tb927.1.1910	MORN repeat-containing protein	855	0.22637	188	338	Tb927_01_v5.1	464	Tb927_01_v5.1:493,470..497,857(+)		Tb927.1.1910	493801	497577	3777
Tb927.4.4290	UDP-Gal or UDP-GlcNAc-dependent glycosyltransferase, putative	852	0.735751	315	321	Tb927_04_v5.1	465	Tb927_04_v5.1:1,136,109..1,137,283(-)		Tb927.4.4290	1136109	1137266	1158
Tb927.11.3930	hypothetical protein, conserved	852	0.717172	62	386	Tb927_11_v5.1	466	Tb927_11_v5.1:1,152,508..1,153,922(+)		Tb927.11.3930	1152616	1153803	1188
Tb927.5.2430	membrane transporter protein, putative	852	0.541985	601	33	Tb927_05_v5.1	467	Tb927_05_v5.1:833,961..836,161(+)		Tb927.5.2430	834123	835694	1572
Tb927.8.4310	hypothetical protein, conserved	852	0.437596	403	173	Tb927_08_v5.1	468	Tb927_08_v5.1:1,276,524..1,279,028(-)		Tb927.8.4310	1276524	1278470	1947
Tb927.7.1220	hypothetical protein, conserved	851	0.263876	386	346	Tb927_07_v5.1	469	Tb927_07_v5.1:312,767..317,113(+)		Tb927.7.1220	313889	317113	3225
Tb927.8.3080	hypothetical protein, conserved	850	0.217114	360	307	Tb927_08_v5.1	470	Tb927_08_v5.1:923,893..928,177(+)		Tb927.8.3080	924095	928009	3915
Tb927.9.2630	hypothetical protein, conserved	849	0.147396	366	350	Tb927_09_v5.1	471	Tb927_09_v5.1:581,191..587,353(-)		Tb927.9.2630	581191	586950	5760
Tb927.7.6670	hypothetical protein, conserved	848	0.0932586	347	355	Tb927_07_v5.1	472	Tb927_07_v5.1:1,828,658..1,838,990(-)		Tb927.7.6670	1829565	1838657	9093
Tb927.9.6530	hypothetical protein	846	0.27593	340	306	Tb927_09_v5.1	473	Tb927_09_v5.1:1,072,734..1,076,750(+)		Tb927.9.6530	1072870	1075935	3066
Tb927.9.9740	AMP deaminase, putative	845	0.198637	359	291	Tb927_09_v5.1	474	Tb927_09_v5.1:1,548,812..1,553,399(-)		Tb927.9.9740	1549027	1553280	4254
Tb927.7.4490	hypothetical protein, conserved	843	0.170925	172	377	Tb927_07_v5.1	475	Tb927_07_v5.1:1,192,559..1,197,714(-)		Tb927.7.4490	1192649	1197580	4932
Tb927.6.400	peptidase M20/M25/M40, putative	842	0.589636	709	63	Tb927_06_v5.1	476	Tb927_06_v5.1:190,561..195,497(+)		Tb927.6.400	190663	192090	1428
Tb927.10.6240	ras-like small GTPase, putative	841	0.693894	372	315	Tb927_10_v5.1	477	Tb927_10_v5.1:1,583,583..1,584,802(-)		Tb927.10.6240	1583583	1584794	1212
Tb927.3.2280	vacuolar sorting protein 33 , putative	840	0.468227	228	217	Tb927_03_v5.1	478	Tb927_03_v5.1:589,430..591,236(+)		Tb927.3.2280	589443	591236	1794
Tb927.4.5020	DNA-directed RNA polymerase II subunit RPB1	839	0.158362	290	286	Tb927_04_v5.1	479	Tb927_04_v5.1:1,373,562..1,379,324(-)		Tb927.4.5020	1373829	1379126	5298
Tb927.9.12800	hypothetical protein, conserved	838	0.263522	338	270	Tb927_09_v5.1	480	Tb927_09_v5.1:2,020,950..2,024,574(+)		Tb927.9.12800	2021042	2024221	3180
Tb927.2.6310	iron/ascorbate oxidoreductase family protein, putative	836	0.870833	375	378	Tb927_02_v5.1	481	Tb927_02_v5.1:1,152,295..1,159,353(+)		Tb927.2.6310	1156168	1157127	960
Tb11.v5.0551	leucine-rich repeat protein (LRRP), putative	835	0.252342	212	336	Tb927_11_bin_v5.1	482	Tb927_11_bin_v5.1:2,421,871..2,425,179(+)		Tb11.v5.0551	2421871	2425179	3309
Tb927.9.12770	Kinetoplast polyadenylation factor 3	834	0.27175	313	280	Tb927_09_v5.1	483	Tb927_09_v5.1:2,009,349..2,012,586(+)		Tb927.9.12770	2009518	2012586	3069
Tb927.10.15700	hypothetical protein, conserved	834	0.0805097	343	313	Tb927_10_v5.1	484	Tb927_10_v5.1:3,854,890..3,865,357(+)		Tb927.10.15700	3854999	3865357	10359
Tb927.11.1500	leucine-rich repeat protein (LRRP), putative, (fragment)	828	0.3543	331	338	Tb927_11_v5.1	485	Tb927_11_v5.1:448,023..458,779(+)		Tb927.11.1500	456443	458779	2337
Tb927.4.580	hypothetical protein, conserved	827	0.645589	37	384	Tb927_04_v5.1	486	Tb927_04_v5.1:166,931..168,539(-)		Tb927.4.580	167194	168474	1281
Tb927.11.510	RNA-binding protein, UBP2	827	1.56629	36	415	Tb927_11_v5.1	487	Tb927_11_v5.1:121,401..128,035(-)		Tb927.11.510	127191	127718	528
Tb927.9.7700	palmitoyl acyltransferase 1, putative	827	0.335769	333	245	Tb927_09_v5.1	488	Tb927_09_v5.1:1,260,265..1,262,976(-)		Tb927.9.7700	1260340	1262802	2463
Tb927.8.3300	Mitoribosomal LSU assembly factor 12	827	0.398362	381	373	Tb927_08_v5.1	489	Tb927_08_v5.1:992,460..994,554(+)		Tb927.8.3300	992479	994554	2076
Tb927.4.4270	UDP-Gal or UDP-GlcNAc-dependent glycosyltransferase, putative	826	0.715152	274	319	Tb927_04_v5.1	490	Tb927_04_v5.1:1,132,383..1,133,539(-)		Tb927.4.4270	1132383	1133537	1155
Tb927.10.3010	hook complex protein, conserved	826	0.224946	304	368	Tb927_10_v5.1	491	Tb927_10_v5.1:786,273..790,006(+)		Tb927.10.3010	786335	790006	3672
Tb927.9.8655	hypothetical protein	824	3.61404	339	16	Tb927_09_v5.1	492	Tb927_09_v5.1:1,397,732..1,398,415(-)		Tb927.9.8655	1398134	1398361	228
Tb927.9.15290	CHAT domain containing protein, putative	824	0.199178	320	331	Tb927_09_v5.1	493	Tb927_09_v5.1:2,370,925..2,375,128(+)		Tb927.9.15290	2370992	2375128	4137
Tb927.8.710	RNA-binding protein, putative	821	0.198597	350	353	Tb927_08_v5.1	494	Tb927_08_v5.1:195,245..200,617(-)		Tb927.8.710	196484	200617	4134
Tb927.10.14560	TPR repeat, putative	820	0.40796	162	369	Tb927_10_v5.1	495	Tb927_10_v5.1:3,566,988..3,570,454(-)		Tb927.10.14560	3568311	3570320	2010
Tb927.9.1560	DnaJ domain containing protein, putative	820	0.587814	376	366	Tb927_09_v5.1	496	Tb927_09_v5.1:366,848..368,598(-)		Tb927.9.1560	367175	368569	1395
Tb927.2.2340	Glycerophosphoryl diester phosphodiesterase family, putative	818	0.225717	263	367	Tb927_02_v5.1	497	Tb927_02_v5.1:452,380..456,652(-)		Tb927.2.2340	452560	456183	3624
Tb927.3.2780	hypothetical protein, conserved	817	0.246902	341	329	Tb927_03_v5.1	498	Tb927_03_v5.1:716,118..719,483(-)		Tb927.3.2780	716118	719426	3309
Tb927.1.2600	pumilio/PUF RNA binding protein 9	817	0.407685	201	537	Tb927_01_v5.1	499	Tb927_01_v5.1:609,479..614,307(+)		Tb927.1.2600	610030	612033	2004
Tb927.4.3410	selenoprotein, putative	817	0.349145	365	277	Tb927_04_v5.1	500	Tb927_04_v5.1:888,929..891,819(-)		Tb927.4.3410	889449	891788	2340
Tb11.v5.0477	TPR repeat, putative	814	0.504337	381	145	Tb927_11_bin_v5.1	501	Tb927_11_bin_v5.1:1,939,956..1,950,589(+)		Tb11.v5.0477	1941114	1942727	1614
Tb927.7.6080	receptor-type adenylate cyclase GRESAG 4, putative	813	0.231426	240	337	Tb927_07_v5.1	502	Tb927_07_v5.1:1,653,761..1,657,305(-)		Tb927.7.6080	1653761	1657273	3513
Tb927.10.830	adenylate kinase, putative	812	1.03704	20	375	Tb927_10_v5.1	503	Tb927_10_v5.1:214,860..216,789(+)		Tb927.10.830	215236	216018	783
Tb927.1.3880	Fusaric acid resistance protein-like, putative	811	0.155543	145	326	Tb927_01_v5.1	504	Tb927_01_v5.1:826,497..832,221(+)		Tb927.1.3880	827008	832221	5214
Tb11.v5.1020	retrotransposon hot spot (RHS) protein, putative	811	0.487087	327	338	Tb927_11_bin_v5.1	505	Tb927_11_bin_v5.1:5,358,477..5,360,191(-)		Tb11.v5.1020	5358477	5360141	1665
Tb927.2.3390	hypothetical protein, conserved	810	0.354331	293	340	Tb927_02_v5.1	506	Tb927_02_v5.1:625,038..628,664(-)		Tb927.2.3390	626205	628490	2286
Tb927.3.2930	RNA-binding protein RBP6, putative	809	1.12361	329	334	Tb927_03_v5.1	507	Tb927_03_v5.1:752,088..757,611(-)		Tb927.3.2930	756578	757297	720
Tb927.1.580	phosphate-repressible phosphate permease, putative	808	0.520954	347	353	Tb927_01_v5.1	508	Tb927_01_v5.1:211,572..214,108(-)		Tb927.1.580	212455	214005	1551
Tb927.8.2820	hypothetical protein, conserved	808	0.208301	338	353	Tb927_08_v5.1	509	Tb927_08_v5.1:842,710..847,057(+)		Tb927.8.2820	842913	846791	3879
Tb927.8.7590	receptor-type adenylate cyclase GRESAG 4, putative	807	0.212145	332	333	Tb927_08_v5.1	510	Tb927_08_v5.1:2,186,653..2,194,158(+)		Tb927.8.7590	2188100	2191903	3804
Tb927.10.10390	trypanothione reductase	807	0.545639	356	94	Tb927_10_v5.1	511	Tb927_10_v5.1:2,562,282..2,563,871(-)		Tb927.10.10390	2562282	2563760	1479
Tb927.4.4250	UDP-Gal or UDP-GlcNAc-dependent glycosyltransferase, putative	807	0.698701	279	290	Tb927_04_v5.1	512	Tb927_04_v5.1:1,127,099..1,128,985(-)		Tb927.4.4250	1127829	1128983	1155
Tb927.9.4630	hypothetical protein, conserved	807	0.199851	393	221	Tb927_09_v5.1	513	Tb927_09_v5.1:852,796..856,879(+)		Tb927.9.4630	852842	856879	4038
Tb927.8.3410	Inositol hexakisphosphate, putative	807	0.17709	156	452	Tb927_08_v5.1	514	Tb927_08_v5.1:1,016,136..1,020,924(+)		Tb927.8.3410	1016368	1020924	4557
Tb927.11.13380	VSG Exclusion Protein 2	806	0.132544	313	317	Tb927_11_v5.1	515	Tb927_11_v5.1:3,586,136..3,592,473(-)		Tb927.11.13380	3586136	3592216	6081
Tb927.9.5620	hypothetical protein, conserved	806	0.199456	347	316	Tb927_09_v5.1	516	Tb927_09_v5.1:965,573..969,926(+)		Tb927.9.5620	965768	969808	4041
Tb927.8.7400	RNA polymerase IIA largest subunit	806	0.152133	107	437	Tb927_08_v5.1	517	Tb927_08_v5.1:2,128,849..2,134,342(+)		Tb927.8.7400	2129045	2134342	5298
Tb927.7.6980	Mono-functional DNA-alkylating methyl methanesulfonate N-term/CPSF A subunit region, putative	805	0.146231	324	307	Tb927_07_v5.1	518	Tb927_07_v5.1:1,989,561..1,996,033(-)		Tb927.7.6980	1990060	1995564	5505
Tb927.9.5630	KREPB7	805	0.651294	179	341	Tb927_09_v5.1	519	Tb927_09_v5.1:970,089..971,733(+)		Tb927.9.5630	970277	971512	1236
Tb927.7.3000	kinesin, putative	804	0.199553	357	337	Tb927_07_v5.1	520	Tb927_07_v5.1:752,112..757,423(+)		Tb927.7.3000	753395	757423	4029
Tb927.3.3850	COPII coat assembly protein sec16	803	0.192843	360	235	Tb927_03_v5.1	521	Tb927_03_v5.1:1,066,388..1,070,719(+)		Tb927.3.3850	1066556	1070719	4164
Tb927.9.12400	STE/STE11 serine/threonine-protein kinase, putative	802	0.198613	357	333	Tb927_09_v5.1	522	Tb927_09_v5.1:1,937,325..1,943,793(+)		Tb927.9.12400	1937727	1941764	4038
Tb927.11.9150	Mitochondrial processome subunit 1	800	0.154232	366	349	Tb927_11_v5.1	523	Tb927_11_v5.1:2,505,034..2,510,570(+)		Tb927.11.9150	2505165	2510351	5187
Tb927.8.5940	hypothetical protein, conserved	800	0.563777	602	55	Tb927_08_v5.1	524	Tb927_08_v5.1:1,742,397..1,743,847(+)		Tb927.8.5940	1742429	1743847	1419
Tb927.7.5340	cAMP response protein 3	797	0.532398	364	346	Tb927_07_v5.1	525	Tb927_07_v5.1:1,418,660..1,422,209(+)		Tb927.7.5340	1419326	1420822	1497
Tb11.v5.0607	hypothetical protein, conserved	794	0.492862	278	277	Tb927_11_bin_v5.1	526	Tb927_11_bin_v5.1:2,866,807..2,871,384(-)		Tb11.v5.0607	2866807	2868417	1611
Tb927.8.5970	Cullin 5, putative	793	0.355765	358	100	Tb927_08_v5.1	527	Tb927_08_v5.1:1,748,485..1,750,724(+)		Tb927.8.5970	1748496	1750724	2229
Tb11.v5.0442	retrotransposon hot spot protein, RHS3, putative	792	0.671756	332	138	Tb927_11_bin_v5.1	528	Tb927_11_bin_v5.1:1,760,219..1,761,766(+)		Tb11.v5.0442	1760588	1761766	1179
Tb927.7.7400	Basal body protein	791	0.119958	295	326	Tb927_07_v5.1	529	Tb927_07_v5.1:2,123,779..2,130,617(-)		Tb927.7.7400	2123779	2130372	6594
Tb927.1.1175	hypothetical protein	791	3.51556	391	24	Tb927_01_v5.1	530	Tb927_01_v5.1:322,204..322,845(+)		Tb927.1.1175	322220	322444	225
Tb927.11.15190	Domain of unknown function (DUF4200), putative	791	0.386042	104	352	Tb927_11_v5.1	531	Tb927_11_v5.1:4,036,112..4,038,176(-)		Tb927.11.15190	4036112	4038160	2049
Tb927.9.1570	calcium/calmodulin-dependent protein kinase, putative	789	0.537832	328	323	Tb927_09_v5.1	532	Tb927_09_v5.1:370,168..371,644(-)		Tb927.9.1570	370168	371634	1467
Tb927.7.2030	retrotransposon hot spot protein 7 (RHS7), putative	788	0.381229	343	343	Tb927_07_v5.1	533	Tb927_07_v5.1:510,388..513,865(-)		Tb927.7.2030	510388	512454	2067
Tb927.9.3400	endo-beta-N-acetylglucosaminidase, putative	786	0.249049	307	348	Tb927_09_v5.1	534	Tb927_09_v5.1:702,598..707,350(+)		Tb927.9.3400	704087	707242	3156
Tb927.10.6150	neurobeachin/beige protein, putative	785	0.0807115	226	310	Tb927_10_v5.1	535	Tb927_10_v5.1:1,549,165..1,559,212(-)		Tb927.10.6150	1549165	1558890	9726
Tb927.10.12470	Flagellum attachment zone protein 40	784	0.494949	348	347	Tb927_10_v5.1	536	Tb927_10_v5.1:3,018,194..3,020,690(-)		Tb927.10.12470	3018998	3020581	1584
Tb927.11.2150	hypothetical protein, conserved	783	0.52621	358	360	Tb927_11_v5.1	537	Tb927_11_v5.1:612,018..614,566(+)		Tb927.11.2150	612152	613639	1488
Tb927.5.1830	lysosomal/endosomal membrane protein p67	782	0.393756	247	331	Tb927_05_v5.1	538	Tb927_05_v5.1:622,146..625,006(+)		Tb927.5.1830	622193	624178	1986
Tb927.8.8090	UDP-Gal or UDP-GlcNAc-dependent glycosyltransferase, putative	782	0.666667	55	355	Tb927_08_v5.1	539	Tb927_08_v5.1:2,392,554..2,393,824(+)		Tb927.8.8090	2392562	2393734	1173
Tb927.4.5290	UDP-Gal or UDP-GlcNAc-dependent glycosyltransferase, putative	781	0.64921	360	340	Tb927_04_v5.1	540	Tb927_04_v5.1:1,433,622..1,435,275(-)		Tb927.4.5290	1434071	1435273	1203
Tb927.11.1170	hypothetical protein, conserved	781	0.362077	268	262	Tb927_11_v5.1	541	Tb927_11_v5.1:342,439..344,864(+)		Tb927.11.1170	342708	344864	2157
Tb927.10.12510	P-type H+-ATPase, putative	780	0.282302	314	328	Tb927_10_v5.1	542	Tb927_10_v5.1:3,034,609..3,037,434(-)		Tb927.10.12510	3034630	3037392	2763
Tb927.4.900	hypothetical protein, conserved	780	1.12069	78	333	Tb927_04_v5.1	543	Tb927_04_v5.1:255,854..257,278(-)		Tb927.4.900	256506	257201	696
Tb927.4.5180	tousled-like kinase I	779	0.40072	348	361	Tb927_04_v5.1	544	Tb927_04_v5.1:1,413,988..1,416,364(-)		Tb927.4.5180	1414371	1416314	1944
Tb927.4.1500	RNA editing associated helicase 2	779	0.119772	327	207	Tb927_04_v5.1	545	Tb927_04_v5.1:381,073..388,002(-)		Tb927.4.1500	381487	387990	6504
Tb11.1740	hypothetical protein	778	0.319376	265	235	tryp_XI-974h12.q1k	546	tryp_XI-974h12.q1k:74..2,509(+)		Tb11.1740	74	2509	2436
Tb927.8.7840	dynein heavy chain, cytosolic, putative	776	0.30757	342	289	Tb927_08_v5.1	547	Tb927_08_v5.1:2,286,028..2,290,357(+)		Tb927.8.7840	2286234	2288756	2523
Tb927.1.4340	hypothetical protein, conserved	775	0.360298	303	188	Tb927_01_v5.1	548	Tb927_01_v5.1:899,108..903,089(+)		Tb927.1.4340	899638	901788	2151
Tb927.11.12240	cysteine peptidase, Clan CA, family C19, putative	774	0.326169	290	212	Tb927_11_v5.1	549	Tb927_11_v5.1:3,272,386..3,275,855(+)		Tb927.11.12240	3272481	3274853	2373
Tb927.2.1080	retrotransposon hot spot protein 5 (RHS5), putative	773	0.381728	267	351	Tb927_02_v5.1	550	Tb927_02_v5.1:178,829..181,713(-)		Tb927.2.1080	179639	181663	2025
Tb927.3.3820	hypothetical protein, conserved	772	0.632269	361	15	Tb927_03_v5.1	551	Tb927_03_v5.1:1,061,167..1,062,587(+)		Tb927.3.3820	1061367	1062587	1221
Tb927.7.6050	receptor-type adenylate cyclase GRESAG 4, putative	772	0.202625	225	326	Tb927_07_v5.1	552	Tb927_07_v5.1:1,630,781..1,637,174(-)		Tb927.7.6050	1633333	1637142	3810
Tb927.10.10420	monothiol glutaredoxin, putative	771	1.94697	351	305	Tb927_10_v5.1	553	Tb927_10_v5.1:2,567,695..2,568,301(-)		Tb927.10.10420	2567888	2568283	396
Tb927.8.7610	amino acid transporter 1, putative	771	0.549145	323	356	Tb927_08_v5.1	554	Tb927_08_v5.1:2,196,849..2,198,788(+)		Tb927.8.7610	2196885	2198288	1404
Tb927.7.7100	hypothetical protein	771	0.20413	212	272	Tb927_07_v5.1	555	Tb927_07_v5.1:2,025,603..2,032,468(-)		Tb927.7.7100	2028561	2032337	3777
Tb927.3.3870	lipase domain protein, putative	771	0.208435	312	336	Tb927_03_v5.1	556	Tb927_03_v5.1:1,075,942..1,079,769(+)		Tb927.3.3870	1076071	1079769	3699
Tb927.9.4560	RBP32	771	0.249031	257	288	Tb927_09_v5.1	557	Tb927_09_v5.1:844,684..847,797(+)		Tb927.9.4560	844702	847797	3096
Tb927.2.2470	Kinetoplastid RNA editing protein 1	767	0.335081	189	173	Tb927_02_v5.1	558	Tb927_02_v5.1:487,442..489,761(-)		Tb927.2.2470	487442	489730	2289
Tb927.11.4500	hypothetical protein, conserved	767	0.277296	350	312	Tb927_11_v5.1	559	Tb927_11_v5.1:1,301,791..1,304,779(+)		Tb927.11.4500	1301907	1304672	2766
Tb927.11.2770	hypothetical protein, conserved	763	0.938499	58	390	Tb927_11_v5.1	560	Tb927_11_v5.1:810,331..811,653(-)		Tb927.11.2770	810672	811484	813
Tb927.7.6350	NADH dehydrogenase [ubiquinone] flavoprotein 2, mitochondrial	763	0.928224	25	358	Tb927_07_v5.1	561	Tb927_07_v5.1:1,725,170..1,727,446(-)		Tb927.7.6350	1725859	1726680	822
Tb927.7.6040	receptor-type adenylate cyclase GRESAG 4, putative	762	0.200315	224	305	Tb927_07_v5.1	562	Tb927_07_v5.1:1,625,243..1,630,618(-)		Tb927.7.6040	1626783	1630586	3804
Tb927.7.6000	protein associated with differentiation 8, putative	762	0.42404	78	346	Tb927_07_v5.1	563	Tb927_07_v5.1:1,614,894..1,616,858(+)		Tb927.7.6000	1615025	1616821	1797
Tb927.5.1850	hypothetical protein, conserved	761	0.0966349	284	297	Tb927_05_v5.1	564	Tb927_05_v5.1:625,890..635,424(+)		Tb927.5.1850	627016	634890	7875
Tb927.5.760	Cell cycle sequence binding phosphoprotein, putative	761	0.34233	297	287	Tb927_05_v5.1	565	Tb927_05_v5.1:314,574..320,641(+)		Tb927.5.760	314952	317174	2223
Tb927.10.1530	hypothetical protein, conserved	759	0.310049	357	336	Tb927_10_v5.1	566	Tb927_10_v5.1:416,353..418,832(-)		Tb927.10.1530	416353	418800	2448
Tb927.10.10280	Microtubule-associated repetitive protein 2	759	0.106661	345	237	Tb927_10_v5.1	567	Tb927_10_v5.1:2,524,258..2,531,866(-)		Tb927.10.10280	2524671	2531786	7116
Tb927.2.4950	hypothetical protein, conserved	757	0.177076	319	305	Tb927_02_v5.1	568	Tb927_02_v5.1:872,188..876,514(-)		Tb927.2.4950	872188	876462	4275
Tb927.7.5390	hypothetical protein, conserved	756	0.178977	354	119	Tb927_07_v5.1	569	Tb927_07_v5.1:1,445,724..1,450,155(+)		Tb927.7.5390	1445932	1450155	4224
Tb927.9.4080	Stumpy formation signalling pathway protein, putative	755	0.191381	246	335	Tb927_09_v5.1	570	Tb927_09_v5.1:780,992..785,784(+)		Tb927.9.4080	781021	784965	3945
Tb927.10.13280	hypothetical protein, conserved	752	0.0961514	274	251	Tb927_10_v5.1	571	Tb927_10_v5.1:3,238,200..3,246,138(-)		Tb927.10.13280	3238200	3246020	7821
Tb927.8.3840	hypothetical protein, conserved	751	0.337376	340	347	Tb927_08_v5.1	572	Tb927_08_v5.1:1,142,361..1,145,732(-)		Tb927.8.3840	1143111	1145336	2226
Tb927.6.1480	hypothetical protein, conserved	751	0.162765	335	326	Tb927_06_v5.1	573	Tb927_06_v5.1:517,897..522,861(-)		Tb927.6.1480	518220	522833	4614
Tb927.4.3750	receptor-type adenylate cyclase GRESAG 4, putative	750	0.196078	244	310	Tb927_04_v5.1	574	Tb927_04_v5.1:972,197..980,531(+)		Tb927.4.3750	973266	977090	3825
Tb927.9.13010	50S ribosome-binding GTPase, putative	749	0.393176	381	123	Tb927_09_v5.1	575	Tb927_09_v5.1:2,054,247..2,056,408(+)		Tb927.9.13010	2054303	2056207	1905
Tb927.8.7020	Peptidase 1	748	0.234116	319	324	Tb927_08_v5.1	576	Tb927_08_v5.1:2,017,999..2,021,297(+)		Tb927.8.7020	2018034	2021228	3195
Tb927.10.11850	WD domain, G-beta repeat, putative	746	0.225038	257	324	Tb927_10_v5.1	577	Tb927_10_v5.1:2,892,716..2,896,075(+)		Tb927.10.11850	2892761	2896075	3315
Tb927.10.15750	Tripartite attachment complex protein 197	746	0.142176	273	232	Tb927_10_v5.1	578	Tb927_10_v5.1:3,888,868..3,894,568(+)		Tb927.10.15750	3889322	3894568	5247
Tb927.6.2010	acyl-CoA synthetase, putative	746	0.474555	240	240	Tb927_06_v5.1	579	Tb927_06_v5.1:653,234..655,615(-)		Tb927.6.2010	653933	655504	1572
Tb927.4.1860	ribosomal protein S19, putative	745	1.47817	353	323	Tb927_04_v5.1	580	Tb927_04_v5.1:464,704..465,622(-)		Tb927.4.1860	465052	465555	504
Tb927.3.3170	SUMO-interacting motif-containing protein	744	0.378626	333	329	Tb927_03_v5.1	581	Tb927_03_v5.1:815,548..817,930(-)		Tb927.3.3170	815897	817861	1965
Tb927.3.2890	radial spoke protein RSP10, putative	744	0.767802	321	302	Tb927_03_v5.1	582	Tb927_03_v5.1:744,287..745,481(-)		Tb927.3.2890	744287	745255	969
Tb927.4.3790	ubiquitin carboxyl-terminal hydrolase, putative	742	0.530758	343	308	Tb927_04_v5.1	583	Tb927_04_v5.1:990,552..992,157(-)		Tb927.4.3790	990552	991949	1398
Tb927.3.2320	COP9 signalosome complex subunit 2, putative	742	0.560847	315	311	Tb927_03_v5.1	584	Tb927_03_v5.1:594,894..597,350(+)		Tb927.3.2320	594909	596231	1323
Tb927.2.5180	aldo-keto reductase, putative	740	0.72549	27	357	Tb927_02_v5.1	585	Tb927_02_v5.1:912,543..913,708(+)		Tb927.2.5180	912630	913649	1020
Tb927.11.9000	cation transporter, putative	739	0.623629	195	301	Tb927_11_v5.1	586	Tb927_11_v5.1:2,471,208..2,472,484(+)		Tb927.11.9000	2471300	2472484	1185
Tb927.6.1690	cysteine peptidase, Clan CA, family C54, putative	737	0.748984	411	238	Tb927_06_v5.1	587	Tb927_06_v5.1:570,113..571,353(-)		Tb927.6.1690	570113	571096	984
Tb927.10.7060	Nucleoporin NUP96	736	0.277526	269	271	Tb927_10_v5.1	588	Tb927_10_v5.1:1,776,668..1,779,907(+)		Tb927.10.7060	1776795	1779446	2652
Tb927.9.13360	ubiquitin-protein ligase, putative	736	0.128245	312	264	Tb927_09_v5.1	589	Tb927_09_v5.1:2,111,432..2,117,516(-)		Tb927.9.13360	2111432	2117170	5739
Tb927.11.11090	Nucleoporin NUP140	736	0.167463	273	307	Tb927_11_v5.1	590	Tb927_11_v5.1:2,971,377..2,975,796(+)		Tb927.11.11090	2971402	2975796	4395
Tb927.6.170	receptor-type adenylate cyclase GRESAG 4, putative	736	0.193176	207	178	Tb927_06_v5.1	591	Tb927_06_v5.1:22,849..32,013(-)		Tb927.6.170	28159	31968	3810
Tb927.1.1530	STE group serine/threonine-protein kinase, putative	735	0.140562	334	201	Tb927_01_v5.1	592	Tb927_01_v5.1:385,687..394,564(+)		Tb927.1.1530	385710	390938	5229
Tb927.9.3670	Endonuclease/Exonuclease/phosphatase family, putative	733	0.459273	141	460	Tb927_09_v5.1	593	Tb927_09_v5.1:733,340..735,038(+)		Tb927.9.3670	733443	735038	1596
Tb927.3.5310	paraflagellar rod protein	732	0.114608	228	295	Tb927_03_v5.1	594	Tb927_03_v5.1:1,488,474..1,495,456(+)		Tb927.3.5310	1488667	1495053	6387
Tb927.3.3640	bardet-biedl syndrome 7 protein	730	0.323582	332	85	Tb927_03_v5.1	595	Tb927_03_v5.1:1,020,031..1,022,710(+)		Tb927.3.3640	1020366	1022621	2256
Tb927.4.2020	AP-3 complex subunit mu, putative	730	0.569867	326	338	Tb927_04_v5.1	596	Tb927_04_v5.1:507,952..509,511(-)		Tb927.4.2020	508176	509456	1281
Tb927.3.1450	CorA-like Mg2+ transporter protein, putative	729	0.618321	36	356	Tb927_03_v5.1	597	Tb927_03_v5.1:370,027..371,329(+)		Tb927.3.1450	370151	371329	1179
Tb11.v5.1035	heat shock protein 70 (hsp70), putative	729	0.352174	301	309	Tb927_11_bin_v5.1	598	Tb927_11_bin_v5.1:5,477,626..5,479,808(+)		Tb11.v5.1035	5477679	5479748	2070
Tb927.11.5420	hypothetical protein, conserved	728	0.733132	310	336	Tb927_11_v5.1	599	Tb927_11_v5.1:1,541,349..1,542,894(+)		Tb927.11.5420	1541385	1542377	993
Tb927.8.3540	hypothetical protein, conserved	728	0.25043	347	154	Tb927_08_v5.1	600	Tb927_08_v5.1:1,058,779..1,062,883(-)		Tb927.8.3540	1059272	1062178	2907
Tb927.11.16810	dynein light intermediate chain D1bLIC, putative	727	0.578361	316	299	Tb927_11_v5.1	601	Tb927_11_v5.1:4,473,894..4,476,442(-)		Tb927.11.16810	4474449	4475705	1257
Tb927.9.15030	DNA polymerase epsilon subunit B, putative	727	0.452114	240	396	Tb927_09_v5.1	602	Tb927_09_v5.1:2,346,248..2,347,865(+)		Tb927.9.15030	2346258	2347865	1608
Tb927.6.2800	hypothetical protein, conserved	726	0.274688	118	272	Tb927_06_v5.1	603	Tb927_06_v5.1:838,340..842,094(+)		Tb927.6.2800	839182	841824	2643
Tb927.1.4480	WD repeat and HMG-box DNA-binding protein, putative	725	0.162738	274	268	Tb927_01_v5.1	604	Tb927_01_v5.1:923,248..927,993(+)		Tb927.1.4480	923539	927993	4455
Tb927.9.10100	SET domain protein 28	725	0.166667	306	316	Tb927_09_v5.1	605	Tb927_09_v5.1:1,592,538..1,597,876(-)		Tb927.9.10100	1593215	1597564	4350
Tb927.10.9790	hypothetical protein, conserved	725	1.32784	9	333	Tb927_10_v5.1	606	Tb927_10_v5.1:2,426,026..2,426,599(+)		Tb927.10.9790	2426054	2426599	546
Tb927.5.3800	glutamine hydrolysing (not ammonia-dependent) carbomoyl phosphate synthase, putative	725	0.13177	313	291	Tb927_05_v5.1	607	Tb927_05_v5.1:1,237,906..1,244,378(+)		Tb927.5.3800	1238877	1244378	5502
Tb927.6.4670	MORN repeat-containing protein 1	724	0.672238	285	124	Tb927_06_v5.1	608	Tb927_06_v5.1:1,302,966..1,304,792(+)		Tb927.6.4670	1303156	1304232	1077
Tb927.10.1270	mismatch repair protein, putative	724	0.206975	224	254	Tb927_10_v5.1	609	Tb927_10_v5.1:339,283..343,082(-)		Tb927.10.1270	339476	342973	3498
Tb927.3.4760	dynamin-1-like protein	723	0.364599	218	168	Tb927_03_v5.1	610	Tb927_03_v5.1:1,342,630..1,346,506(-)		Tb927.3.4760	1344510	1346492	1983
Tb927.7.470	Enriched in surface-labeled proteome protein 14	722	0.807606	39	567	Tb927_07_v5.1	611	Tb927_07_v5.1:85,224..86,318(-)		Tb927.7.470	85331	86224	894
Tb927.4.4510	protein phosphatase 2C, putative	722	0.155973	316	264	Tb927_04_v5.1	612	Tb927_04_v5.1:1,220,635..1,229,863(-)		Tb927.4.4510	1223147	1227775	4629
Tb927.6.3130	queuine tRNA-ribosyltransferase, putative	721	0.536458	320	316	Tb927_06_v5.1	613	Tb927_06_v5.1:923,896..925,239(+)		Tb927.6.3130	923896	925239	1344
Tb927.8.6580	Succinate dehydrogenase [ubiquinone] flavoprotein subunit, mitochondrial	720	0.393443	300	321	Tb927_08_v5.1	614	Tb927_08_v5.1:1,900,342..1,904,230(-)		Tb927.8.6580	1902208	1904037	1830
Tb927.9.11890	hypothetical protein, conserved	720	0.248705	302	252	Tb927_09_v5.1	615	Tb927_09_v5.1:1,856,378..1,859,579(+)		Tb927.9.11890	1856545	1859439	2895
Tb927.11.11430	cullin 1, putative	719	0.297353	307	315	Tb927_11_v5.1	616	Tb927_11_v5.1:3,058,873..3,063,413(+)		Tb927.11.11430	3060388	3062805	2418
Tb927.9.1420	hypothetical protein, conserved	718	0.774542	87	598	Tb927_09_v5.1	617	Tb927_09_v5.1:349,937..350,873(-)		Tb927.9.1420	349937	350863	927
Tb927.4.260	retrotransposon hot spot protein 3 (RHS3), putative	717	0.428315	165	302	Tb927_04_v5.1	618	Tb927_04_v5.1:54,845..57,683(-)		Tb927.4.260	54845	56518	1674
Tb927.11.6550	PUF nine target 1	717	0.450094	293	261	Tb927_11_v5.1	619	Tb927_11_v5.1:1,841,404..1,843,897(-)		Tb927.11.6550	1841602	1843194	1593
Tb927.5.2510	hypothetical protein, conserved	716	0.170476	231	293	Tb927_05_v5.1	620	Tb927_05_v5.1:865,080..869,601(+)		Tb927.5.2510	865402	869601	4200
Tb927.11.10450	UDP-N-acetylglucosamine-dolichyl-phosphate N-acetylglucosaminephosphotransferase, putative	716	0.605753	164	553	Tb927_11_v5.1	621	Tb927_11_v5.1:2,781,451..2,783,294(+)		Tb927.11.10450	2781558	2782739	1182
Tb927.3.3810	Etoposide-induced protein 2.4 (EI24), putative	714	0.662953	313	277	Tb927_03_v5.1	622	Tb927_03_v5.1:1,059,287..1,060,571(+)		Tb927.3.3810	1059495	1060571	1077
Tb927.11.16890	Tetratricopeptide-like helical domain containing protein	714	0.115534	310	298	Tb927_11_v5.1	623	Tb927_11_v5.1:4,497,834..4,504,343(-)		Tb927.11.16890	4497834	4504013	6180
Tb10.v4.0195	hypothetical protein	713	0.896855	272	182	tryp_X-333c11.p1c	624	tryp_X-333c11.p1c:3,664..4,458(+)		Tb10.v4.0195	3664	4458	795
Tb927.4.4430	adenylyl cyclase	713	0.19105	216	251	Tb927_04_v5.1	625	Tb927_04_v5.1:1,177,720..1,182,026(-)		Tb927.4.4430	1177872	1181603	3732
Tb927.9.12780	Leucine carboxyl methyltransferase/Cupin-like domain containing protein, putative	712	0.215758	291	265	Tb927_09_v5.1	626	Tb927_09_v5.1:2,012,907..2,016,413(+)		Tb927.9.12780	2012978	2016277	3300
Tb927.5.1870	Fidgetin, putative	709	0.266141	306	328	Tb927_05_v5.1	627	Tb927_05_v5.1:637,389..640,354(+)		Tb927.5.1870	637462	640125	2664
Tb927.3.950	2OG-Fe(II) oxygenase superfamily, putative	708	0.56057	170	146	Tb927_03_v5.1	628	Tb927_03_v5.1:234,877..237,757(+)		Tb927.3.950	235135	236397	1263
Tb927.10.9360	L-2-hydroxyglutarate dehydrogenase, mitochondrial, putative	708	0.452975	318	313	Tb927_10_v5.1	629	Tb927_10_v5.1:2,316,844..2,318,946(+)		Tb927.10.9360	2317020	2318582	1563
Tb927.11.1040	TFIIF-like transcription factor subunit 1	708	0.452975	318	328	Tb927_11_v5.1	630	Tb927_11_v5.1:267,264..269,253(+)		Tb927.11.1040	267363	268925	1563
Tb927.10.15540	predicted VPS53-like domain protein	707	0.281898	298	275	Tb927_10_v5.1	631	Tb927_10_v5.1:3,813,842..3,816,855(+)		Tb927.10.15540	3814068	3816575	2508
Tb927.9.7520	hypothetical protein, conserved	706	0.678194	326	65	Tb927_09_v5.1	632	Tb927_09_v5.1:1,233,879..1,236,274(-)		Tb927.9.7520	1234752	1235792	1041
Tb927.5.3620	kinetoplastid-specific dual specificity phosphatase, putative	705	0.526906	323	310	Tb927_05_v5.1	633	Tb927_05_v5.1:1,189,831..1,198,146(+)		Tb927.5.3620	1190493	1191830	1338
Tb927.5.2720	zinc finger protein ZPR1	704	0.497175	24	317	Tb927_05_v5.1	634	Tb927_05_v5.1:918,516..919,951(+)		Tb927.5.2720	918536	919951	1416
Tb927.1.1540	Tubulin/FtsZ family, putative	704	0.359918	273	224	Tb927_01_v5.1	635	Tb927_01_v5.1:394,770..397,050(+)		Tb927.1.1540	394806	396761	1956
Tb927.8.3290	DNA polymerase zeta catalytic subunit, putative	704	0.119789	249	287	Tb927_08_v5.1	636	Tb927_08_v5.1:986,144..992,324(+)		Tb927.8.3290	986241	992117	5877
Tb927.9.1440	Paraquat-inducible protein A, putative	703	0.286471	257	239	Tb927_09_v5.1	637	Tb927_09_v5.1:352,475..355,102(-)		Tb927.9.1440	352475	354928	2454
Tb927.10.840	Flagellum attachment zone protein 6	703	0.13624	287	245	Tb927_10_v5.1	638	Tb927_10_v5.1:217,604..224,393(+)		Tb927.10.840	218290	223449	5160
Tb927.1.2340	alpha tubulin	702	0.517699	271	331	Tb927_01_v5.1	639	Tb927_01_v5.1:572,336..573,881(+)		Tb927.1.2340	572442	573797	1356
Tb927.5.3860	tubulin tyrosine ligase, putative	702	0.445714	320	112	Tb927_05_v5.1	640	Tb927_05_v5.1:1,257,919..1,261,497(+)		Tb927.5.3860	1258250	1259824	1575
Tb927.11.880	cyclophilin a	700	1.31086	316	2	Tb927_11_v5.1	641	Tb927_11_v5.1:224,466..225,235(+)		Tb927.11.880	224507	225040	534
Tb927.4.2820	hypothetical protein, conserved	699	0.232535	307	329	Tb927_04_v5.1	642	Tb927_04_v5.1:745,030..748,529(+)		Tb927.4.2820	745474	748479	3006
Tb927.10.15660	hypothetical protein, conserved	699	0.298718	304	307	Tb927_10_v5.1	643	Tb927_10_v5.1:3,838,718..3,841,595(+)		Tb927.10.15660	3839256	3841595	2340
Tb927.2.2210	hypothetical protein, conserved	699	0.224038	304	284	Tb927_02_v5.1	644	Tb927_02_v5.1:420,517..423,689(-)		Tb927.2.2210	420517	423636	3120
Tb927.7.5090	condensin complex subunit 2, putative	698	0.24363	292	315	Tb927_07_v5.1	645	Tb927_07_v5.1:1,343,591..1,346,672(+)		Tb927.7.5090	1343808	1346672	2865
Tb927.10.11780	hypothetical protein, conserved	698	0.199885	253	304	Tb927_10_v5.1	646	Tb927_10_v5.1:2,878,539..2,882,661(+)		Tb927.10.11780	2878763	2882254	3492
Tb927.10.14470	intraflagellar transport protein 140	696	0.136712	272	283	Tb927_10_v5.1	647	Tb927_10_v5.1:3,530,031..3,536,173(-)		Tb927.10.14470	3530795	3535885	5091
Tb927.9.8880	actin B	696	0.615385	306	292	Tb927_09_v5.1	648	Tb927_09_v5.1:1,426,803..1,428,214(-)		Tb927.9.8880	1427029	1428159	1131
Tb927.11.3920	hypothetical protein, conserved	696	0.338686	307	89	Tb927_11_v5.1	649	Tb927_11_v5.1:1,148,203..1,151,255(+)		Tb927.11.3920	1148541	1150595	2055
Tb05.5K5.130	paraflagellar rod component par4, putative	695	0.399425	22	336	5K5_v5.1	650	5K5_v5.1:25,549..27,588(-)		Tb05.5K5.130	25819	27558	1740
Tb927.7.6070	receptor-type adenylate cyclase GRESAG 4, putative	695	0.182702	138	294	Tb927_07_v5.1	651	Tb927_07_v5.1:1,643,896..1,652,403(-)		Tb927.7.6070	1646448	1650251	3804
Tb927.11.11140	hypothetical protein	694	0.232964	220	354	Tb927_11_v5.1	652	Tb927_11_v5.1:2,980,938..2,983,929(+)		Tb927.11.11140	2980951	2983929	2979
Tb927.7.1300	protein disulfide isomerase, putative	694	0.611993	322	50	Tb927_07_v5.1	653	Tb927_07_v5.1:334,513..336,340(+)		Tb927.7.1300	334736	335869	1134
Tb927.4.1230	hypothetical protein	693	0.695783	307	299	Tb927_04_v5.1	654	Tb927_04_v5.1:329,308..330,329(-)		Tb927.4.1230	329308	330303	996
Tb927.8.1480	RAVE protein 1 C terminal, putative	693	0.0935601	194	293	Tb927_08_v5.1	655	Tb927_08_v5.1:478,006..485,829(+)		Tb927.8.1480	478123	485529	7407
Tb927.3.5480	hypothetical protein, conserved	693	0.473361	42	309	Tb927_03_v5.1	656	Tb927_03_v5.1:1,533,067..1,534,922(+)		Tb927.3.5480	1533109	1534572	1464
Tb927.11.2280	BRO1-like domain/ALIX V-shaped domain binding to HIV, putative	692	0.267285	186	292	Tb927_11_v5.1	657	Tb927_11_v5.1:647,954..650,672(+)		Tb927.11.2280	648084	650672	2589
Tb11.v5.0807	ribonuclease, putative	692	0.40682	325	118	Tb927_11_bin_v5.1	658	Tb927_11_bin_v5.1:4,205,384..4,207,182(+)		Tb11.v5.0807	4205482	4207182	1701
Tb927.11.13500	par1	692	0.388983	240	300	Tb927_11_v5.1	659	Tb927_11_v5.1:3,609,530..3,612,496(-)		Tb927.11.13500	3610617	3612395	1779
Tb927.9.7800	hypothetical protein, conserved	692	0.87044	70	299	Tb927_09_v5.1	660	Tb927_09_v5.1:1,276,865..1,277,898(-)		Tb927.9.7800	1277071	1277865	795
Tb927.7.1240	Sphingosine kinase	691	0.299134	246	218	Tb927_07_v5.1	661	Tb927_07_v5.1:321,602..324,869(+)		Tb927.7.1240	321624	323933	2310
Tb927.9.14420	Peptidyl-prolyl cis-trans isomerase C, mitochondrial, putative	691	0.598268	315	70	Tb927_09_v5.1	662	Tb927_09_v5.1:2,252,786..2,254,356(-)		Tb927.9.14420	2253017	2254171	1155
Tb927.7.1980	retrotransposon hot spot protein 7 (RHS7), putative	691	0.331892	218	247	Tb927_07_v5.1	663	Tb927_07_v5.1:482,414..484,542(-)		Tb927.7.1980	482414	484495	2082
Tb927.9.13140	hypothetical protein, conserved	691	0.350051	178	325	Tb927_09_v5.1	664	Tb927_09_v5.1:2,077,308..2,079,404(+)		Tb927.9.13140	2077353	2079326	1974
Tb927.10.13880	hypothetical protein, conserved	691	0.211898	224	264	Tb927_10_v5.1	665	Tb927_10_v5.1:3,385,874..3,389,553(-)		Tb927.10.13880	3386114	3389374	3261
Tb927.6.4760	T-complex protein 11, putative	690	0.289308	295	260	Tb927_06_v5.1	666	Tb927_06_v5.1:1,324,618..1,327,106(+)		Tb927.6.4760	1324623	1327007	2385
Tb927.11.11600	hypothetical protein, conserved	689	0.115237	291	256	Tb927_11_v5.1	667	Tb927_11_v5.1:3,110,556..3,116,660(+)		Tb927.11.11600	3110682	3116660	5979
Tb927.11.2510	NUC173 domain containing protein, putative	688	0.177365	289	245	Tb927_11_v5.1	668	Tb927_11_v5.1:738,111..742,354(-)		Tb927.11.2510	738415	742293	3879
Tb927.10.11020	DNA mismatch repair protein MSH2, putative	688	0.240896	283	171	Tb927_10_v5.1	669	Tb927_10_v5.1:2,689,374..2,692,783(-)		Tb927.10.11020	2689374	2692229	2856
Tb927.7.5330	hypothetical protein, conserved	686	0.2962	199	274	Tb927_07_v5.1	670	Tb927_07_v5.1:1,415,891..1,418,747(+)		Tb927.7.5330	1415981	1418296	2316
Tb927.8.1620	MSP-B, putative	686	0.412012	299	94	Tb927_08_v5.1	671	Tb927_08_v5.1:539,325..541,194(+)		Tb927.8.1620	539335	540999	1665
Tb927.7.1250	hypothetical protein, conserved	686	0.695035	307	263	Tb927_07_v5.1	672	Tb927_07_v5.1:325,220..326,763(+)		Tb927.7.1250	325419	326405	987
Tb927.10.7700	ATP-binding cassette protein subfamily G	685	0.341305	252	268	Tb927_10_v5.1	673	Tb927_10_v5.1:1,938,537..1,940,663(-)		Tb927.10.7700	1938588	1940594	2007
Tb927.3.1610	CMGC/CLK family protein kinase, putative	685	0.34596	305	207	Tb927_03_v5.1	674	Tb927_03_v5.1:419,800..422,046(-)		Tb927.3.1610	419800	421779	1980
Tb927.10.11170	hypothetical protein, conserved	685	0.126291	256	295	Tb927_10_v5.1	675	Tb927_10_v5.1:2,731,152..2,736,881(-)		Tb927.10.11170	2731370	2736793	5424
Tb11.v5.0229	75 kDa invariant surface glycoprotein, putative	685	0.412899	197	313	Tb927_11_bin_v5.1	676	Tb927_11_bin_v5.1:438,071..440,137(+)		Tb11.v5.0229	438173	439831	1659
Tb927.7.1950	retrotransposon hot spot protein 7 (RHS7), putative	684	0.329957	249	267	Tb927_07_v5.1	677	Tb927_07_v5.1:465,663..467,782(-)		Tb927.7.1950	465663	467735	2073
Tb927.6.3030	hypothetical protein, conserved	683	0.274628	293	304	Tb927_06_v5.1	678	Tb927_06_v5.1:900,234..902,759(+)		Tb927.6.3030	900273	902759	2487
Tb927.11.1160	Region in Clathrin and VPS, putative	682	0.205174	300	301	Tb927_11_v5.1	679	Tb927_11_v5.1:338,553..342,104(+)		Tb927.11.1160	338781	342104	3324
Tb927.6.160	retrotransposon hot spot protein 1 (RHS1), putative	681	0.337296	202	213	Tb927_06_v5.1	680	Tb927_06_v5.1:20,511..22,579(+)		Tb927.6.160	20561	22579	2019
Tb927.8.7950	Flagellar Member 4	680	0.129672	291	293	Tb927_08_v5.1	681	Tb927_08_v5.1:2,338,130..2,344,727(+)		Tb927.8.7950	2338138	2343381	5244
Tb927.8.4960	hypothetical protein, conserved	680	0.155251	274	288	Tb927_08_v5.1	682	Tb927_08_v5.1:1,469,613..1,474,602(+)		Tb927.8.4960	1470223	1474602	4380
Tb927.7.7250	Ankyrin repeats (3 copies), putative	678	0.171472	301	238	Tb927_07_v5.1	683	Tb927_07_v5.1:2,088,432..2,092,829(-)		Tb927.7.7250	2088432	2092385	3954
Tb927.9.7030	hypothetical protein, conserved	678	0.136804	294	169	Tb927_09_v5.1	684	Tb927_09_v5.1:1,139,531..1,144,502(+)		Tb927.9.7030	1139547	1144502	4956
Tb927.9.1880	WD domain, G-beta repeat, putative	678	0.396491	138	153	Tb927_09_v5.1	685	Tb927_09_v5.1:428,361..430,380(-)		Tb927.9.1880	428422	430131	1710
Tb927.3.3120	hypothetical protein, conserved	677	0.519969	310	295	Tb927_03_v5.1	686	Tb927_03_v5.1:800,708..802,148(-)		Tb927.3.3120	800708	802009	1302
Tb927.9.1340	Myosin-like protein 2	677	0.277232	224	306	Tb927_09_v5.1	687	Tb927_09_v5.1:336,035..338,627(-)		Tb927.9.1340	336174	338615	2442
Tb927.2.2130	small GTP-binding protein RAB6, putative	676	0.975469	308	302	Tb927_02_v5.1	688	Tb927_02_v5.1:406,718..408,492(-)		Tb927.2.2130	407314	408006	693
Tb927.11.10610	hypothetical protein, conserved	675	0.239107	299	304	Tb927_11_v5.1	689	Tb927_11_v5.1:2,824,357..2,827,611(+)		Tb927.11.10610	2824423	2827245	2823
Tb927.7.3830	kinesin K39, putative	675	0.124723	267	296	Tb927_07_v5.1	690	Tb927_07_v5.1:998,727..1,004,292(-)		Tb927.7.3830	998727	1004138	5412
Tb927.8.2620	SUMO-interacting motif-containing protein	675	0.269461	75	289	Tb927_08_v5.1	691	Tb927_08_v5.1:770,837..773,457(+)		Tb927.8.2620	770953	773457	2505
Tb927.11.16660	Dopey, N-terminal, putative	674	0.105181	276	277	Tb927_11_v5.1	692	Tb927_11_v5.1:4,424,433..4,432,687(-)		Tb927.11.16660	4425026	4431433	6408
Tb927.8.6080	Glycerophosphoryl diester phosphodiesterase family, putative	674	0.672655	297	28	Tb927_08_v5.1	693	Tb927_08_v5.1:1,774,291..1,775,418(+)		Tb927.8.6080	1774417	1775418	1002
Tb927.2.100	retrotransposon hot spot protein 1 (RHS1), putative	672	0.26988	265	221	Tb927_02_v5.1	694	Tb927_02_v5.1:1,683..4,236(-)		Tb927.2.100	1683	4172	2490
Tb927.11.4230	hypothetical protein, conserved	671	0.186079	266	268	Tb927_11_v5.1	695	Tb927_11_v5.1:1,236,833..1,240,733(-)		Tb927.11.4230	1237008	1240613	3606
Tb927.11.11590	Eukaryotic translation initiation factor 3 subunit E	670	0.539452	295	203	Tb927_11_v5.1	696	Tb927_11_v5.1:3,108,256..3,110,408(+)		Tb927.11.11590	3108534	3109775	1242
Tb927.5.380	75 kDa invariant surface glycoprotein, putative	670	0.403858	297	180	Tb927_05_v5.1	697	Tb927_05_v5.1:167,692..169,758(-)		Tb927.5.380	167998	169656	1659
Tb927.11.1420	hypothetical protein, conserved	668	0.258614	218	279	Tb927_11_v5.1	698	Tb927_11_v5.1:417,137..420,380(+)		Tb927.11.1420	417336	419918	2583
Tb927.2.6270	iron/ascorbate oxidoreductase family protein, putative	668	0.695833	273	285	Tb927_02_v5.1	699	Tb927_02_v5.1:1,141,756..1,146,582(+)		Tb927.2.6270	1145623	1146582	960
Tb927.7.3210	Pseudokinase, putative	667	0.355733	315	292	Tb927_07_v5.1	700	Tb927_07_v5.1:826,264..828,248(+)		Tb927.7.3210	826374	828248	1875
Tb927.5.3990	variant surface glycoprotein (VSG, atypical), putative	666	0.464435	293	316	Tb927_05_v5.1	701	Tb927_05_v5.1:1,287,431..1,294,859(+)		Tb927.5.3990	1293426	1294859	1434
Tb927.3.2810	hypothetical protein, conserved	666	0.132458	263	241	Tb927_03_v5.1	702	Tb927_03_v5.1:726,539..731,670(-)		Tb927.3.2810	726539	731566	5028
Tb927.8.840	hypothetical protein, conserved	666	0.204232	259	314	Tb927_08_v5.1	703	Tb927_08_v5.1:242,091..246,359(-)		Tb927.8.840	242762	246022	3261
Tb927.3.3970	Cell growth-regulating nucleolar protein, putative	665	0.743848	295	305	Tb927_03_v5.1	704	Tb927_03_v5.1:1,113,957..1,115,248(+)		Tb927.3.3970	1114192	1115085	894
Tb927.6.4640	hypothetical protein, conserved	665	0.244936	295	266	Tb927_06_v5.1	705	Tb927_06_v5.1:1,295,599..1,298,593(+)		Tb927.6.4640	1295701	1298415	2715
Tb927.6.1160	leucine-rich repeat protein (LRRP), putative	663	0.297844	130	407	Tb927_06_v5.1	706	Tb927_06_v5.1:447,837..450,136(-)		Tb927.6.1160	447837	450062	2226
Tb927.11.6640	cytochrome b5, putative	662	1.64677	296	289	Tb927_11_v5.1	707	Tb927_11_v5.1:1,872,384..1,873,468(-)		Tb927.11.6640	1873006	1873407	402
Tb927.11.8770	ATP-dependent RNA helicase FAL1, putative	662	0.548922	274	127	Tb927_11_v5.1	708	Tb927_11_v5.1:2,410,468..2,411,778(+)		Tb927.11.8770	2410573	2411778	1206
Tb927.9.8610	Transcriptional repressor TCF25, putative	660	0.264423	248	291	Tb927_09_v5.1	709	Tb927_09_v5.1:1,389,374..1,392,000(-)		Tb927.9.8610	1389460	1391955	2496
Tb927.8.6790	hypothetical protein, conserved	660	0.15162	153	288	Tb927_08_v5.1	710	Tb927_08_v5.1:1,959,423..1,964,598(-)		Tb927.8.6790	1960007	1964359	4353
Tb927.3.5440	SNF2 DNA repair protein, putative	660	0.146862	136	231	Tb927_03_v5.1	711	Tb927_03_v5.1:1,521,306..1,526,051(+)		Tb927.3.5440	1521398	1525891	4494
Tb927.10.5950	Serine/threonine-protein kinase NEK17, putative	658	0.443098	365	46	Tb927_10_v5.1	712	Tb927_10_v5.1:1,491,558..1,493,065(-)		Tb927.10.5950	1491558	1493042	1485
Tb927.10.15300	Calcium/calmodulin-dependent protein kinase kinase, putative	658	0.189899	257	249	Tb927_10_v5.1	713	Tb927_10_v5.1:3,737,590..3,745,027(+)		Tb927.10.15300	3738314	3741778	3465
Tb927.5.2900	histone deacetylase 4	658	0.373651	294	86	Tb927_05_v5.1	714	Tb927_05_v5.1:971,002..973,702(-)		Tb927.5.2900	971002	972762	1761
Tb927.11.2320	Hereditary spastic paraplegia protein strumpellin, putative	658	0.180077	269	286	Tb927_11_v5.1	715	Tb927_11_v5.1:663,438..667,533(+)		Tb927.11.2320	663645	667298	3654
Tb927.1.2360	alpha tubulin	658	0.485251	260	285	Tb927_01_v5.1	716	Tb927_01_v5.1:575,978..577,523(+)		Tb927.1.2360	576084	577439	1356
Tb927.2.6150	adenosine transporter 2	657	0.473002	257	264	Tb927_02_v5.1	717	Tb927_02_v5.1:1,106,145..1,108,869(+)		Tb927.2.6150	1107481	1108869	1389
Tb927.10.1890	cysteine peptidase, Clan CA, family C2, putative	656	0.137095	273	155	Tb927_10_v5.1	718	Tb927_10_v5.1:488,808..494,167(+)		Tb927.10.1890	489021	493805	4785
Tb927.4.350	hypothetical protein, conserved	656	0.429601	303	241	Tb927_04_v5.1	719	Tb927_04_v5.1:105,283..107,452(-)		Tb927.4.350	105871	107397	1527
Tb927.5.2620	hypothetical protein, conserved	654	0.481236	99	301	Tb927_05_v5.1	720	Tb927_05_v5.1:894,370..900,032(+)		Tb927.5.2620	894723	896081	1359
Tb11.v5.0207	neurobeachin/beige protein, putative	654	0.0870607	176	258	Tb927_11_bin_v5.1	721	Tb927_11_bin_v5.1:317,171..325,599(-)		Tb11.v5.0207	317171	324682	7512
Tb927.9.8850	actin A	653	0.577365	274	279	Tb927_09_v5.1	722	Tb927_09_v5.1:1,425,515..1,426,700(-)		Tb927.9.8850	1425515	1426645	1131
Tb927.4.2920	hypothetical protein, conserved	652	0.22475	287	90	Tb927_04_v5.1	723	Tb927_04_v5.1:774,722..778,078(+)		Tb927.4.2920	774789	777689	2901
Tb927.2.2450	ribosomal RNA methyltransferase, putative	652	0.501925	195	197	Tb927_02_v5.1	724	Tb927_02_v5.1:482,753..484,353(-)		Tb927.2.2450	482753	484051	1299
Tb927.10.4010	hypothetical protein, conserved	652	0.318204	109	125	Tb927_10_v5.1	725	Tb927_10_v5.1:1,059,406..1,061,583(-)		Tb927.10.4010	1059453	1061501	2049
Tb11.v5.0601	major surface protease gp63, putative	651	0.369048	302	80	Tb927_11_bin_v5.1	726	Tb927_11_bin_v5.1:2,831,180..2,833,761(+)		Tb11.v5.0601	2831804	2833567	1764
Tb927.8.1000	hypothetical protein, conserved	649	0.838501	121	366	Tb927_08_v5.1	727	Tb927_08_v5.1:318,450..320,266(-)		Tb927.8.1000	319329	320102	774
Tb927.7.5420	hypothetical protein, conserved	648	0.399261	274	291	Tb927_07_v5.1	728	Tb927_07_v5.1:1,457,067..1,458,735(+)		Tb927.7.5420	1457113	1458735	1623
Tb927.8.6230	hypothetical protein, conserved	648	0.654545	318	57	Tb927_08_v5.1	729	Tb927_08_v5.1:1,812,846..1,814,283(+)		Tb927.8.6230	1812959	1813948	990
Tb927.3.5490	Putative intraflagellar transport protein B2	648	0.313043	296	284	Tb927_03_v5.1	730	Tb927_03_v5.1:1,535,025..1,537,910(+)		Tb927.3.5490	1535250	1537319	2070
Tb09.v4.0077	variant surface glycoprotein (VSG), putative	647	0.440136	355	127	tryp_IXb-217g08.q1c	731	tryp_IXb-217g08.q1c:42,244..45,476(+)		Tb09.v4.0077	42308	43777	1470
Tb927.8.1630	MSP-B, putative	647	0.388589	275	105	Tb927_08_v5.1	732	Tb927_08_v5.1:541,518..543,592(+)		Tb927.8.1630	541528	543192	1665
Tb927.4.3390	tuzin, putative	646	0.31854	137	280	Tb927_04_v5.1	733	Tb927_04_v5.1:883,800..886,227(-)		Tb927.4.3390	884011	886038	2028
Tb927.3.1860	SET domain protein 30	645	0.278497	194	213	Tb927_03_v5.1	734	Tb927_03_v5.1:483,401..486,261(-)		Tb927.3.1860	483930	486245	2316
Tb11.1190	hypothetical protein	644	0.0642522	280	102	tryp_XI-390c04.p2kA614	735	tryp_XI-390c04.p2kA614:531..10,553(+)		Tb11.1190	531	10553	10023
Tb927.10.5920	hypothetical protein, conserved	644	0.271044	263	253	Tb927_10_v5.1	736	Tb927_10_v5.1:1,482,999..1,486,032(-)		Tb927.10.5920	1482999	1485374	2376
Tb927.11.1400	hypothetical protein, conserved	644	0.253743	252	261	Tb927_11_v5.1	737	Tb927_11_v5.1:411,999..414,732(+)		Tb927.11.1400	412195	414732	2538
Tb927.4.1010	hypothetical protein	643	2.32971	283	290	Tb927_04_v5.1	738	Tb927_04_v5.1:275,955..276,230(-)		Tb927.4.1010	275955	276230	276
Tb927.8.8310	chaperone protein DnaJ, putative	642	0.443983	333	186	Tb927_08_v5.1	739	Tb927_08_v5.1:2,460,075..2,461,567(+)		Tb927.8.8310	2460089	2461534	1446
Tb927.3.2960	inosine-adenosine-guanosine-nucleosidehydrolase	641	0.651423	301	298	Tb927_03_v5.1	740	Tb927_03_v5.1:763,029..764,745(-)		Tb927.3.2960	763597	764580	984
Tb927.7.6060	receptor-type adenylate cyclase GRESAG 4, putative	641	0.168109	175	255	Tb927_07_v5.1	741	Tb927_07_v5.1:1,639,890..1,643,734(-)		Tb927.7.6060	1639890	1643702	3813
Tb927.9.860	variant surface glycoprotein (VSG), putative	641	0.450774	286	237	Tb927_09_v5.1	742	Tb927_09_v5.1:210,693..219,838(+)		Tb927.9.860	218417	219838	1422
Tb927.9.11500	anaphase-promoting complex subunit 2	641	0.277129	274	279	Tb927_09_v5.1	743	Tb927_09_v5.1:1,794,088..1,796,577(+)		Tb927.9.11500	1794102	1796414	2313
Tb927.8.800	Domain of unknown function (DUF3437), putative	640	0.0970579	252	252	Tb927_08_v5.1	744	Tb927_08_v5.1:223,044..231,003(-)		Tb927.8.800	223044	229637	6594
Tb927.11.11880	conserved protein	639	0.155248	284	274	Tb927_11_v5.1	745	Tb927_11_v5.1:3,183,083..3,187,834(+)		Tb927.11.11880	3183253	3187368	4116
Tb927.11.7820	endonuclease/exonuclease/phosphatase, putative	639	0.388686	245	230	Tb927_11_v5.1	746	Tb927_11_v5.1:2,211,824..2,217,767(-)		Tb927.11.7820	2215857	2217500	1644
Tb927.1.2380	alpha tubulin	639	0.471239	235	297	Tb927_01_v5.1	747	Tb927_01_v5.1:579,620..581,165(+)		Tb927.1.2380	579726	581081	1356
Tb927.4.3940	Calpain-like protein 2	639	0.2686	245	296	Tb927_04_v5.1	748	Tb927_04_v5.1:1,040,745..1,043,420(-)		Tb927.4.3940	1040745	1043123	2379
Tb927.1.40	hypothetical protein	639	1.95413	193	360	Tb927_01_v5.1	749	Tb927_01_v5.1:12,407..41,394(-)		Tb927.1.40	12407	12733	327
Tb927.4.1540	NAD dependent epimerase/dehydratase family, putative	638	0.417813	304	25	Tb927_04_v5.1	750	Tb927_04_v5.1:396,608..401,044(-)		Tb927.4.1540	398737	400263	1527
Tb927.9.5410	hypothetical protein, conserved	638	0.713647	287	271	Tb927_09_v5.1	751	Tb927_09_v5.1:942,074..943,478(+)		Tb927.9.5410	942084	942977	894
Tb927.1.4050	ser/thr protein phosphatase, putative	637	0.229302	315	173	Tb927_01_v5.1	752	Tb927_01_v5.1:856,392..861,646(+)		Tb927.1.4050	856511	859288	2778
Tb927.4.2640	hypothetical protein, conserved	636	0.166275	274	249	Tb927_04_v5.1	753	Tb927_04_v5.1:697,890..702,269(+)		Tb927.4.2640	697918	701742	3825
Tb927.8.3700	hypothetical protein, conserved	636	0.142569	251	251	Tb927_08_v5.1	754	Tb927_08_v5.1:1,106,333..1,112,017(-)		Tb927.8.3700	1107346	1111806	4461
Tb927.10.4300	Trk system potassium uptake protein	636	0.353333	266	290	Tb927_10_v5.1	755	Tb927_10_v5.1:1,118,822..1,120,664(+)		Tb927.10.4300	1118865	1120664	1800
Tb927.9.14470	ubiquitin carboxyl-terminal hydrolase, putative	636	0.182444	242	256	Tb927_09_v5.1	756	Tb927_09_v5.1:2,257,416..2,261,007(-)		Tb927.9.14470	2257508	2260993	3486
Tb927.9.5380	Rab-GTPase-TBC domain containing protein, putative	636	0.285714	150	294	Tb927_09_v5.1	757	Tb927_09_v5.1:936,804..939,901(+)		Tb927.9.5380	937059	939284	2226
Tb927.7.7480	trans-sialidase, putative	635	0.259078	264	169	Tb927_07_v5.1	758	Tb927_07_v5.1:2,156,578..2,159,098(-)		Tb927.7.7480	2156578	2159028	2451
Tb927.9.9700	NADH dehydrogenase (ubiquinone) 1 alpha subcomplex subunit, putative	635	0.459147	278	280	Tb927_09_v5.1	759	Tb927_09_v5.1:1,542,640..1,544,184(-)		Tb927.9.9700	1542785	1544167	1383
Tb927.10.4560	elongation factor 2	635	0.249902	278	180	Tb927_10_v5.1	760	Tb927_10_v5.1:1,163,833..1,166,575(-)		Tb927.10.4560	1164007	1166547	2541
Tb927.10.790	vesicle-associated membrane protein, putative	635	0.881944	87	287	Tb927_10_v5.1	761	Tb927_10_v5.1:203,690..205,442(+)		Tb927.10.790	203928	204647	720
Tb927.11.260	Putative intraflagellar transport protein F6	634	0.155736	216	229	Tb927_11_v5.1	762	Tb927_11_v5.1:57,917..62,239(-)		Tb927.11.260	58091	62161	4071
Tb927.9.8780	CCA tRNA nucleotidyltransferase	633	0.40038	223	289	Tb927_09_v5.1	763	Tb927_09_v5.1:1,418,338..1,420,019(-)		Tb927.9.8780	1418437	1420017	1581
Tb927.10.10680	hypothetical protein, conserved	633	0.212274	286	172	Tb927_10_v5.1	764	Tb927_10_v5.1:2,595,567..2,598,555(-)		Tb927.10.10680	2595567	2598548	2982
Tb927.11.9520	DNA topoisomerase III, putative	633	0.229597	133	296	Tb927_11_v5.1	765	Tb927_11_v5.1:2,596,522..2,599,544(-)		Tb927.11.9520	2596637	2599393	2757
Tb927.9.8420	QM-like protein	632	0.984424	449	69	Tb927_09_v5.1	766	Tb927_09_v5.1:1,373,360..1,374,120(-)		Tb927.9.8420	1373453	1374094	642
Tb10.v4.0046	transporter, putative	632	0.435262	276	288	TP3F6-6h01.p1k	767	TP3F6-6h01.p1k:12,199..13,650(-)		Tb10.v4.0046	12199	13650	1452
Tb927.4.5340	Flagellum attachment zone protein 11	632	0.251994	53	285	Tb927_04_v5.1	768	Tb927_04_v5.1:1,452,906..1,455,930(-)		Tb927.4.5340	1453048	1455555	2508
Tb927.9.6730	hypothetical protein, conserved	631	0.629741	291	48	Tb927_09_v5.1	769	Tb927_09_v5.1:1,107,116..1,109,031(+)		Tb927.9.6730	1107187	1108188	1002
Tb927.9.4370	GTPase activating protein, putative	631	0.150453	284	183	Tb927_09_v5.1	770	Tb927_09_v5.1:819,451..824,114(+)		Tb927.9.4370	819648	823841	4194
Tb927.9.2030	Orc1-like protein	631	0.348811	255	233	Tb927_09_v5.1	771	Tb927_09_v5.1:455,761..458,845(-)		Tb927.9.2030	456532	458340	1809
Tb11.v5.0394	hypothetical protein, conserved	631	0.130399	261	203	Tb927_11_bin_v5.1	772	Tb927_11_bin_v5.1:1,380,883..1,386,175(+)		Tb11.v5.0394	1381337	1386175	4839
Tb927.10.8070	ATPase, putative	629	0.425287	246	173	Tb927_10_v5.1	773	Tb927_10_v5.1:2,011,046..2,012,773(-)		Tb927.10.8070	2011282	2012760	1479
Tb927.10.1970	CHAT domain containing protein, putative	629	0.149123	264	271	Tb927_10_v5.1	774	Tb927_10_v5.1:513,698..518,756(+)		Tb927.10.1970	513794	518011	4218
Tb927.9.11790	membrane transporter protein, putative	628	0.415344	305	159	Tb927_09_v5.1	775	Tb927_09_v5.1:1,834,676..1,836,545(+)		Tb927.9.11790	1834931	1836442	1512
Tb927.5.3500	SET domain protein 16	628	0.356616	266	267	Tb927_05_v5.1	776	Tb927_05_v5.1:1,152,887..1,155,744(-)		Tb927.5.3500	1153911	1155671	1761
Tb927.8.7890	receptor-type adenylate cyclase GRESAG 4, putative	627	0.164826	209	193	Tb927_08_v5.1	777	Tb927_08_v5.1:2,309,188..2,313,444(+)		Tb927.8.7890	2309641	2313444	3804
Tb927.9.4900	condensin subunit 1, putative	626	0.16574	187	265	Tb927_09_v5.1	778	Tb927_09_v5.1:887,831..891,698(+)		Tb927.9.4900	887922	891698	3777
Tb927.11.15400	synaptobrevin, putative	625	0.170905	258	248	Tb927_11_v5.1	779	Tb927_11_v5.1:4,089,241..4,092,914(-)		Tb927.11.15400	4089241	4092897	3657
Tb927.11.8430	hypothetical protein, conserved	625	0.795165	303	30	Tb927_11_v5.1	780	Tb927_11_v5.1:2,360,369..2,362,961(+)		Tb927.11.8430	2360502	2361287	786
Tb927.1.870	deoxyhypusine synthase	625	0.607386	119	295	Tb927_01_v5.1	781	Tb927_01_v5.1:262,187..263,802(-)		Tb927.1.870	262552	263580	1029
Tb927.1.2190	Raptor N-terminal CASPase like domain containing protein, putative	624	0.118993	254	259	Tb927_01_v5.1	782	Tb927_01_v5.1:551,782..559,549(+)		Tb927.1.2190	553230	558473	5244
Tb11.v5.0868	mitotubule-associated protein Gb4, putative	624	0.211168	182	251	Tb927_11_bin_v5.1	783	Tb927_11_bin_v5.1:4,528,018..4,530,972(-)		Tb11.v5.0868	4528018	4530972	2955
Tb927.11.11410	trans-sialidase, putative	622	0.304008	146	266	Tb927_11_v5.1	784	Tb927_11_v5.1:3,048,002..3,051,011(-)		Tb927.11.11410	3048811	3050856	2046
Tb927.11.5700	hypothetical protein, conserved	621	0.120279	245	219	Tb927_11_v5.1	785	Tb927_11_v5.1:1,608,661..1,614,002(+)		Tb927.11.5700	1608840	1614002	5163
Tb927.7.5230	lanosterol synthase	621	0.228225	251	198	Tb927_07_v5.1	786	Tb927_07_v5.1:1,382,084..1,385,617(+)		Tb927.7.5230	1382167	1384887	2721
Tb927.11.3260	mitochondrial DNA polymerase I protein D, putative	619	0.126585	236	229	Tb927_11_v5.1	787	Tb927_11_v5.1:941,904..948,182(+)		Tb927.11.3260	942792	947681	4890
Tb927.10.11570	hypothetical protein, conserved	618	0.280654	254	291	Tb927_10_v5.1	788	Tb927_10_v5.1:2,818,276..2,820,599(+)		Tb927.10.11570	2818297	2820498	2202
Tb927.11.5160	hypothetical protein, conserved	618	0.222222	84	80	Tb927_11_v5.1	789	Tb927_11_v5.1:1,472,253..1,475,411(+)		Tb927.11.5160	1472631	1475411	2781
Tb927.11.15890	hypothetical protein, conserved	618	0.215707	188	262	Tb927_11_v5.1	790	Tb927_11_v5.1:4,206,699..4,209,665(-)		Tb927.11.15890	4206699	4209563	2865
Tb927.11.390	SPRY domain containing protein, putative	617	0.23749	255	157	Tb927_11_v5.1	791	Tb927_11_v5.1:88,880..91,950(-)		Tb927.11.390	89218	91815	2598
Tb927.2.5330	hypothetical protein, conserved	617	0.555856	153	184	Tb927_02_v5.1	792	Tb927_02_v5.1:950,344..952,159(+)		Tb927.2.5330	950366	951475	1110
Tb927.11.16020	RNA-binding protein, putative	616	0.473118	288	250	Tb927_11_v5.1	793	Tb927_11_v5.1:4,243,200..4,244,825(-)		Tb927.11.16020	4243478	4244779	1302
Tb927.8.1840	Sec7 domain containing protein, putative	616	0.0994832	115	257	Tb927_08_v5.1	794	Tb927_08_v5.1:596,740..603,777(-)		Tb927.8.1840	597457	603648	6192
Tb927.11.8450	Amastin surface glycoprotein, putative	616	0.684444	278	28	Tb927_11_v5.1	795	Tb927_11_v5.1:2,365,755..2,368,066(+)		Tb927.11.8450	2365920	2366819	900
Tb927.11.240	hypothetical protein, conserved	616	0.195184	345	97	Tb927_11_v5.1	796	Tb927_11_v5.1:52,720..56,028(-)		Tb927.11.240	52720	55875	3156
Tb927.7.1680	Uncharacterised conserved protein (DUF2305), putative	614	0.635611	263	130	Tb927_07_v5.1	797	Tb927_07_v5.1:419,454..420,778(+)		Tb927.7.1680	419490	420455	966
Tb927.10.6790	Gamma-tubulin complex component 3-like protein	614	0.118441	266	249	Tb927_10_v5.1	798	Tb927_10_v5.1:1,709,411..1,714,640(+)		Tb927.10.6790	1709457	1714640	5184
Tb927.8.780	hypothetical protein, conserved	613	0.199155	165	256	Tb927_08_v5.1	799	Tb927_08_v5.1:213,736..216,939(-)		Tb927.8.780	213736	216813	3078
Tb927.8.2720	Putative serine esterase (DUF676), putative	613	0.493559	292	221	Tb927_08_v5.1	800	Tb927_08_v5.1:806,855..808,193(+)		Tb927.8.2720	806882	808123	1242
Tb927.8.2880	hypothetical protein, conserved	612	0.180212	278	269	Tb927_08_v5.1	801	Tb927_08_v5.1:871,639..876,199(-)		Tb927.8.2880	872795	876190	3396
Tb11.v5.0242	dynein heavy chain, putative	612	0.0591476	248	243	Tb927_11_bin_v5.1	802	Tb927_11_bin_v5.1:482,755..493,157(-)		Tb11.v5.0242	482755	493101	10347
Tb927.11.2530	Mitochondrial SSU ribosomal protein, putative	611	0.272282	132	263	Tb927_11_v5.1	803	Tb927_11_v5.1:745,076..747,890(-)		Tb927.11.2530	745251	747494	2244
Tb927.7.1270	hypothetical protein, conserved	610	0.618034	254	248	Tb927_07_v5.1	804	Tb927_07_v5.1:329,442..331,294(+)		Tb927.7.1270	329641	330627	987
Tb927.10.15400	kinesin, putative	610	0.120816	246	259	Tb927_10_v5.1	805	Tb927_10_v5.1:3,779,524..3,784,693(+)		Tb927.10.15400	3779645	3784693	5049
Tb927.3.560	expression site-associated gene 11 (ESAG11) protein, putative	609	0.55163	223	201	Tb927_03_v5.1	806	Tb927_03_v5.1:120,686..121,796(-)		Tb927.3.560	120686	121789	1104
Tb927.10.3800	Expression site body (ESB)-specific protein 1	608	0.200859	261	272	Tb927_10_v5.1	807	Tb927_10_v5.1:998,399..1,001,478(-)		Tb927.10.3800	998399	1001425	3027
Tb927.8.4700	amino acid transporter, putative	608	0.44154	171	270	Tb927_08_v5.1	808	Tb927_08_v5.1:1,378,393..1,381,585(-)		Tb927.8.4700	1380123	1381499	1377
Tb927.8.2160	p-glycoprotein	607	0.127897	223	236	Tb927_08_v5.1	809	Tb927_08_v5.1:667,647..673,216(+)		Tb927.8.2160	667841	672586	4746
Tb927.11.10480	PQQ-like domain/WD domain, G-beta repeat/Utp21 specific WD40 associated putative domain containing protein, putative	607	0.207309	255	273	Tb927_11_v5.1	810	Tb927_11_v5.1:2,789,105..2,792,492(+)		Tb927.11.10480	2789305	2792232	2928
Tb927.9.10450	hypothetical protein, conserved	607	0.156484	258	232	Tb927_09_v5.1	811	Tb927_09_v5.1:1,638,392..1,642,957(-)		Tb927.9.10450	1638969	1642847	3879
Tb927.11.1740	intraflagellar transport protein 88	607	0.252601	271	269	Tb927_11_v5.1	812	Tb927_11_v5.1:526,509..529,357(-)		Tb927.11.1740	526696	529098	2403
Tb927.11.6890	DNA repair and recombination helicase protein PIF1	606	0.217204	270	171	Tb927_11_v5.1	813	Tb927_11_v5.1:1,938,652..1,942,238(-)		Tb927.11.6890	1939102	1941891	2790
Tb927.9.9950	hypothetical protein, conserved	606	0.412245	273	267	Tb927_09_v5.1	814	Tb927_09_v5.1:1,574,096..1,575,674(-)		Tb927.9.9950	1574159	1575628	1470
Tb927.10.3390	predicted TLD domain protein	605	0.158418	221	176	Tb927_10_v5.1	815	Tb927_10_v5.1:874,243..878,197(+)		Tb927.10.3390	874379	878197	3819
Tb927.5.4040	Mitochondrial SSU ribosomal protein, putative	605	0.246536	267	37	Tb927_05_v5.1	816	Tb927_05_v5.1:1,300,736..1,303,605(-)		Tb927.5.4040	1301084	1303537	2454
Tb927.3.1030	RNA-binding protein	605	0.563315	275	275	Tb927_03_v5.1	817	Tb927_03_v5.1:253,111..254,890(+)		Tb927.3.1030	253218	254291	1074
Tb927.9.12950	hypothetical protein, conserved	605	0.496716	268	53	Tb927_09_v5.1	818	Tb927_09_v5.1:2,041,383..2,042,667(+)		Tb927.9.12950	2041450	2042667	1218
Tb927.10.6740	Plasma-membrane choline transporter, putative	605	0.410726	251	156	Tb927_10_v5.1	819	Tb927_10_v5.1:1,698,850..1,700,853(+)		Tb927.10.6740	1698946	1700418	1473
Tb927.2.1170	retrotransposon hot spot protein 5 (RHS5), putative	604	0.29783	125	346	Tb927_02_v5.1	820	Tb927_02_v5.1:205,540..207,617(-)		Tb927.2.1170	205540	207567	2028
Tb927.9.10490	Component of motile flagella 56	604	0.343572	244	107	Tb927_09_v5.1	821	Tb927_09_v5.1:1,645,182..1,646,993(-)		Tb927.9.10490	1645182	1646939	1758
Tb927.4.4460	adenylyl cyclase	604	0.156193	224	268	Tb927_04_v5.1	822	Tb927_04_v5.1:1,191,876..1,196,165(-)		Tb927.4.4460	1191876	1195742	3867
Tb927.11.16010	hypothetical protein, conserved	604	0.165843	247	342	Tb927_11_v5.1	823	Tb927_11_v5.1:4,238,549..4,243,061(-)		Tb927.11.16010	4239213	4242854	3642
Tb927.11.12220	catalytic subunit of the vacuolar transporter chaperone 4	603	0.253149	266	189	Tb927_11_v5.1	824	Tb927_11_v5.1:3,267,214..3,269,661(+)		Tb927.11.12220	3267280	3269661	2382
Tb927.4.4440	adenylyl cyclase	603	0.161058	202	231	Tb927_04_v5.1	825	Tb927_04_v5.1:1,182,723..1,186,889(-)		Tb927.4.4440	1182723	1186466	3744
Tb927.4.200	retrotransposon hot spot protein 1 (RHS1), putative	603	0.295588	231	263	Tb927_04_v5.1	826	Tb927_04_v5.1:34,667..36,996(-)		Tb927.4.200	34907	36946	2040
Tb927.4.1140	phosphatidylinositol 4-kinase, putative	602	0.344788	161	232	Tb927_04_v5.1	827	Tb927_04_v5.1:300,197..302,033(-)		Tb927.4.1140	300197	301942	1746
Tb927.9.10190	hypothetical protein, conserved	601	0.29723	231	280	Tb927_09_v5.1	828	Tb927_09_v5.1:1,605,552..1,607,579(-)		Tb927.9.10190	1605552	1607573	2022
Tb927.2.2370	Vps51/Vps67, putative	601	0.143095	258	270	Tb927_02_v5.1	829	Tb927_02_v5.1:460,464..465,255(-)		Tb927.2.2370	460801	465000	4200
Tb927.4.3930	amino acid transporter, putative	601	0.441263	243	267	Tb927_04_v5.1	830	Tb927_04_v5.1:1,037,423..1,039,918(-)		Tb927.4.3930	1038210	1039571	1362
Tb927.11.6220	Palmitoyl acyltransferase 7	600	0.345423	271	249	Tb927_11_v5.1	831	Tb927_11_v5.1:1,748,354..1,751,339(-)		Tb927.11.6220	1749250	1750986	1737
Tb927.5.3050	poly(adp-ribose) polymerase	600	0.348432	255	279	Tb927_05_v5.1	832	Tb927_05_v5.1:1,011,965..1,014,473(+)		Tb927.5.3050	1012071	1013792	1722
Tb927.1.1720	cyclophilin 15, putative	600	0.488998	269	272	Tb927_01_v5.1	833	Tb927_01_v5.1:436,931..438,166(+)		Tb927.1.1720	436940	438166	1227
Tb927.4.2290	glucose transporter, putative	599	0.361061	239	212	Tb927_04_v5.1	834	Tb927_04_v5.1:595,258..597,069(+)		Tb927.4.2290	595290	596948	1659
Tb927.9.10690	Protein of unknown function (DUF2009), putative	599	0.408316	165	272	Tb927_09_v5.1	835	Tb927_09_v5.1:1,692,626..1,694,908(-)		Tb927.9.10690	1692977	1694443	1467
Tb927.1.4310	Flagellum attachment zone protein 2	598	0.121619	231	260	Tb927_01_v5.1	836	Tb927_01_v5.1:890,091..897,567(+)		Tb927.1.4310	890927	895843	4917
Tb927.10.13590	hypothetical protein, conserved	597	0.210805	249	238	Tb927_10_v5.1	837	Tb927_10_v5.1:3,320,987..3,323,854(-)		Tb927.10.13590	3320987	3323818	2832
Tb927.6.2710	E3 ubiquitin-protein ligase HEL2, putative	596	0.260717	206	251	Tb927_06_v5.1	838	Tb927_06_v5.1:812,157..815,741(+)		Tb927.6.2710	812991	815276	2286
Tb927.8.7440	lipase, putative	596	0.538392	79	286	Tb927_08_v5.1	839	Tb927_08_v5.1:2,141,630..2,144,168(+)		Tb927.8.7440	2142547	2143653	1107
Tb927.4.420	phosphatidylinositol 4-kinase, putative	596	0.0823318	248	220	Tb927_04_v5.1	840	Tb927_04_v5.1:119,549..127,491(-)		Tb927.4.420	119854	127092	7239
Tb05.5K5.120	hypothetical protein, conserved	596	0.234831	240	245	5K5_v5.1	841	5K5_v5.1:21,693..25,373(-)		Tb05.5K5.120	22806	25343	2538
Tb927.10.12130	Ubiquitin family, putative	596	0.253401	252	192	Tb927_10_v5.1	842	Tb927_10_v5.1:2,956,345..2,959,047(+)		Tb927.10.12130	2956367	2958718	2352
Tb927.5.2660	NUC130/3NT domain/SDA1, putative	596	0.230739	236	218	Tb927_05_v5.1	843	Tb927_05_v5.1:905,689..908,338(+)		Tb927.5.2660	905756	908338	2583
Tb927.9.4530	hypothetical protein, conserved	596	0.194962	180	237	Tb927_09_v5.1	844	Tb927_09_v5.1:839,600..842,856(+)		Tb927.9.4530	839800	842856	3057
Tb927.11.1260	copper-transporting ATPase-like protein, putative	596	0.206514	271	241	Tb927_11_v5.1	845	Tb927_11_v5.1:366,958..371,289(+)		Tb927.11.1260	367153	370038	2886
Tb927.9.7880	hypothetical protein, conserved	596	0.702002	206	228	Tb927_09_v5.1	846	Tb927_09_v5.1:1,302,320..1,303,210(-)		Tb927.9.7880	1302320	1303168	849
Tb927.10.15680	hypothetical protein, conserved	595	0.0826389	261	262	Tb927_10_v5.1	847	Tb927_10_v5.1:3,845,679..3,853,148(+)		Tb927.10.15680	3845949	3853148	7200
Tb11.v5.0493	kinesin K39, putative	594	0.147321	243	257	Tb927_11_bin_v5.1	848	Tb927_11_bin_v5.1:1,994,068..2,010,103(+)		Tb11.v5.0493	2003408	2007439	4032
Tb927.1.1230	chaperone protein DnaJ, putative	593	0.410949	255	74	Tb927_01_v5.1	849	Tb927_01_v5.1:327,626..329,839(+)		Tb927.1.1230	327663	329105	1443
Tb927.2.2910	hypothetical protein, conserved	593	0.486864	285	19	Tb927_02_v5.1	850	Tb927_02_v5.1:554,814..556,637(+)		Tb927.2.2910	555027	556244	1218
Tb927.10.3130	myotubularin-associated protein, putative	593	0.251805	205	197	Tb927_10_v5.1	851	Tb927_10_v5.1:816,591..819,178(+)		Tb927.10.3130	816824	819178	2355
Tb927.10.15840	hypothetical protein, conserved	593	0.228516	91	271	Tb927_10_v5.1	852	Tb927_10_v5.1:3,908,748..3,911,369(+)		Tb927.10.15840	3908775	3911369	2595
Tb927.11.4990	kinetoplastid-specific phospho-protein phosphatase, putative	591	0.236211	230	260	Tb927_11_v5.1	853	Tb927_11_v5.1:1,421,920..1,425,115(+)		Tb927.11.4990	1421967	1424468	2502
Tb927.10.7560	methyltransferase domain containing protein, putative	591	0.691228	280	271	Tb927_10_v5.1	854	Tb927_10_v5.1:1,901,794..1,902,676(-)		Tb927.10.7560	1901794	1902648	855
Tb927.3.2170	translation elongation factor EF-2, putative	590	0.220726	171	182	Tb927_03_v5.1	855	Tb927_03_v5.1:570,057..572,987(-)		Tb927.3.2170	570057	572729	2673
Tb927.8.7200	Region in Clathrin and VPS, putative	590	0.17497	147	341	Tb927_08_v5.1	856	Tb927_08_v5.1:2,067,632..2,071,568(+)		Tb927.8.7200	2067646	2071017	3372
Tb927.3.2730	SUMO-interacting motif-containing protein	590	0.116028	244	247	Tb927_03_v5.1	857	Tb927_03_v5.1:695,723..701,068(-)		Tb927.3.2730	695723	700807	5085
Tb927.8.4950	Kinesin Localized to the Ingressing Furrow	589	0.134752	228	261	Tb927_08_v5.1	858	Tb927_08_v5.1:1,463,261..1,467,903(+)		Tb927.8.4950	1463533	1467903	4371
Tb927.1.4410	SUMO-interacting motif-containing protein	589	0.252033	233	180	Tb927_01_v5.1	859	Tb927_01_v5.1:909,409..911,906(+)		Tb927.1.4410	909535	911871	2337
Tb927.9.12040	cap-specific 2'-O-methyltransferase	587	0.382161	158	336	Tb927_09_v5.1	860	Tb927_09_v5.1:1,877,337..1,879,101(+)		Tb927.9.12040	1877566	1879101	1536
Tb927.9.190	variant surface glycoprotein (VSG), putative	587	0.391333	226	224	Tb927_09_v5.1	861	Tb927_09_v5.1:27,772..29,271(+)		Tb927.9.190	27772	29271	1500
Tb927.3.2050	Minicircle replication factor 172	587	0.124391	176	246	Tb927_03_v5.1	862	Tb927_03_v5.1:534,065..539,224(-)		Tb927.3.2050	534327	539045	4719
Tb927.10.4570	elongation factor 2	587	0.231011	263	164	Tb927_10_v5.1	863	Tb927_10_v5.1:1,166,757..1,169,735(-)		Tb927.10.4570	1167167	1169707	2541
Tb927.9.13510	Poly(A)-specific ribonuclease PARN-3	586	0.313034	34	268	Tb927_09_v5.1	864	Tb927_09_v5.1:2,141,810..2,144,118(-)		Tb927.9.13510	2142149	2144020	1872
Tb927.4.250	retrotransposon hot spot protein 5 (RHS5), putative	586	0.288955	174	322	Tb927_04_v5.1	865	Tb927_04_v5.1:49,436..51,513(-)		Tb927.4.250	49436	51463	2028
Tb927.11.8270	hypothetical protein, conserved	586	0.255672	230	184	Tb927_11_v5.1	866	Tb927_11_v5.1:2,322,699..2,325,047(+)		Tb927.11.8270	2322756	2325047	2292
Tb927.7.1970	retrotransposon hot spot protein 7 (RHS7), putative	585	0.283843	195	256	Tb927_07_v5.1	867	Tb927_07_v5.1:476,850..478,957(-)		Tb927.7.1970	476850	478910	2061
		585	0.12516	78	258	Tb927_05_v5.1					1069604	1074277	4674
Tb927.8.3660	protein transport protein SEC23	584	0.200687	161	302	Tb927_08_v5.1	869	Tb927_08_v5.1:1,095,758..1,099,007(-)		Tb927.8.3660	1096057	1098966	2910
Tb927.11.15740	hypothetical protein, conserved	584	0.358502	269	79	Tb927_11_v5.1	870	Tb927_11_v5.1:4,166,652..4,168,838(-)		Tb927.11.15740	4167103	4168731	1629
Tb927.7.6900	Sister chromatid cohesion protein 1	584	0.332764	232	264	Tb927_07_v5.1	871	Tb927_07_v5.1:1,964,058..1,966,807(-)		Tb927.7.6900	1964931	1966685	1755
Tb927.4.2500	eukaryotic translation initiation factor 2-alpha kinase 2	583	0.1926	221	213	Tb927_04_v5.1	872	Tb927_04_v5.1:654,774..660,863(+)		Tb927.4.2500	655877	658903	3027
Tb11.v5.0881	antigenic protein, putative	582	0.314935	248	167	Tb927_11_bin_v5.1	873	Tb927_11_bin_v5.1:4,598,201..4,608,306(+)		Tb11.v5.0881	4602618	4604465	1848
Tb927.3.920	hypothetical protein, conserved	582	0.16782	239	246	Tb927_03_v5.1	874	Tb927_03_v5.1:213,261..216,961(+)		Tb927.3.920	213287	216754	3468
Tb927.11.1580	hypothetical protein, conserved	582	0.170475	228	232	Tb927_11_v5.1	875	Tb927_11_v5.1:492,012..495,688(-)		Tb927.11.1580	492212	495625	3414
Tb927.7.1420	hypothetical protein, conserved	581	0.122342	172	225	Tb927_07_v5.1	876	Tb927_07_v5.1:359,587..365,779(+)		Tb927.7.1420	359796	364544	4749
Tb927.2.3620	GTP-binding elongation factor Tu family, putative	581	0.240281	259	63	Tb927_02_v5.1	877	Tb927_02_v5.1:646,502..649,139(-)		Tb927.2.3620	646502	648919	2418
Tb927.10.570	Sec8 exocyst complex component specific domain containing protein, putative	580	0.11467	222	188	Tb927_10_v5.1	878	Tb927_10_v5.1:148,139..153,298(+)		Tb927.10.570	148241	153298	5058
Tb927.8.4370	hypothetical protein, conserved	580	0.212221	229	220	Tb927_08_v5.1	879	Tb927_08_v5.1:1,302,405..1,305,188(-)		Tb927.8.4370	1302405	1305137	2733
Tb927.9.12070	hypothetical protein, conserved	580	0.19411	251	209	Tb927_09_v5.1	880	Tb927_09_v5.1:1,880,009..1,883,400(+)		Tb927.9.12070	1880413	1883400	2988
Tb927.2.5760	Flagellar Member 8	580	0.0628522	232	208	Tb927_02_v5.1	881	Tb927_02_v5.1:1,033,908..1,043,301(+)		Tb927.2.5760	1034074	1043301	9228
Tb927.5.3320	Pseudokinase, putative	579	0.153907	247	112	Tb927_05_v5.1	882	Tb927_05_v5.1:1,098,222..1,103,130(-)		Tb927.5.3320	1099288	1103049	3762
Tb927.10.7350	hypothetical protein, conserved	579	0.107521	249	268	Tb927_10_v5.1	883	Tb927_10_v5.1:1,851,903..1,857,627(-)		Tb927.10.7350	1852143	1857527	5385
Tb927.10.14950	Zinc finger CCCH domain-containing protein 40	578	0.444958	255	40	Tb927_10_v5.1	884	Tb927_10_v5.1:3,654,303..3,655,915(+)		Tb927.10.14950	3654477	3655775	1299
Tb927.9.2780	hypothetical protein, conserved	578	0.56171	57	471	Tb927_09_v5.1	885	Tb927_09_v5.1:604,777..606,521(-)		Tb927.9.2780	605459	606487	1029
Tb927.9.3650	Kinesin-13 1	578	0.27842	225	187	Tb927_09_v5.1	886	Tb927_09_v5.1:730,794..732,907(+)		Tb927.9.3650	730832	732907	2076
Tb927.10.1980	hypothetical protein, conserved	577	0.272041	247	256	Tb927_10_v5.1	887	Tb927_10_v5.1:518,879..521,448(+)		Tb927.10.1980	519240	521360	2121
Tb927.7.440	hypothetical protein, conserved	577	0.581067	349	48	Tb927_07_v5.1	888	Tb927_07_v5.1:78,666..79,706(-)		Tb927.7.440	78666	79658	993
Tb927.8.1610	MSP-B, putative	577	0.346547	250	75	Tb927_08_v5.1	889	Tb927_08_v5.1:537,132..538,806(+)		Tb927.8.1610	537142	538806	1665
Tb927.9.12900	RNA polymerase-associated protein LEO1, putative	577	0.331038	292	238	Tb927_09_v5.1	890	Tb927_09_v5.1:2,037,158..2,039,545(+)		Tb927.9.12900	2037231	2038973	1743
Tb927.10.3300	Domain of unknown function (DUF4206), putative	577	0.354859	250	259	Tb927_10_v5.1	891	Tb927_10_v5.1:849,385..851,748(+)		Tb927.10.3300	849416	851041	1626
Tb927.3.2970	hypothetical protein, conserved	577	0.976311	203	88	Tb927_03_v5.1	892	Tb927_03_v5.1:764,902..765,733(-)		Tb927.3.2970	764994	765584	591
Tb927.6.950	cysteinyl-tRNA synthetase, putative	576	0.244275	250	234	Tb927_06_v5.1	893	Tb927_06_v5.1:402,054..404,442(-)		Tb927.6.950	402054	404411	2358
Tb927.8.4320	hypothetical protein, conserved	576	0.130879	131	213	Tb927_08_v5.1	894	Tb927_08_v5.1:1,279,760..1,284,377(-)		Tb927.8.4320	1279760	1284160	4401
Tb927.10.12940	predicted zinc finger protein	576	0.590769	181	40	Tb927_10_v5.1	895	Tb927_10_v5.1:3,145,406..3,146,772(-)		Tb927.10.12940	3145406	3146380	975
Tb927.9.7540	cysteine peptidase, Clan CA, family C2, putative	575	0.223648	250	180	Tb927_09_v5.1	896	Tb927_09_v5.1:1,236,891..1,241,848(-)		Tb927.9.7540	1239117	1241687	2571
Tb11.v5.0190	protein kinase, putative	575	0.387205	327	42	Tb927_11_bin_v5.1	897	Tb927_11_bin_v5.1:259,579..261,086(-)		Tb11.v5.0190	259579	261063	1485
Tb927.8.7920	receptor-type adenylate cyclase GRESAG 4, putative	574	0.151252	217	170	Tb927_08_v5.1	898	Tb927_08_v5.1:2,323,240..2,327,068(+)		Tb927.8.7920	2323274	2327068	3795
Tb927.10.9970	hypothetical protein, conserved	574	0.186667	230	207	Tb927_10_v5.1	899	Tb927_10_v5.1:2,459,956..2,463,477(+)		Tb927.10.9970	2460038	2463112	3075
Tb927.3.4960	kinesin, putative	574	0.119958	168	217	Tb927_03_v5.1	900	Tb927_03_v5.1:1,388,719..1,395,086(+)		Tb927.3.4960	1389072	1393856	4785
Tb927.4.1430	hypothetical protein, conserved	574	0.408832	237	239	Tb927_04_v5.1	901	Tb927_04_v5.1:368,607..370,362(-)		Tb927.4.1430	368836	370239	1404
Tb927.10.15160	hypothetical protein, conserved	574	0.21792	163	222	Tb927_10_v5.1	902	Tb927_10_v5.1:3,696,011..3,698,900(+)		Tb927.10.15160	3696267	3698900	2634
Tb927.6.470	gene related to expression site-associated gene 2 (GRESAG2), putative	573	0.417031	251	149	Tb927_06_v5.1	903	Tb927_06_v5.1:213,240..218,293(+)		Tb927.6.470	213253	214626	1374
Tb927.7.540	chaperone protein DnaJ, putative	572	0.416303	269	189	Tb927_07_v5.1	904	Tb927_07_v5.1:108,893..110,341(-)		Tb927.7.540	108943	110316	1374
Tb927.7.6560	hypothetical protein, conserved	572	0.836257	163	236	Tb927_07_v5.1	905	Tb927_07_v5.1:1,792,806..1,794,025(-)		Tb927.7.6560	1793330	1794013	684
Tb927.6.1190	Plus-3 domain/Zinc finger, C3HC4 type (RING finger), putative	572	0.646328	47	261	Tb927_06_v5.1	906	Tb927_06_v5.1:456,958..459,555(-)		Tb927.6.1190	458393	459277	885
Tb927.10.1990	major vault protein, putative	571	0.220293	232	200	Tb927_10_v5.1	907	Tb927_10_v5.1:521,589..524,455(+)		Tb927.10.1990	521750	524341	2592
Tb927.11.5330	hypothetical protein, conserved	570	0.246433	254	144	Tb927_11_v5.1	908	Tb927_11_v5.1:1,518,224..1,520,959(+)		Tb927.11.5330	1518261	1520573	2313
Tb927.8.7770	aldehyde dehydrogenase family, putative	570	0.339286	268	213	Tb927_08_v5.1	909	Tb927_08_v5.1:2,255,538..2,259,201(+)		Tb927.8.7770	2256953	2258632	1680
Tb927.7.7470	procyclic-enriched flagellar receptor adenylate cyclase 3	570	0.157546	241	226	Tb927_07_v5.1	910	Tb927_07_v5.1:2,147,115..2,151,293(-)		Tb927.7.7470	2147506	2151123	3618
Tb927.5.2380	hydrolase, alpha/beta fold family, putative	570	0.607029	200	303	Tb927_05_v5.1	911	Tb927_05_v5.1:813,677..814,904(+)		Tb927.5.2380	813808	814746	939
Tb927.10.8170	Nucleoporin NUP144	569	0.143037	209	223	Tb927_10_v5.1	912	Tb927_10_v5.1:2,027,634..2,031,770(-)		Tb927.10.8170	2027749	2031726	3978
Tb927.11.14630	ATP-dependent DNA DEAD/DEAH box helicase, putative	569	0.139052	242	149	Tb927_11_v5.1	913	Tb927_11_v5.1:3,887,119..3,891,440(-)		Tb927.11.14630	3887312	3891403	4092
Tb927.11.560	hypothetical protein, conserved	569	0.364744	69	250	Tb927_11_v5.1	914	Tb927_11_v5.1:141,301..143,128(-)		Tb927.11.560	141563	143122	1560
Tb11.v5.0432	calpain-like cysteine peptidase, putative	568	0.124726	157	169	Tb927_11_bin_v5.1	915	Tb927_11_bin_v5.1:1,703,375..1,707,928(-)		Tb11.v5.0432	1703375	1707928	4554
Tb927.9.12470	inositol polyphosphate multikinase	566	0.550049	256	256	Tb927_09_v5.1	916	Tb927_09_v5.1:1,948,033..1,949,170(+)		Tb927.9.12470	1948064	1949092	1029
Tb927.2.6230	iron/ascorbate oxidoreductase family protein, putative	566	0.589583	249	257	Tb927_02_v5.1	917	Tb927_02_v5.1:1,131,707..1,136,058(+)		Tb927.2.6230	1135099	1136058	960
Tb927.2.1810	chromatin-remodeling complex atpase chain iswi	566	0.162504	150	242	Tb927_02_v5.1	918	Tb927_02_v5.1:335,451..339,172(+)		Tb927.2.1810	335476	338958	3483
Tb927.11.5300	Kinesin-13 3, putative	565	0.332158	207	231	Tb927_11_v5.1	919	Tb927_11_v5.1:1,510,626..1,512,415(+)		Tb927.11.5300	1510715	1512415	1701
Tb11.v5.0428	hypothetical protein, conserved	565	0.302787	263	82	Tb927_11_bin_v5.1	920	Tb927_11_bin_v5.1:1,681,431..1,683,296(-)		Tb11.v5.0428	1681431	1683296	1866
Tb927.7.6220	calcium/calmodulin-dependent protein kinase, putative	565	0.344933	248	262	Tb927_07_v5.1	921	Tb927_07_v5.1:1,685,832..1,688,801(-)		Tb927.7.6220	1685881	1687518	1638
Tb927.11.9010	cation transporter, putative	565	0.476793	96	250	Tb927_11_v5.1	922	Tb927_11_v5.1:2,473,480..2,474,756(+)		Tb927.11.9010	2473572	2474756	1185
Tb927.6.4390	kinesin, putative	564	0.169065	239	132	Tb927_06_v5.1	923	Tb927_06_v5.1:1,234,638..1,238,222(-)		Tb927.6.4390	1234638	1237973	3336
Tb927.7.4220	WD domain, G-beta repeat/Dip2/Utp12 Family, putative	564	0.169982	179	183	Tb927_07_v5.1	924	Tb927_07_v5.1:1,121,338..1,124,862(+)		Tb927.7.4220	1121347	1124664	3318
Tb927.9.2815	Domain of unknown function (DUF5075), putative	564	0.432184	345	125	Tb927_09_v5.1	925	Tb927_09_v5.1:615,554..616,888(-)		Tb927.9.2815	615554	616858	1305
Tb927.2.5440	hypothetical protein, conserved	564	0.213394	236	231	Tb927_02_v5.1	926	Tb927_02_v5.1:967,441..971,458(-)		Tb927.2.5440	968688	971330	2643
Tb927.8.790	hypothetical protein, conserved	563	0.144359	129	224	Tb927_08_v5.1	927	Tb927_08_v5.1:216,976..221,800(-)		Tb927.8.790	217610	221509	3900
Tb927.2.340	retrotransposon hot spot protein 4 (RHS4), putative	563	0.218471	221	214	Tb927_02_v5.1	928	Tb927_02_v5.1:46,128..48,793(-)		Tb927.2.340	46167	48743	2577
Tb927.6.650	hypothetical protein, conserved	563	0.124945	215	228	Tb927_06_v5.1	929	Tb927_06_v5.1:271,742..278,394(-)		Tb927.6.650	273656	278161	4506
Tb927.2.1800	DNA polymerase delta catalytic subunit, putative	563	0.182733	235	245	Tb927_02_v5.1	930	Tb927_02_v5.1:331,434..335,342(+)		Tb927.2.1800	331701	334781	3081
Tb927.11.12850	oligopeptidase b	563	0.262104	246	254	Tb927_11_v5.1	931	Tb927_11_v5.1:3,447,813..3,450,273(-)		Tb927.11.12850	3447971	3450118	2148
Tb927.1.3950	alanine aminotransferase	562	0.370957	262	244	Tb927_01_v5.1	932	Tb927_01_v5.1:840,718..844,478(+)		Tb927.1.3950	840877	842391	1515
Tb927.7.800	RNA editing mediator complex protein 3	561	0.34375	262	135	Tb927_07_v5.1	933	Tb927_07_v5.1:181,216..183,205(-)		Tb927.7.800	181532	183163	1632
Tb927.11.7060	acidocalcisomal pyrophosphatase	561	0.450602	45	241	Tb927_11_v5.1	934	Tb927_11_v5.1:1,982,996..1,984,790(-)		Tb927.11.7060	1983532	1984776	1245
Tb927.8.8150	C2 domain containing protein, putative	561	1.02186	248	251	Tb927_08_v5.1	935	Tb927_08_v5.1:2,410,597..2,411,720(+)		Tb927.8.8150	2410660	2411208	549
Tb927.11.15340	hypothetical protein, conserved	561	0.298722	128	229	Tb927_11_v5.1	936	Tb927_11_v5.1:4,067,845..4,069,874(-)		Tb927.11.15340	4067845	4069722	1878
Tb927.8.700	DNA repair and recombination helicase protein PIF7	561	0.188318	197	167	Tb927_08_v5.1	937	Tb927_08_v5.1:191,287..195,097(-)		Tb927.8.700	191287	194265	2979
Tb927.9.5300	kinetoplast ribosomal PPR-repeat containing protein 16	561	0.68	224	57	Tb927_09_v5.1	938	Tb927_09_v5.1:927,626..929,332(+)		Tb927.9.5300	927922	928746	825
Tb927.11.2200	DNA-directed RNA polymerase II, putative	560	1.40351	29	259	Tb927_11_v5.1	939	Tb927_11_v5.1:621,611..622,066(+)		Tb927.11.2200	621668	622066	399
Tb927.11.1610	Exocyst complex component Sec6, putative	560	0.21309	265	56	Tb927_11_v5.1	940	Tb927_11_v5.1:498,463..501,572(-)		Tb927.11.1610	498871	501498	2628
Tb927.2.5610	Present in the outer mitochondrial membrane proteome 22B	559	0.122346	242	161	Tb927_02_v5.1	941	Tb927_02_v5.1:1,008,447..1,014,213(+)		Tb927.2.5610	1008515	1013083	4569
Tb927.4.5190	hypothetical protein, conserved	559	1.24222	255	226	Tb927_04_v5.1	942	Tb927_04_v5.1:1,416,514..1,418,211(-)		Tb927.4.5190	1416711	1417160	450
Tb927.10.2570	lysosomal alpha-mannosidase precursor, putative	558	0.186373	213	199	Tb927_10_v5.1	943	Tb927_10_v5.1:664,898..668,583(+)		Tb927.10.2570	664909	667902	2994
Tb927.1.1050	Metallo-dependent phosphatase-like domain-containing protein	558	0.16622	260	234	Tb927_01_v5.1	944	Tb927_01_v5.1:298,769..303,453(+)		Tb927.1.1050	300097	303453	3357
Tb927.3.5210	hypothetical protein, conserved	558	0.583072	241	234	Tb927_03_v5.1	945	Tb927_03_v5.1:1,460,900..1,463,290(+)		Tb927.3.5210	1461094	1462050	957
Tb927.11.15300	hypothetical protein, conserved	558	0.534483	196	215	Tb927_11_v5.1	946	Tb927_11_v5.1:4,055,402..4,056,482(-)		Tb927.11.15300	4055402	4056445	1044
Tb927.7.2790	Component of motile flagella 10	556	0.264008	185	222	Tb927_07_v5.1	947	Tb927_07_v5.1:723,539..725,906(+)		Tb927.7.2790	723558	725663	2106
Tb927.10.1780	hypothetical protein	556	2.5045	42	244	Tb927_10_v5.1	948	Tb927_10_v5.1:468,247..469,591(-)		Tb927.10.1780	468247	468468	222
Tb927.11.1340	Flagella connector protein 1	556	0.160184	230	136	Tb927_11_v5.1	949	Tb927_11_v5.1:386,796..390,831(+)		Tb927.11.1340	387361	390831	3471
Tb927.8.7080	hypothetical protein, conserved	556	0.12177	260	222	Tb927_08_v5.1	950	Tb927_08_v5.1:2,032,591..2,037,164(+)		Tb927.8.7080	2032599	2037164	4566
Tb927.9.2270	hypothetical protein, conserved	555	0.253425	191	170	Tb927_09_v5.1	951	Tb927_09_v5.1:506,070..508,529(-)		Tb927.9.2270	506220	508409	2190
		554	0.1295	252	230	Tb927_09_v5.1					481949	486226	4278
Tb927.8.2980	Bis(5'-adenosyl)-triphosphatase, putative	554	0.442846	253	25	Tb927_08_v5.1	953	Tb927_08_v5.1:898,038..899,291(+)		Tb927.8.2980	898041	899291	1251
Tb927.4.2780	hypothetical protein, conserved	554	0.23346	388	94	Tb927_04_v5.1	954	Tb927_04_v5.1:735,828..738,520(+)		Tb927.4.2780	735980	738352	2373
Tb927.2.3780	translation initiation factor IF-2, putative	554	0.221423	182	180	Tb927_02_v5.1	955	Tb927_02_v5.1:672,844..676,359(-)		Tb927.2.3780	672844	675345	2502
Tb927.8.5050	OTU-like cysteine protease, putative	554	0.247211	249	18	Tb927_08_v5.1	956	Tb927_08_v5.1:1,491,031..1,495,547(+)		Tb927.8.5050	1491897	1494137	2241
Tb927.5.4470	hypothetical protein, conserved	553	0.217888	204	232	Tb927_05_v5.1	957	Tb927_05_v5.1:1,376,554..1,380,238(-)		Tb927.5.4470	1377671	1380208	2538
Tb927.10.3000	Orofaciodigital syndrome 1-like protein, putative	552	0.234097	236	82	Tb927_10_v5.1	958	Tb927_10_v5.1:782,950..785,373(+)		Tb927.10.3000	783016	785373	2358
Tb927.3.3990	KREPB6	552	0.419134	242	252	Tb927_03_v5.1	959	Tb927_03_v5.1:1,119,170..1,120,510(+)		Tb927.3.3990	1119194	1120510	1317
Tb927.4.2140	Component of motile flagella 8	552	0.183816	233	249	Tb927_04_v5.1	960	Tb927_04_v5.1:553,240..556,853(+)		Tb927.4.2140	553424	556426	3003
Tb927.7.3180	adaptor complex AP-1 medium subunit, putative	550	0.423403	249	245	Tb927_07_v5.1	961	Tb927_07_v5.1:820,163..821,472(+)		Tb927.7.3180	820174	821472	1299
Tb927.9.9310	Mitoribosomal SSU assembly factor 3	550	0.18959	214	215	Tb927_09_v5.1	962	Tb927_09_v5.1:1,484,179..1,487,243(-)		Tb927.9.9310	1484281	1487181	2901
Tb927.10.11410	hypothetical protein, conserved	550	0.492832	231	232	Tb927_10_v5.1	963	Tb927_10_v5.1:2,780,051..2,781,433(+)		Tb927.10.11410	2780151	2781266	1116
Tb927.10.620	hypothetical protein, conserved	549	0.342056	225	255	Tb927_10_v5.1	964	Tb927_10_v5.1:164,414..167,425(+)		Tb927.10.620	164627	166231	1605
Tb927.11.15280	tRNA-sepcific adenosine deaminase	549	0.5	258	71	Tb927_11_v5.1	965	Tb927_11_v5.1:4,052,803..4,053,910(-)		Tb927.11.15280	4052803	4053900	1098
Tb927.10.13040	procyclic-enriched flagellar receptor adenylate cyclase 4	548	0.150964	224	204	Tb927_10_v5.1	966	Tb927_10_v5.1:3,172,064..3,177,271(+)		Tb927.10.13040	3172254	3175883	3630
Tb927.11.11610	Cactus-binding C-terminus of cactin protein, putative	547	0.318208	251	87	Tb927_11_v5.1	967	Tb927_11_v5.1:3,117,413..3,119,436(+)		Tb927.11.11610	3117475	3119193	1719
Tb927.11.17040	procyclic-enriched flagellar receptor adenylate cyclase 1	547	0.145401	213	193	Tb927_11_v5.1	968	Tb927_11_v5.1:4,549,950..4,555,573(+)		Tb927.11.17040	4549992	4553753	3762
Tb927.6.1730	hypothetical protein, conserved	547	0.142783	226	239	Tb927_06_v5.1	969	Tb927_06_v5.1:577,316..581,519(-)		Tb927.6.1730	577316	581146	3831
Tb927.11.15940	hypothetical protein, conserved	546	0.189386	237	217	Tb927_11_v5.1	970	Tb927_11_v5.1:4,214,799..4,217,807(-)		Tb927.11.15940	4214799	4217681	2883
Tb927.9.6880	cAMP-specific phosphodiesterase, putative	546	0.279141	191	140	Tb927_09_v5.1	971	Tb927_09_v5.1:1,126,686..1,128,861(+)		Tb927.9.6880	1126719	1128674	1956
Tb927.3.4530	hypothetical protein, conserved	546	0.710938	231	252	Tb927_03_v5.1	972	Tb927_03_v5.1:1,266,277..1,267,053(-)		Tb927.3.4530	1266277	1267044	768
Tb927.11.990	autophagy protein APG9, putative	546	0.277863	207	281	Tb927_11_v5.1	973	Tb927_11_v5.1:254,960..257,700(+)		Tb927.11.990	255736	257700	1965
Tb927.6.2970	pseudouridine synthase A-like protein, putative	545	0.423465	227	153	Tb927_06_v5.1	974	Tb927_06_v5.1:886,133..887,585(+)		Tb927.6.2970	886206	887492	1287
Tb927.10.5890	Galactose oxidase, central domain containing protein, putative	545	0.200515	238	243	Tb927_10_v5.1	975	Tb927_10_v5.1:1,474,573..1,477,357(-)		Tb927.10.5890	1474573	1477290	2718
Tb927.1.4690	Protein arginine N-methyltransferase 1 catalytic subunit	544	0.524085	280	93	Tb927_01_v5.1	976	Tb927_01_v5.1:964,015..965,836(+)		Tb927.1.4690	964186	965223	1038
Tb927.1.5100	expression site-associated gene 2 (ESAG2) protein, putative	544	0.399413	245	100	Tb927_01_v5.1	977	Tb927_01_v5.1:1,018,100..1,019,468(+)		Tb927.1.5100	1018107	1019468	1362
Tb927.4.770	ubiquitin-protein ligase, putative	543	0.140637	233	223	Tb927_04_v5.1	978	Tb927_04_v5.1:211,670..216,207(-)		Tb927.4.770	212180	216040	3861
Tb927.3.4970	hypothetical protein, conserved	543	0.170113	287	150	Tb927_03_v5.1	979	Tb927_03_v5.1:1,395,259..1,398,792(+)		Tb927.3.4970	1395382	1398573	3192
Tb927.5.2520	TPR repeat, putative	542	0.19745	216	189	Tb927_05_v5.1	980	Tb927_05_v5.1:870,245..873,182(+)		Tb927.5.2520	870438	873182	2745
Tb927.11.13000	phospholipid-transporting ATPase, putative	542	0.115074	224	221	Tb927_11_v5.1	981	Tb927_11_v5.1:3,476,590..3,482,285(-)		Tb927.11.13000	3476888	3481597	4710
Tb927.9.9420	hypothetical protein, conserved	541	0.576145	224	229	Tb927_09_v5.1	982	Tb927_09_v5.1:1,506,093..1,507,040(-)		Tb927.9.9420	1506093	1507031	939
Tb927.9.7180	adenosine monophosphate deaminase, putative	541	0.106643	227	239	Tb927_09_v5.1	983	Tb927_09_v5.1:1,163,234..1,168,367(+)		Tb927.9.7180	1163295	1168367	5073
Tb927.9.12740	Zeta toxin, putative	541	0.435588	214	123	Tb927_09_v5.1	984	Tb927_09_v5.1:2,004,552..2,005,934(+)		Tb927.9.12740	2004644	2005885	1242
Tb927.2.3480	transcription elongation factor s-II, putative	541	0.472077	60	241	Tb927_02_v5.1	985	Tb927_02_v5.1:634,955..636,776(-)		Tb927.2.3480	635582	636727	1146
Tb927.9.14130	hypothetical protein, conserved	540	0.345489	199	151	Tb927_09_v5.1	986	Tb927_09_v5.1:2,206,848..2,209,732(-)		Tb927.9.14130	2207984	2209546	1563
Tb927.10.10170	pre-mRNA splicing factor 46, putative	540	0.404494	236	229	Tb927_10_v5.1	987	Tb927_10_v5.1:2,502,312..2,503,704(+)		Tb927.10.10170	2502370	2503704	1335
Tb11.v5.0915	variant surface glycoprotein (VSG, atypical), putative	540	0.666667	246	14	Tb927_11_bin_v5.1	988	Tb927_11_bin_v5.1:4,753,234..4,754,043(-)		Tb11.v5.0915	4753234	4754043	810
Tb927.9.7550	adenylosuccinate lyase, putative	539	0.38065	254	142	Tb927_09_v5.1	989	Tb927_09_v5.1:1,242,702..1,244,537(-)		Tb927.9.7550	1243024	1244439	1416
Tb927.8.4200	hypothetical protein, conserved	539	0.286093	216	244	Tb927_08_v5.1	990	Tb927_08_v5.1:1,238,448..1,245,924(-)		Tb927.8.4200	1243077	1244960	1884
Tb927.9.12810	poly(ADP-ribose) glycohydrolase, putative	538	0.337093	186	201	Tb927_09_v5.1	991	Tb927_09_v5.1:2,024,709..2,026,509(+)		Tb927.9.12810	2024867	2026462	1596
Tb927.11.12530	Flagellum attachment zone protein 3	538	0.222222	144	250	Tb927_11_v5.1	992	Tb927_11_v5.1:3,358,692..3,362,311(+)		Tb927.11.12530	3358894	3361314	2421
Tb927.3.5650	STE group serine/threonine-protein kinase, putative	538	0.192832	195	220	Tb927_03_v5.1	993	Tb927_03_v5.1:1,575,993..1,580,457(+)		Tb927.3.5650	1576075	1578864	2790
Tb927.10.6410	DNA mismatch repair protein MSH6	538	0.179693	226	151	Tb927_10_v5.1	994	Tb927_10_v5.1:1,619,510..1,623,285(-)		Tb927.10.6410	1620222	1623215	2994
Tb927.2.5530	Present in the outer mitochondrial membrane proteome 22-1	538	0.11775	165	235	Tb927_02_v5.1	995	Tb927_02_v5.1:980,487..986,253(-)		Tb927.2.5530	981617	986185	4569
Tb927.11.13320	hypothetical protein, conserved	538	0.248384	87	230	Tb927_11_v5.1	996	Tb927_11_v5.1:3,567,473..3,569,904(-)		Tb927.11.13320	3567710	3569875	2166
Tb927.8.7260	kinetoplast-associated protein, putative	538	0.174279	226	100	Tb927_08_v5.1	997	Tb927_08_v5.1:2,081,995..2,087,789(+)		Tb927.8.7260	2082953	2086039	3087
Tb927.7.6870	hypothetical protein, conserved	537	1.03468	253	211	Tb927_07_v5.1	998	Tb927_07_v5.1:1,942,255..1,943,696(-)		Tb927.7.6870	1942255	1942773	519
Tb927.8.7900	receptor-type adenylate cyclase GRESAG 4, putative	537	0.14139	190	189	Tb927_08_v5.1	999	Tb927_08_v5.1:2,314,163..2,319,454(+)		Tb927.8.7900	2314616	2318413	3798
Tb927.8.3310	Elongator-like Protein 3b	537	0.268366	263	233	Tb927_08_v5.1	1000	Tb927_08_v5.1:994,927..996,965(+)		Tb927.8.3310	994965	996965	2001
Tb927.11.5500	Mitochondrial SSU ribosomal protein, putative	537	0.220172	200	216	Tb927_11_v5.1	1001	Tb927_11_v5.1:1,562,707..1,565,192(+)		Tb927.11.5500	1562754	1565192	2439
Tb927.9.13610	helicase, putative	537	0.134485	229	219	Tb927_09_v5.1	1002	Tb927_09_v5.1:2,157,606..2,162,559(-)		Tb927.9.13610	2158077	2162069	3993
Tb927.10.14530	19S proteasome non-atpase subunit 8	537	0.468586	257	147	Tb927_10_v5.1	1003	Tb927_10_v5.1:3,552,736..3,554,261(-)		Tb927.10.14530	3552891	3554036	1146
Tb927.11.10670	glycosyl hydrolase, putative	537	0.149167	224	227	Tb927_11_v5.1	1004	Tb927_11_v5.1:2,856,953..2,860,983(+)		Tb927.11.10670	2857384	2860983	3600
Tb927.8.5450	Eflornithine transporter AAT6	536	0.365372	220	41	Tb927_08_v5.1	1005	Tb927_08_v5.1:1,614,587..1,617,268(+)		Tb927.8.5450	1614773	1616239	1467
Tb927.11.4030	hypothetical protein, conserved	536	0.10673	187	118	Tb927_11_v5.1	1006	Tb927_11_v5.1:1,177,628..1,185,395(+)		Tb927.11.4030	1178385	1183406	5022
Tb927.10.1030	serine peptidase, Clan SC, Family S10	536	0.384229	250	243	Tb927_10_v5.1	1007	Tb927_10_v5.1:278,920..280,553(-)		Tb927.10.1030	279141	280535	1395
Tb927.3.2600	ATP-dependent DEAD/H RNA helicase, putative	536	0.0822969	194	214	Tb927_03_v5.1	1008	Tb927_03_v5.1:652,232..659,249(-)		Tb927.3.2600	652522	659034	6513
Tb927.11.6720	mRNA cap guanine-N7 methyltransferase, putative	535	0.168557	90	162	Tb927_11_v5.1	1009	Tb927_11_v5.1:1,894,008..1,897,334(-)		Tb927.11.6720	1894063	1897236	3174
Tb927.8.5540	Iron-sulfur assembly protein 1	535	0.653236	226	234	Tb927_08_v5.1	1010	Tb927_08_v5.1:1,635,483..1,636,465(+)		Tb927.8.5540	1635647	1636465	819
Tb927.7.3370	Intraflagellar transport protein 74, putative	535	0.298716	248	230	Tb927_07_v5.1	1011	Tb927_07_v5.1:879,311..881,926(-)		Tb927.7.3370	879960	881750	1791
Tb927.11.9640	glycyl-tRNA synthetase, putative	534	0.2848	100	89	Tb927_11_v5.1	1012	Tb927_11_v5.1:2,620,101..2,622,329(-)		Tb927.11.9640	2620333	2622207	1875
Tb927.10.3320	hypothetical protein, conserved	534	0.319569	192	192	Tb927_10_v5.1	1013	Tb927_10_v5.1:855,741..857,417(+)		Tb927.10.3320	855747	857417	1671
Tb927.4.1080	V-type ATPase, A subunit, putative	534	0.291326	56	240	Tb927_04_v5.1	1014	Tb927_04_v5.1:288,135..290,176(-)		Tb927.4.1080	288135	289967	1833
Tb927.11.2170	hypothetical protein, conserved	533	0.420016	69	390	Tb927_11_v5.1	1015	Tb927_11_v5.1:615,859..617,425(+)		Tb927.11.2170	615980	617248	1269
Tb927.7.7050	hypothetical protein, conserved	533	0.18392	165	223	Tb927_07_v5.1	1016	Tb927_07_v5.1:2,013,739..2,017,477(-)		Tb927.7.7050	2014522	2017419	2898
Tb927.4.1320	hypothetical protein, conserved	533	0.195453	67	227	Tb927_04_v5.1	1017	Tb927_04_v5.1:345,185..348,084(-)		Tb927.4.1320	345185	347911	2727
Tb927.9.8040	hypothetical protein, conserved	532	0.196818	186	226	Tb927_09_v5.1	1018	Tb927_09_v5.1:1,327,428..1,331,393(-)		Tb927.9.8040	1327725	1330427	2703
Tb927.4.4810	hypothetical protein, conserved	532	0.764368	28	441	Tb927_04_v5.1	1019	Tb927_04_v5.1:1,314,540..1,316,221(-)		Tb927.4.4810	1315303	1315998	696
Tb927.6.430	receptor-type adenylate cyclase GRESAG 4, putative	532	0.142322	225	218	Tb927_06_v5.1	1020	Tb927_06_v5.1:198,955..206,077(+)		Tb927.6.430	200193	203930	3738
Tb927.6.3430	Serine/threonine-protein kinase NEK10, putative	532	0.209366	168	173	Tb927_06_v5.1	1021	Tb927_06_v5.1:1,010,173..1,014,077(-)		Tb927.6.3430	1011461	1014001	2541
Tb927.9.4050	Ring finger domain/Zn-finger in ubiquitin-hydrolases and other protein, putative	531	0.320652	193	254	Tb927_09_v5.1	1022	Tb927_09_v5.1:776,450..779,547(+)		Tb927.9.4050	777737	779392	1656
Tb927.9.4350	hypothetical protein, conserved	531	0.20068	194	211	Tb927_09_v5.1	1023	Tb927_09_v5.1:814,040..817,377(+)		Tb927.9.4350	814603	817248	2646
Tb927.8.7860	receptor-type adenylate cyclase GRESAG 4, putative	531	0.136259	228	170	Tb927_08_v5.1	1024	Tb927_08_v5.1:2,297,430..2,303,304(+)		Tb927.8.7860	2298363	2302259	3897
Tb927.11.9190	Serine/threonine-protein kinase VPS15	531	0.129103	123	230	Tb927_11_v5.1	1025	Tb927_11_v5.1:2,518,482..2,522,709(+)		Tb927.11.9190	2518597	2522709	4113
Tb927.7.6730	hypothetical protein, conserved	530	0.238417	79	356	Tb927_07_v5.1	1026	Tb927_07_v5.1:1,858,216..1,860,699(-)		Tb927.7.6730	1858452	1860674	2223
Tb927.9.13110	hypothetical protein, conserved	530	0.401515	212	185	Tb927_09_v5.1	1027	Tb927_09_v5.1:2,071,649..2,073,482(+)		Tb927.9.13110	2071749	2073068	1320
Tb927.4.4060	hypothetical protein, conserved	529	0.186794	219	213	Tb927_04_v5.1	1028	Tb927_04_v5.1:1,078,313..1,081,233(-)		Tb927.4.4060	1078313	1081144	2832
Tb927.6.2770	Vacuolar assembly protein vps41	528	0.161025	197	165	Tb927_06_v5.1	1029	Tb927_06_v5.1:831,249..834,530(+)		Tb927.6.2770	831252	834530	3279
Tb927.6.3270	hypothetical protein, conserved	528	0.871287	246	368	Tb927_06_v5.1	1030	Tb927_06_v5.1:965,157..966,554(+)		Tb927.6.3270	965318	965923	606
Tb927.2.1920	expression site-associated gene 5 (ESAG5) protein, putative	528	0.359918	283	304	Tb927_02_v5.1	1031	Tb927_02_v5.1:354,591..356,826(+)		Tb927.2.1920	354730	356196	1467
Tb11.v5.0429	receptor-type adenylate cyclase GRESAG 4, putative	526	0.134976	120	238	Tb927_11_bin_v5.1	1032	Tb927_11_bin_v5.1:1,689,104..1,693,000(-)		Tb11.v5.0429	1689104	1693000	3897
Tb927.7.1530	2OG-Fe(II) oxygenase superfamily, putative	526	0.385348	241	19	Tb927_07_v5.1	1033	Tb927_07_v5.1:383,284..384,919(+)		Tb927.7.1530	383340	384704	1365
Tb927.3.2660	TatD related DNase, putative	525	0.239726	214	225	Tb927_03_v5.1	1034	Tb927_03_v5.1:675,093..677,416(-)		Tb927.3.2660	675209	677398	2190
Tb927.9.14280	hypothetical protein, conserved	525	0.102399	238	228	Tb927_09_v5.1	1035	Tb927_09_v5.1:2,235,925..2,241,247(-)		Tb927.9.14280	2235925	2241051	5127
Tb927.11.5770	hypothetical protein, conserved	525	0.0861645	197	202	Tb927_11_v5.1	1036	Tb927_11_v5.1:1,633,739..1,640,705(+)		Tb927.11.5770	1634101	1640193	6093
Tb927.9.5190	proliferating cell nuclear antigen	525	0.59727	104	234	Tb927_09_v5.1	1037	Tb927_09_v5.1:916,677..918,365(+)		Tb927.9.5190	916814	917692	879
Tb927.3.5420	protein transport protein Sec24	524	0.193215	220	230	Tb927_03_v5.1	1038	Tb927_03_v5.1:1,515,376..1,518,439(+)		Tb927.3.5420	1515728	1518439	2712
Tb927.8.2640	ubiquitin-activating enzyme E1, putative	523	0.165088	196	213	Tb927_08_v5.1	1039	Tb927_08_v5.1:778,840..782,385(+)		Tb927.8.2640	779218	782385	3168
Tb927.9.13520	Importin 1	521	0.191052	218	193	Tb927_09_v5.1	1040	Tb927_09_v5.1:2,144,466..2,148,056(-)		Tb927.9.13520	2145328	2148054	2727
Tb927.7.1660	hypothetical protein, conserved	520	0.162754	212	250	Tb927_07_v5.1	1041	Tb927_07_v5.1:414,448..417,647(+)		Tb927.7.1660	414453	417647	3195
Tb927.4.4490	multidrug resistance protein E	520	0.0984848	210	236	Tb927_04_v5.1	1042	Tb927_04_v5.1:1,206,978..1,214,601(-)		Tb927.4.4490	1209090	1214369	5280
Tb927.9.12440	hypothetical protein, conserved	519	0.739316	249	222	Tb927_09_v5.1	1043	Tb927_09_v5.1:1,944,831..1,945,665(+)		Tb927.9.12440	1944908	1945609	702
Tb927.7.4370	Spef1-associated factor 1	519	0.12455	197	208	Tb927_07_v5.1	1044	Tb927_07_v5.1:1,155,766..1,160,373(-)		Tb927.7.4370	1155995	1160161	4167
Tb927.11.5550	DNA polymerase theta	519	0.20425	174	147	Tb927_11_v5.1	1045	Tb927_11_v5.1:1,571,888..1,575,056(+)		Tb927.11.5550	1571933	1574473	2541
Tb927.9.11070	E3 SUMO-protein ligase SIZ1	519	0.261329	203	209	Tb927_09_v5.1	1046	Tb927_09_v5.1:1,744,356..1,747,960(-)		Tb927.9.11070	1745706	1747691	1986
Tb927.3.1330	hypothetical protein, conserved	518	0.121085	236	232	Tb927_03_v5.1	1047	Tb927_03_v5.1:331,236..335,738(+)		Tb927.3.1330	331285	335562	4278
Tb11.v5.1011	calpain-like cysteine peptidase, putative	518	0.0696517	201	164	Tb927_11_bin_v5.1	1048	Tb927_11_bin_v5.1:5,284,159..5,310,457(+)		Tb11.v5.1011	5284159	5291595	7437
Tb927.7.4590	chaperone protein DnaJ, putative	518	0.315661	247	235	Tb927_07_v5.1	1049	Tb927_07_v5.1:1,219,176..1,220,970(-)		Tb927.7.4590	1219176	1220816	1641
Tb927.9.9450	zinc finger protein family member, putative	518	0.167475	175	213	Tb927_09_v5.1	1050	Tb927_09_v5.1:1,510,087..1,513,231(-)		Tb927.9.9450	1510087	1513179	3093
Tb927.8.6200	tubulin folding cofactor D, putative	518	0.128472	215	195	Tb927_08_v5.1	1051	Tb927_08_v5.1:1,802,754..1,807,323(+)		Tb927.8.6200	1802875	1806906	4032
Tb927.7.1770	Mini-chromosome maintenance complex-binding protein	518	0.284928	215	213	Tb927_07_v5.1	1052	Tb927_07_v5.1:434,542..436,363(+)		Tb927.7.1770	434546	436363	1818
Tb927.10.3820	hypothetical protein, conserved	517	0.0802297	219	218	Tb927_10_v5.1	1053	Tb927_10_v5.1:1,004,009..1,011,058(-)		Tb927.10.3820	1004298	1010741	6444
Tb927.11.1460	phosphatidylinositol (3,5) kinase, putative	516	0.118785	232	232	Tb927_11_v5.1	1054	Tb927_11_v5.1:431,363..435,934(+)		Tb927.11.1460	431591	435934	4344
Tb927.6.1140	dolichyl-P-Man:GDP-Man5GlcNAc2-PP-dolichyl alpha-1,2-mannosyltransferase, putative	516	0.254815	207	251	Tb927_06_v5.1	1055	Tb927_06_v5.1:443,644..446,105(-)		Tb927.6.1140	443904	445928	2025
Tb927.2.240	retrotransposon hot spot protein 5 (RHS5), putative	515	0.254321	125	217	Tb927_02_v5.1	1056	Tb927_02_v5.1:25,548..27,622(-)		Tb927.2.240	25548	27572	2025
Tb927.11.5190	leucine-rich repeat protein (LRRP), putative	513	0.114076	213	215	Tb927_11_v5.1	1057	Tb927_11_v5.1:1,478,393..1,484,610(+)		Tb927.11.5190	1478804	1483300	4497
Tb927.7.650	Nucleolar protein 105	513	0.173604	227	152	Tb927_07_v5.1	1058	Tb927_07_v5.1:133,137..137,242(-)		Tb927.7.650	134015	136969	2955
Tb11.v5.0515	protein kinase, putative	513	0.22619	192	201	Tb927_11_bin_v5.1	1059	Tb927_11_bin_v5.1:2,142,959..2,145,959(-)		Tb11.v5.0515	2142959	2145226	2268
Tb927.6.4260	hypothetical protein, conserved	513	0.527778	232	213	Tb927_06_v5.1	1060	Tb927_06_v5.1:1,215,013..1,216,543(-)		Tb927.6.4260	1215539	1216510	972
Tb927.10.1910	STE/STE11 serine/threonine-protein kinase, putative	513	0.111401	156	197	Tb927_10_v5.1	1061	Tb927_10_v5.1:497,977..503,103(+)		Tb927.10.1910	498499	503103	4605
Tb927.11.1510	leucine rich repeat protein, putative	512	0.195494	170	229	Tb927_11_v5.1	1062	Tb927_11_v5.1:460,916..467,240(+)		Tb927.11.1510	464290	466908	2619
Tb927.10.16420	variant surface glycoprotein, fragment	512	0.912656	224	239	Tb927_10_v5.1	1063	Tb927_10_v5.1:4,087,026..4,087,586(+)		Tb927.10.16420	4087026	4087586	561
Tb927.11.4170	kinetoplastid-specific dual specificity phosphatase, putative	512	0.334641	171	217	Tb927_11_v5.1	1064	Tb927_11_v5.1:1,217,368..1,219,426(-)		Tb927.11.4170	1217814	1219343	1530
Tb927.8.3130	Mitoribosomal SSU assembly factor 14	511	0.358596	219	243	Tb927_08_v5.1	1065	Tb927_08_v5.1:934,396..935,861(+)		Tb927.8.3130	934437	935861	1425
Tb927.11.7830	hypothetical protein, conserved	511	0.628536	230	207	Tb927_11_v5.1	1066	Tb927_11_v5.1:2,218,356..2,219,329(-)		Tb927.11.7830	2218356	2219168	813
Tb927.9.9220	ribonuclease P	511	0.300412	223	192	Tb927_09_v5.1	1067	Tb927_09_v5.1:1,469,730..1,471,579(-)		Tb927.9.9220	1469857	1471557	1701
Tb927.11.6170	protein transport protein SEC31, putative	510	0.137987	211	211	Tb927_11_v5.1	1068	Tb927_11_v5.1:1,736,859..1,741,577(-)		Tb927.11.6170	1737626	1741321	3696
Tb927.11.14210	conserved protein	509	0.116449	216	212	Tb927_11_v5.1	1069	Tb927_11_v5.1:3,766,789..3,771,167(+)		Tb927.11.14210	3766797	3771167	4371
Tb927.7.990	chaperone protein DnaJ, putative	509	0.217801	166	165	Tb927_07_v5.1	1070	Tb927_07_v5.1:256,909..259,775(+)		Tb927.7.990	257177	259513	2337
Tb927.6.740	ATP-dependent DEAH-box RNA helicase, putative	509	0.135517	218	233	Tb927_06_v5.1	1071	Tb927_06_v5.1:303,443..307,260(-)		Tb927.6.740	303443	307198	3756
Tb927.1.2570	coatomer beta subunit	509	0.172601	244	214	Tb927_01_v5.1	1072	Tb927_01_v5.1:603,459..606,430(+)		Tb927.1.2570	603482	606430	2949
Tb927.11.6400	kinesin, putative	509	0.171901	219	152	Tb927_11_v5.1	1073	Tb927_11_v5.1:1,798,875..1,802,066(-)		Tb927.11.6400	1798957	1801917	2961
Tb927.11.5020	hypothetical protein, conserved	509	0.0993946	160	224	Tb927_11_v5.1	1074	Tb927_11_v5.1:1,431,284..1,436,930(+)		Tb927.11.5020	1431650	1436770	5121
Tb927.7.3500	Prostaglandin E synthase	508	0.541001	236	238	Tb927_07_v5.1	1075	Tb927_07_v5.1:905,992..907,037(-)		Tb927.7.3500	905992	906930	939
Tb927.10.2520	PrimPol-like protein 2	508	0.231014	210	127	Tb927_10_v5.1	1076	Tb927_10_v5.1:655,358..657,621(+)		Tb927.10.2520	655423	657621	2199
Tb927.11.5640	hypothetical protein, conserved	508	0.176757	184	208	Tb927_11_v5.1	1077	Tb927_11_v5.1:1,592,968..1,596,699(+)		Tb927.11.5640	1593220	1596093	2874
Tb927.3.3210	hypothetical protein	507	0.938889	233	163	Tb927_03_v5.1	1078	Tb927_03_v5.1:828,264..829,704(-)		Tb927.3.3210	828696	829235	540
Tb927.7.4270	hypothetical protein, conserved	507	0.757848	369	370	Tb927_07_v5.1	1079	Tb927_07_v5.1:1,135,620..1,136,651(-)		Tb927.7.4270	1135900	1136568	669
Tb927.9.4640	Meckel syndrome type 6 protein, putative	507	0.105034	185	229	Tb927_09_v5.1	1080	Tb927_09_v5.1:857,058..862,054(+)		Tb927.9.4640	857228	862054	4827
Tb927.6.500	gene related to expression site-associated gene 2 (GRESAG2), putative	506	0.368268	214	129	Tb927_06_v5.1	1081	Tb927_06_v5.1:220,647..225,702(+)		Tb927.6.500	220660	222033	1374
Tb927.6.1020	cysteine peptidase, Clan CA, family C1, Cathepsin L-like	506	0.373984	197	180	Tb927_06_v5.1	1082	Tb927_06_v5.1:415,134..416,765(-)		Tb927.6.1020	415382	416734	1353
Tb927.11.9440	Component of motile flagella 63	506	0.305003	159	191	Tb927_11_v5.1	1083	Tb927_11_v5.1:2,584,574..2,586,652(-)		Tb927.11.9440	2584959	2586617	1659
Tb927.10.9040	hypothetical protein, conserved	506	0.109453	148	243	Tb927_10_v5.1	1084	Tb927_10_v5.1:2,239,401..2,244,313(+)		Tb927.10.9040	2239488	2244110	4623
Tb927.1.3940	hypothetical protein, conserved	505	0.184374	215	222	Tb927_01_v5.1	1085	Tb927_01_v5.1:837,318..840,600(+)		Tb927.1.3940	837683	840421	2739
Tb927.6.1310	Trypanosomal VSG domain containing protein, putative	505	0.47822	171	149	Tb927_06_v5.1	1086	Tb927_06_v5.1:487,653..488,718(-)		Tb927.6.1310	487653	488708	1056
Tb927.11.11550	DNA topoisomerase II alpha, putative	504	0.115385	100	283	Tb927_11_v5.1	1087	Tb927_11_v5.1:3,091,235..3,095,946(+)		Tb927.11.11550	3091579	3095946	4368
Tb927.1.2100	Calpain-like protein 1.1	504	0.146469	228	204	Tb927_01_v5.1	1088	Tb927_01_v5.1:531,515..535,583(+)		Tb927.1.2100	531583	535023	3441
Tb927.11.4520	hypothetical protein, conserved	504	0.119658	227	202	Tb927_11_v5.1	1089	Tb927_11_v5.1:1,310,972..1,315,317(+)		Tb927.11.4520	1311106	1315317	4212
Tb927.2.1470	hypothetical protein, conserved	504	0.933333	227	173	Tb927_02_v5.1	1090	Tb927_02_v5.1:276,190..277,487(+)		Tb927.2.1470	276948	277487	540
Tb927.9.7470	purine nucleoside transporter	504	0.362851	224	213	Tb927_09_v5.1	1091	Tb927_09_v5.1:1,225,731..1,229,452(-)		Tb927.9.7470	1228022	1229410	1389
Tb927.5.3920	Peroxisome biogenesis factor 6	504	0.170905	221	80	Tb927_05_v5.1	1092	Tb927_05_v5.1:1,273,735..1,276,794(+)		Tb927.5.3920	1273846	1276794	2949
Tb927.3.4510	hypothetical protein, conserved	504	0.126126	200	166	Tb927_03_v5.1	1093	Tb927_03_v5.1:1,260,167..1,264,660(-)		Tb927.3.4510	1260457	1264452	3996
Tb927.9.7150	RNA pseudouridylate synthase protein, putative	504	0.133865	180	218	Tb927_09_v5.1	1094	Tb927_09_v5.1:1,156,514..1,160,292(+)		Tb927.9.7150	1156528	1160292	3765
		504	0.2249	215	225	Tb927_09_v5.1					1827391	1829631	2241
Tb11.0770	hypothetical protein	503	0.496055	228	208	tryp_XI-1138e03.p1k	1096	tryp_XI-1138e03.p1k:4,765..5,778(+)		Tb11.0770	4765	5778	1014
Tb927.10.1510	CCR4-NOT transcription complex subunit 1	502	0.0719095	204	199	Tb927_10_v5.1	1097	Tb927_10_v5.1:406,644..414,558(-)		Tb927.10.1510	406644	413624	6981
Tb11.1760	hypothetical protein	502	0.251629	175	178	tryp_XI-974h12.q1k	1098	tryp_XI-974h12.q1k:7,278..9,272(+)		Tb11.1760	7278	9272	1995
Tb927.9.160	variant surface glycoprotein (VSG, atypical), putative	501	0.342213	231	201	Tb927_09_v5.1	1099	Tb927_09_v5.1:15,039..16,658(-)		Tb927.9.160	15195	16658	1464
Tb927.6.1860	conserved protein	501	0.607273	229	217	Tb927_06_v5.1	1100	Tb927_06_v5.1:619,464..620,401(-)		Tb927.6.1860	619567	620391	825
Tb927.3.5640	nuclear transcription factor, putative	500	0.30525	177	196	Tb927_03_v5.1	1101	Tb927_03_v5.1:1,573,934..1,575,623(+)		Tb927.3.5640	1573986	1575623	1638
Tb927.10.10160	Kinetoplast polyadenylation factor 4	500	0.576701	232	84	Tb927_10_v5.1	1102	Tb927_10_v5.1:2,500,994..2,502,187(+)		Tb927.10.10160	2501146	2502012	867
Tb927.11.15500	LSU ribosomal protein, mitochondrial, putative	500	0.586854	317	110	Tb927_11_v5.1	1103	Tb927_11_v5.1:4,118,101..4,119,040(-)		Tb927.11.15500	4118101	4118952	852
Tb927.10.1300	hypothetical protein, conserved	500	0.394011	231	46	Tb927_10_v5.1	1104	Tb927_10_v5.1:344,944..346,629(-)		Tb927.10.1300	345340	346608	1269
Tb927.9.13050	hypothetical protein, conserved	500	0.133869	163	194	Tb927_09_v5.1	1105	Tb927_09_v5.1:2,062,454..2,066,196(+)		Tb927.9.13050	2062462	2066196	3735
Tb927.9.12490	hypothetical protein, conserved	499	0.129948	198	172	Tb927_09_v5.1	1106	Tb927_09_v5.1:1,951,118..1,955,671(+)		Tb927.9.12490	1951229	1955068	3840
Tb927.11.8360	hypothetical protein	499	1.20531	227	239	Tb927_11_v5.1	1107	Tb927_11_v5.1:2,344,703..2,345,247(+)		Tb927.11.8360	2344703	2345116	414
Tb11.v5.0166	hypothetical protein, conserved	498	0.495522	233	40	Tb927_11_bin_v5.1	1108	Tb927_11_bin_v5.1:184,951..186,942(-)		Tb11.v5.0166	185920	186924	1005
Tb927.11.220	hypothetical protein, conserved	498	0.523659	228	217	Tb927_11_v5.1	1109	Tb927_11_v5.1:48,524..49,509(-)		Tb927.11.220	48524	49474	951
Tb927.11.11330	heat shock protein 70	497	0.250252	203	204	Tb927_11_v5.1	1110	Tb927_11_v5.1:3,028,628..3,030,666(+)		Tb927.11.11330	3028681	3030666	1986
Tb927.11.6780	regulator of chromatin condensation, putative	497	0.295306	225	231	Tb927_11_v5.1	1111	Tb927_11_v5.1:1,913,325..1,915,110(-)		Tb927.11.6780	1913382	1915064	1683
Tb927.9.7720	predicted tetratricopeptide repeat protein	497	0.121546	186	214	Tb927_09_v5.1	1112	Tb927_09_v5.1:1,264,909..1,269,089(-)		Tb927.9.7720	1264909	1268997	4089
Tb927.3.1300	hypothetical protein, conserved	497	0.403082	215	201	Tb927_03_v5.1	1113	Tb927_03_v5.1:320,460..323,088(+)		Tb927.3.1300	320722	321954	1233
Tb927.9.770	hypothetical protein, conserved	497	2.85632	215	66	Tb927_09_v5.1	1114	Tb927_09_v5.1:185,887..186,062(-)		Tb927.9.770	185887	186060	174
Tb927.9.14030	hypothetical protein, conserved	497	0.217982	212	181	Tb927_09_v5.1	1115	Tb927_09_v5.1:2,189,565..2,192,072(-)		Tb927.9.14030	2189790	2192069	2280
Tb927.11.7410	MSP-A, putative	497	0.245069	220	234	Tb927_11_v5.1	1116	Tb927_11_v5.1:2,087,773..2,089,828(+)		Tb927.11.7410	2087801	2089828	2028
Tb927.11.5570	DNA replication licensing factor MCM5	496	0.21444	217	35	Tb927_11_v5.1	1117	Tb927_11_v5.1:1,578,167..1,580,648(+)		Tb927.11.5570	1578336	1580648	2313
Tb927.10.14420	Serine/threonine-protein kinase NEK16, putative	496	0.10971	218	221	Tb927_10_v5.1	1118	Tb927_10_v5.1:3,510,342..3,517,826(-)		Tb927.10.14420	3512066	3516586	4521
Tb927.3.4270	hypothetical protein, conserved	495	0.179935	234	225	Tb927_03_v5.1	1119	Tb927_03_v5.1:1,202,789..1,205,668(-)		Tb927.3.4270	1202789	1205539	2751
Tb927.10.2380	Tetratricopeptide repeat, putative	495	0.179935	204	212	Tb927_10_v5.1	1120	Tb927_10_v5.1:609,407..612,168(+)		Tb927.10.2380	609418	612168	2751
Tb927.9.10150	hypothetical protein, conserved	495	0.273632	177	219	Tb927_09_v5.1	1121	Tb927_09_v5.1:1,601,242..1,603,114(-)		Tb927.9.10150	1601242	1603050	1809
Tb927.7.7190	hypothetical protein, conserved	495	0.125095	170	115	Tb927_07_v5.1	1122	Tb927_07_v5.1:2,062,844..2,067,885(-)		Tb927.7.7190	2063715	2067671	3957
Tb927.4.4940	SUMO-interacting motif-containing protein	495	0.246269	174	223	Tb927_04_v5.1	1123	Tb927_04_v5.1:1,354,238..1,358,289(-)		Tb927.4.4940	1356186	1358195	2010
Tb927.10.2560	mitochondrial malate dehydrogenase	495	0.517241	203	191	Tb927_10_v5.1	1124	Tb927_10_v5.1:663,121..664,710(+)		Tb927.10.2560	663281	664237	957
Tb927.11.5370	hypothetical protein, conserved	495	0.238784	184	194	Tb927_11_v5.1	1125	Tb927_11_v5.1:1,530,553..1,532,766(+)		Tb927.11.5370	1530694	1532766	2073
Tb927.7.2560	hypothetical protein, conserved	495	0.136816	130	120	Tb927_07_v5.1	1126	Tb927_07_v5.1:655,397..659,312(-)		Tb927.7.2560	655397	659014	3618
Tb927.8.6330	WD domain, G-beta repeat/PFU (PLAA family ubiquitin binding), putative	494	0.185644	200	131	Tb927_08_v5.1	1127	Tb927_08_v5.1:1,832,463..1,835,819(+)		Tb927.8.6330	1832611	1835271	2661
Tb927.9.6460	hypothetical protein, conserved	492	0.107824	218	200	Tb927_09_v5.1	1128	Tb927_09_v5.1:1,061,153..1,066,015(+)		Tb927.9.6460	1061318	1065880	4563
Tb927.4.380	WD domain, G-beta repeat, putative	492	0.491018	109	158	Tb927_04_v5.1	1129	Tb927_04_v5.1:112,299..113,899(-)		Tb927.4.380	112862	113863	1002
Tb927.11.15860	L-Lysine transport protein, putative	492	0.354212	191	106	Tb927_11_v5.1	1130	Tb927_11_v5.1:4,200,678..4,203,058(-)		Tb927.11.15860	4201647	4203035	1389
Tb927.11.7860	DNA replication licensing factor MCM2	492	0.172813	78	205	Tb927_11_v5.1	1131	Tb927_11_v5.1:2,224,770..2,228,948(-)		Tb927.11.7860	2226038	2228884	2847
Tb927.10.5590	protein phosphatase 2C, putative	491	0.273233	219	210	Tb927_10_v5.1	1132	Tb927_10_v5.1:1,398,125..1,400,382(+)		Tb927.10.5590	1398180	1399976	1797
Tb927.6.2650	nucleolar mif4g domain-containing protein 1	490	0.215479	103	177	Tb927_06_v5.1	1133	Tb927_06_v5.1:798,085..800,404(+)		Tb927.6.2650	798131	800404	2274
Tb927.9.13620	hypothetical protein, conserved	490	0.0815851	195	195	Tb927_09_v5.1	1134	Tb927_09_v5.1:2,163,087..2,169,481(-)		Tb927.9.13620	2163356	2169361	6006
Tb927.9.2800	hypothetical protein, conserved	489	0.75463	95	211	Tb927_09_v5.1	1135	Tb927_09_v5.1:607,135..608,468(-)		Tb927.9.2800	607251	607898	648
Tb11.v5.0581	Sec8 exocyst complex component specific domain/Invariant surface glycoprotein, putative	489	0.14137	171	163	Tb927_11_bin_v5.1	1136	Tb927_11_bin_v5.1:2,660,438..2,676,768(-)		Tb11.v5.0581	2673208	2676666	3459
Tb927.4.180	hypothetical protein	488	1.95984	211	184	Tb927_04_v5.1	1137	Tb927_04_v5.1:26,564..27,447(+)		Tb927.4.180	26747	26995	249
Tb927.10.6750	Plasma-membrane choline transporter, putative	488	0.321476	181	208	Tb927_10_v5.1	1138	Tb927_10_v5.1:1,701,003..1,703,044(+)		Tb927.10.6750	1701092	1702609	1518
Tb927.11.14180	CLASP N terminal, putative	488	0.168392	208	223	Tb927_11_v5.1	1139	Tb927_11_v5.1:3,757,734..3,760,921(+)		Tb927.11.14180	3757834	3760731	2898
Tb927.4.3870	receptor-type adenylate cyclase GRESAG 4, putative	488	0.131928	212	189	Tb927_04_v5.1	1140	Tb927_04_v5.1:1,012,428..1,016,873(-)		Tb927.4.3870	1012428	1016126	3699
Tb927.8.5090	DNA-directed RNA polymerase I largest subunit	487	0.0910961	122	196	Tb927_08_v5.1	1141	Tb927_08_v5.1:1,502,444..1,508,604(+)		Tb927.8.5090	1502733	1508078	5346
Tb927.11.11800	DNA repair and recombination helicase protein PIF3	487	0.215869	206	198	Tb927_11_v5.1	1142	Tb927_11_v5.1:3,165,335..3,168,190(+)		Tb927.11.11800	3165406	3167661	2256
Tb927.6.4740	importin-alpha re-exporter protein, putative	487	0.168921	154	128	Tb927_06_v5.1	1143	Tb927_06_v5.1:1,317,529..1,321,063(+)		Tb927.6.4740	1317878	1320760	2883
Tb927.6.3990	hypothetical protein, conserved	487	0.227996	110	235	Tb927_06_v5.1	1144	Tb927_06_v5.1:1,168,433..1,171,740(-)		Tb927.6.3990	1169099	1171234	2136
Tb927.8.8270	hypothetical protein, conserved	487	0.172512	214	154	Tb927_08_v5.1	1145	Tb927_08_v5.1:2,446,684..2,451,408(+)		Tb927.8.8270	2446749	2449571	2823
Tb927.7.530	FYVE zinc finger, putative	487	0.10386	202	195	Tb927_07_v5.1	1146	Tb927_07_v5.1:103,113..108,043(-)		Tb927.7.530	103327	108015	4689
Tb927.11.13810	ATP- dependent RNA helicase, putative	487	0.291442	48	232	Tb927_11_v5.1	1147	Tb927_11_v5.1:3,676,357..3,678,809(+)		Tb927.11.13810	3676371	3678041	1671
Tb927.6.2370	ubiquitin-protein ligase, putative	486	0.149309	196	179	Tb927_06_v5.1	1148	Tb927_06_v5.1:729,898..733,691(+)		Tb927.6.2370	729942	733196	3255
Tb927.10.5710	hypothetical protein, conserved	486	0.710526	221	196	Tb927_10_v5.1	1149	Tb927_10_v5.1:1,422,079..1,422,781(+)		Tb927.10.5710	1422098	1422781	684
Tb927.9.13570	hypothetical protein, conserved	486	0.183051	213	122	Tb927_09_v5.1	1150	Tb927_09_v5.1:2,150,876..2,153,891(-)		Tb927.9.13570	2151170	2153824	2655
Tb927.10.7180	cysteine-rich, acidic integral membrane protein precursor	485	0.140702	191	171	Tb927_10_v5.1	1151	Tb927_10_v5.1:1,805,343..1,808,920(-)		Tb927.10.7180	1805432	1808878	3447
Tb11.v5.0399	hypothetical protein, conserved	485	0.14396	45	218	Tb927_11_bin_v5.1	1152	Tb927_11_bin_v5.1:1,425,642..1,441,501(-)		Tb11.v5.0399	1435595	1438963	3369
Tb927.3.3650	hypothetical protein, conserved	485	0.289725	203	184	Tb927_03_v5.1	1153	Tb927_03_v5.1:1,022,870..1,024,569(+)		Tb927.3.3650	1022896	1024569	1674
Tb927.2.280	retrotransposon hot spot protein 2 (RHS2), putative	485	0.204641	183	184	Tb927_02_v5.1	1154	Tb927_02_v5.1:35,293..38,199(-)		Tb927.2.280	35798	38167	2370
Tb927.7.6490	hypothetical protein, conserved	485	0.610063	217	233	Tb927_07_v5.1	1155	Tb927_07_v5.1:1,762,274..1,763,670(+)		Tb927.7.6490	1762295	1763089	795
Tb927.7.5440	hypothetical protein, conserved	484	0.0811128	232	199	Tb927_07_v5.1	1156	Tb927_07_v5.1:1,462,957..1,469,006(+)		Tb927.7.5440	1463040	1469006	5967
Tb927.3.4040	Ankyrin repeats (3 copies), putative	484	0.260215	213	206	Tb927_03_v5.1	1157	Tb927_03_v5.1:1,139,215..1,142,352(-)		Tb927.3.4040	1140259	1142118	1860
Tb927.8.5200	Mitochondrial SSU ribosomal protein, putative	484	0.0901807	174	214	Tb927_08_v5.1	1158	Tb927_08_v5.1:1,549,441..1,555,421(+)		Tb927.8.5200	1549691	1555057	5367
Tb927.11.13220	phospholipid:diacylglycerol acyltransferase-like protein	484	0.252083	193	224	Tb927_11_v5.1	1159	Tb927_11_v5.1:3,544,953..3,546,950(-)		Tb927.11.13220	3544953	3546872	1920
Tb927.3.810	hypothetical protein, conserved	484	0.481592	233	25	Tb927_03_v5.1	1160	Tb927_03_v5.1:191,584..192,679(-)		Tb927.3.810	191584	192588	1005
Tb927.10.8640	Galactose oxidase, central domain containing protein, putative	484	0.4396	208	220	Tb927_10_v5.1	1161	Tb927_10_v5.1:2,139,619..2,140,922(+)		Tb927.10.8640	2139640	2140740	1101
Tb927.10.11110	hypothetical protein, conserved	483	0.190307	195	70	Tb927_10_v5.1	1162	Tb927_10_v5.1:2,713,985..2,716,740(-)		Tb927.10.11110	2713985	2716522	2538
Tb927.4.2410	Glycosyl hydrolase family 65 central catalytic domain/Haloacid dehalogenase-like hydrolase, putative	483	0.140122	89	207	Tb927_04_v5.1	1163	Tb927_04_v5.1:624,159..628,051(+)		Tb927.4.2410	624605	628051	3447
Tb927.3.2130	RNA pseudouridylate synthase, putative	483	0.215529	212	223	Tb927_03_v5.1	1164	Tb927_03_v5.1:560,389..562,683(-)		Tb927.3.2130	560389	562629	2241
Tb927.8.510	hypothetical protein	483	0.591912	220	219	Tb927_08_v5.1	1165	Tb927_08_v5.1:141,813..142,640(-)		Tb927.8.510	141813	142628	816
Tb927.11.14330	HECT-domain (ubiquitin-transferase), putative	482	0.099793	171	239	Tb927_11_v5.1	1166	Tb927_11_v5.1:3,808,658..3,813,487(+)		Tb927.11.14330	3808658	3813487	4830
Tb927.9.2140	calcium/calmodulin-dependent protein kinase, putative	482	0.156595	176	170	Tb927_09_v5.1	1167	Tb927_09_v5.1:486,402..490,632(-)		Tb927.9.2140	487343	490420	3078
Tb927.10.15940	cation transporter, putative	482	0.340395	26	155	Tb927_10_v5.1	1168	Tb927_10_v5.1:3,929,139..3,930,567(+)		Tb927.10.15940	3929152	3930567	1416
Tb927.11.140	expression site-associated gene 4 (ESAG4) protein, putative	481	0.12972	241	181	Tb927_11_v5.1	1169	Tb927_11_v5.1:21,233..28,872(-)		Tb927.11.140	25132	28839	3708
Tb927.10.7540	VRR-NUC domain containing protein, putative	481	0.163106	125	255	Tb927_10_v5.1	1170	Tb927_10_v5.1:1,895,677..1,898,767(-)		Tb927.10.7540	1895677	1898625	2949
Tb927.6.2660	hypothetical protein, conserved	481	0.144575	176	264	Tb927_06_v5.1	1171	Tb927_06_v5.1:800,675..804,050(+)		Tb927.6.2660	800724	804050	3327
Tb927.9.12830	hypothetical protein, conserved	481	0.27314	211	168	Tb927_09_v5.1	1172	Tb927_09_v5.1:2,027,757..2,030,892(+)		Tb927.9.12830	2027901	2029661	1761
Tb927.9.13250	NADPH--cytochrome P450 reductase, putative	481	0.232031	174	192	Tb927_09_v5.1	1173	Tb927_09_v5.1:2,091,351..2,093,444(-)		Tb927.9.13250	2091351	2093423	2073
Tb927.8.590	carnitine O-palmitoyltransferase, putative	480	0.235641	209	208	Tb927_08_v5.1	1174	Tb927_08_v5.1:165,814..169,182(-)		Tb927.8.590	166539	168575	2037
Tb927.11.10800	Domain of unknown function (DUF4496), putative	480	0.608365	190	174	Tb927_11_v5.1	1175	Tb927_11_v5.1:2,888,010..2,889,024(+)		Tb927.11.10800	2888236	2889024	789
Tb927.3.5250	Zinc finger CCCH domain-containing protein 8	480	0.275862	151	128	Tb927_03_v5.1	1176	Tb927_03_v5.1:1,473,200..1,477,510(+)		Tb927.3.5250	1473439	1475178	1740
Tb927.10.14300	MEKK-related kinase 1, putative	479	0.147294	134	163	Tb927_10_v5.1	1177	Tb927_10_v5.1:3,473,435..3,477,035(-)		Tb927.10.14300	3473435	3476686	3252
Tb927.7.980	hypothetical protein, conserved	479	0.166493	223	201	Tb927_07_v5.1	1178	Tb927_07_v5.1:252,736..256,629(+)		Tb927.7.980	252806	255682	2877
Tb927.9.4230	fatty acyl CoA synthetase 4	479	0.227122	185	192	Tb927_09_v5.1	1179	Tb927_09_v5.1:801,161..804,382(+)		Tb927.9.4230	801419	803527	2109
Tb927.3.1770	leucine-rich repeat protein (LRRP), putative	479	0.177803	170	251	Tb927_03_v5.1	1180	Tb927_03_v5.1:458,765..461,733(-)		Tb927.3.1770	458820	461513	2694
Tb927.4.3380	myosin IB heavy chain, putative	477	0.13613	217	132	Tb927_04_v5.1	1181	Tb927_04_v5.1:880,014..883,625(-)		Tb927.4.3380	880014	883517	3504
Tb927.11.8050	Sas10/Utp3/C1D family/Sas10 C-terminal domain containing protein, putative	477	0.303435	170	208	Tb927_11_v5.1	1182	Tb927_11_v5.1:2,260,391..2,262,305(+)		Tb927.11.8050	2260466	2262037	1572
Tb927.3.4620	AAA domain containing protein, putative	477	0.112367	189	230	Tb927_03_v5.1	1183	Tb927_03_v5.1:1,303,395..1,307,829(-)		Tb927.3.4620	1303395	1307639	4245
Tb927.8.4450	RNA-binding protein, putative	476	0.369852	215	170	Tb927_08_v5.1	1184	Tb927_08_v5.1:1,319,116..1,320,885(-)		Tb927.8.4450	1319509	1320795	1287
Tb927.10.1770	hypothetical protein	476	0.598742	207	218	Tb927_10_v5.1	1185	Tb927_10_v5.1:466,530..467,997(-)		Tb927.10.1770	467113	467907	795
Tb927.11.5910	WASH complex subunit 7, N-terminal/WASH complex subunit 7/WASH complex subunit 7, C-terminal, putative	475	0.125861	219	229	Tb927_11_v5.1	1186	Tb927_11_v5.1:1,675,281..1,679,087(+)		Tb927.11.5910	1675314	1679087	3774
Tb927.10.13630	glucosidase, putative	474	0.195545	169	222	Tb927_10_v5.1	1187	Tb927_10_v5.1:3,329,739..3,332,858(-)		Tb927.10.13630	3330420	3332843	2424
Tb927.11.2210	diacylglycerol acyltransferase, putative	474	0.103607	178	121	Tb927_11_v5.1	1188	Tb927_11_v5.1:622,976..628,992(+)		Tb927.11.2210	623053	627627	4575
Tb927.9.7770	spermidine synthase	474	0.528428	41	354	Tb927_09_v5.1	1189	Tb927_09_v5.1:1,275,598..1,276,738(-)		Tb927.9.7770	1275756	1276652	897
Tb927.4.4930	symplekin, putative	474	0.109267	178	140	Tb927_04_v5.1	1190	Tb927_04_v5.1:1,348,280..1,352,965(-)		Tb927.4.4930	1348450	1352787	4338
Tb927.2.5220	hypothetical protein, conserved	474	0.448864	212	202	Tb927_02_v5.1	1191	Tb927_02_v5.1:918,410..919,496(+)		Tb927.2.5220	918441	919496	1056
Tb927.1.30	hypothetical protein	474	0.669492	221	213	Tb927_01_v5.1	1192	Tb927_01_v5.1:11,158..11,865(+)		Tb927.1.30	11158	11865	708
Tb927.8.3220	Exodeoxyribonuclease 1	473	0.197577	211	209	Tb927_08_v5.1	1193	Tb927_08_v5.1:958,592..961,483(+)		Tb927.8.3220	959090	961483	2394
Tb927.5.2420	NOL1/NOP2/sun family, putative	473	0.168447	105	231	Tb927_05_v5.1	1194	Tb927_05_v5.1:830,293..833,301(+)		Tb927.5.2420	830494	833301	2808
Tb927.8.7100	acetyl-CoA carboxylase	473	0.0722579	188	193	Tb927_08_v5.1	1195	Tb927_08_v5.1:2,040,902..2,048,147(+)		Tb927.8.7100	2041100	2047645	6546
Tb10.v4.0194	hypothetical protein	473	0.719939	192	187	tryp_X-333c11.p1c	1196	tryp_X-333c11.p1c:983..1,639(+)		Tb10.v4.0194	983	1639	657
Tb927.4.4360	monoglyceride lipase, putative	473	0.506967	139	67	Tb927_04_v5.1	1197	Tb927_04_v5.1:1,148,067..1,150,857(-)		Tb927.4.4360	1148067	1148999	933
Tb927.5.2320	Mak10 subunit, NatC N(alpha)-terminal acetyltransferase, putative	472	0.213478	175	192	Tb927_05_v5.1	1198	Tb927_05_v5.1:781,674..785,018(+)		Tb927.5.2320	781961	784171	2211
Tb927.1.1840	conserved protein, unknown function	472	0.286582	184	192	Tb927_01_v5.1	1199	Tb927_01_v5.1:473,180..477,856(+)		Tb927.1.1840	474175	475821	1647
Tb927.10.11190	tRNA-splicing ligase RtcB, putative	472	0.323066	27	213	Tb927_10_v5.1	1200	Tb927_10_v5.1:2,739,762..2,741,279(-)		Tb927.10.11190	2739762	2741222	1461
Tb927.7.2020	retrotransposon hot spot protein 7 (RHS7), putative	472	0.228682	213	181	Tb927_07_v5.1	1201	Tb927_07_v5.1:504,809..506,919(-)		Tb927.7.2020	504809	506872	2064
Tb927.11.16930	ABC transporter of the mitochondrion, putative	472	0.218519	166	147	Tb927_11_v5.1	1202	Tb927_11_v5.1:4,514,556..4,516,762(-)		Tb927.11.16930	4514556	4516715	2160
Tb927.2.4520	hypothetical protein, conserved	472	0.125365	220	186	Tb927_02_v5.1	1203	Tb927_02_v5.1:801,493..805,267(-)		Tb927.2.4520	801493	805257	3765
Tb927.10.11450	TFIIF-stimulated CTD phosphatase, putative	472	0.215525	42	203	Tb927_10_v5.1	1204	Tb927_10_v5.1:2,793,889..2,796,375(+)		Tb927.10.11450	2794186	2796375	2190
Tb927.9.13430	ubiquitin carboxyl-terminal hydrolase, putative	472	0.352765	143	272	Tb927_09_v5.1	1205	Tb927_09_v5.1:2,123,458..2,127,309(-)		Tb927.9.13430	2125438	2126775	1338
Tb927.11.16470	SUMO-interacting motif-containing protein	471	0.200255	206	192	Tb927_11_v5.1	1206	Tb927_11_v5.1:4,364,475..4,368,962(-)		Tb927.11.16470	4365401	4367752	2352
Tb927.9.12700	phospholipase A1, putative	471	0.350446	192	191	Tb927_09_v5.1	1207	Tb927_09_v5.1:1,995,851..1,998,622(+)		Tb927.9.12700	1995965	1997308	1344
Tb927.4.3310	SET domain protein 14	470	0.232443	219	215	Tb927_04_v5.1	1208	Tb927_04_v5.1:865,213..867,253(-)		Tb927.4.3310	865213	867234	2022
Tb927.7.4840	hypothetical protein, conserved	469	0.466667	227	42	Tb927_07_v5.1	1209	Tb927_07_v5.1:1,273,051..1,275,042(-)		Tb927.7.4840	1274020	1275024	1005
Tb927.11.1250	Mitochondrial SSU ribosomal protein, putative	469	0.178667	206	206	Tb927_11_v5.1	1210	Tb927_11_v5.1:363,883..366,543(+)		Tb927.11.1250	363919	366543	2625
Tb927.8.3740	pterin 4 alpha carbinolamine dehydratase, putative	469	0.579012	40	221	Tb927_08_v5.1	1211	Tb927_08_v5.1:1,118,415..1,119,755(-)		Tb927.8.3740	1118881	1119690	810
Tb927.10.10240	procyclin-associated gene 1 (PAG1) protein	469	0.385057	100	186	Tb927_10_v5.1	1212	Tb927_10_v5.1:2,515,454..2,517,926(-)		Tb927.10.10240	2515454	2516671	1218
Tb927.7.720	conserved protein	468	0.0897583	201	176	Tb927_07_v5.1	1213	Tb927_07_v5.1:158,324..164,107(-)		Tb927.7.720	158785	163998	5214
Tb927.10.12610	hypothetical protein	468	1.39286	196	196	Tb927_10_v5.1	1214	Tb927_10_v5.1:3,056,653..3,057,280(-)		Tb927.10.12610	3056749	3057084	336
Tb927.11.4940	AAA ATPase, putative	467	0.297074	179	169	Tb927_11_v5.1	1215	Tb927_11_v5.1:1,407,944..1,409,673(+)		Tb927.11.4940	1407956	1409527	1572
Tb927.6.180	receptor-type adenylate cyclase GRESAG 4, putative	467	0.122669	200	136	Tb927_06_v5.1	1216	Tb927_06_v5.1:41,687..45,538(+)		Tb927.6.180	41732	45538	3807
Tb927.8.1860	pitrilysin-like metalloprotease	467	0.150986	182	200	Tb927_08_v5.1	1217	Tb927_08_v5.1:605,805..608,991(-)		Tb927.8.1860	605805	608897	3093
Tb927.10.9700	Flagellum attachment zone protein 22	467	0.131698	198	201	Tb927_10_v5.1	1218	Tb927_10_v5.1:2,397,782..2,402,312(+)		Tb927.10.9700	2398220	2401765	3546
Tb927.7.6310	polo-like protein kinase	467	0.202427	115	185	Tb927_07_v5.1	1219	Tb927_07_v5.1:1,711,093..1,716,072(-)		Tb927.7.6310	1712534	1714840	2307
Tb927.10.12060	hypothetical protein, conserved	466	0.103971	190	145	Tb927_10_v5.1	1220	Tb927_10_v5.1:2,936,184..2,940,787(+)		Tb927.10.12060	2936306	2940787	4482
Tb11.v5.0594	retrotransposon hot spot (RHS) protein, putative	466	0.257601	201	138	Tb927_11_bin_v5.1	1221	Tb927_11_bin_v5.1:2,788,772..2,791,532(-)		Tb11.v5.0594	2789263	2791071	1809
Tb927.4.760	AP-1 adapter complex gamma subunit, putative	466	0.193682	199	190	Tb927_04_v5.1	1222	Tb927_04_v5.1:208,684..211,289(-)		Tb927.4.760	208684	211089	2406
Tb927.11.1500	leucine-rich repeat protein (LRRP), putative, (fragment)	466	0.177119	137	192	Tb927_11_v5.1	485	Tb927_11_v5.1:448,023..458,779(+)		Tb927.11.1500	453791	456421	2631
Tb927.5.3270	Autophagy protein Apg6, putative	466	0.186251	119	284	Tb927_05_v5.1	1224	Tb927_05_v5.1:1,080,439..1,083,160(-)		Tb927.5.3270	1080654	1083155	2502
Tb927.10.6760	Plasma-membrane choline transporter, putative	465	0.299228	188	85	Tb927_10_v5.1	1225	Tb927_10_v5.1:1,703,194..1,705,291(+)		Tb927.10.6760	1703283	1704836	1554
Tb927.6.1560	hypothetical protein, conserved	465	0.265411	174	128	Tb927_06_v5.1	1226	Tb927_06_v5.1:540,908..543,010(-)		Tb927.6.1560	541236	542987	1752
Tb927.1.1010	E3 ubiquitin-protein ligase KCMF1, putative	465	0.215278	198	198	Tb927_01_v5.1	1227	Tb927_01_v5.1:291,565..293,744(+)		Tb927.1.1010	291585	293744	2160
Tb927.8.3870	Nucleolar protein 127	465	0.128524	112	197	Tb927_08_v5.1	1228	Tb927_08_v5.1:1,151,890..1,155,753(-)		Tb927.8.3870	1152105	1155722	3618
Tb927.1.1890	Replication Factor C Subunit 1-related protein	465	0.131915	194	190	Tb927_01_v5.1	1229	Tb927_01_v5.1:488,949..493,047(+)		Tb927.1.1890	489019	492543	3525
Tb927.11.15830	RNA methyltransferase, putative	465	0.0902737	196	76	Tb927_11_v5.1	1230	Tb927_11_v5.1:4,187,883..4,193,047(-)		Tb927.11.15830	4187883	4193033	5151
Tb927.9.3100	hypothetical protein, conserved	464	0.384743	185	223	Tb927_09_v5.1	1231	Tb927_09_v5.1:676,242..677,813(-)		Tb927.9.3100	676583	677788	1206
Tb927.10.9380	SEP domain/UBX domain containing protein, putative	464	0.282238	200	204	Tb927_10_v5.1	1232	Tb927_10_v5.1:2,321,015..2,322,954(+)		Tb927.10.9380	2321102	2322745	1644
Tb927.11.4420	hypothetical protein, conserved	464	0.291824	237	235	Tb927_11_v5.1	1233	Tb927_11_v5.1:1,278,742..1,282,255(-)		Tb927.11.4420	1280598	1282187	1590
Tb11.v5.0146	chaperone protein DnaJ, putative	464	0.282754	215	219	Tb927_11_bin_v5.1	1234	Tb927_11_bin_v5.1:127,337..132,707(-)		Tb11.v5.0146	131067	132707	1641
Tb927.10.120	hypothetical protein	464	0.972746	300	10	Tb927_10_v5.1	1235	Tb927_10_v5.1:56,199..58,296(-)		Tb927.10.120	56199	56675	477
Tb927.9.8260	rhomboid-like protein	464	0.468687	154	146	Tb927_09_v5.1	1236	Tb927_09_v5.1:1,354,301..1,355,398(-)		Tb927.9.8260	1354301	1355290	990
Tb927.9.10950	chaperone protein DnaJ, putative	463	0.53588	218	40	Tb927_09_v5.1	1237	Tb927_09_v5.1:1,722,355..1,726,450(-)		Tb927.9.10950	1725010	1725873	864
Tb927.11.1440	hypothetical protein, conserved	463	0.913215	208	161	Tb927_11_v5.1	1238	Tb927_11_v5.1:425,714..426,400(+)		Tb927.11.1440	425719	426225	507
Tb927.10.6230	MORN repeat containing protein	463	0.223348	155	222	Tb927_10_v5.1	1239	Tb927_10_v5.1:1,578,972..1,582,049(-)		Tb927.10.6230	1579930	1582002	2073
Tb11.v5.0514	cation transporter, putative	463	0.390717	177	162	Tb927_11_bin_v5.1	1240	Tb927_11_bin_v5.1:2,137,480..2,138,756(-)		Tb11.v5.0514	2137480	2138664	1185
Tb927.7.5910	Autophagy-related protein 8.2	463	1.27548	385	45	Tb927_07_v5.1	1241	Tb927_07_v5.1:1,586,854..1,588,266(+)		Tb927.7.5910	1586969	1587331	363
Tb927.1.1980	protein transport protein YIF1, putative	463	0.512735	212	189	Tb927_01_v5.1	1242	Tb927_01_v5.1:516,410..517,613(+)		Tb927.1.1980	516570	517472	903
Tb927.9.2730	hypothetical protein, conserved	463	0.111917	162	173	Tb927_09_v5.1	1243	Tb927_09_v5.1:595,336..600,771(-)		Tb927.9.2730	596626	600762	4137
Tb927.7.5600	leucine-rich repeat protein (LRRP), putative	462	0.149951	105	194	Tb927_07_v5.1	1244	Tb927_07_v5.1:1,510,638..1,514,024(+)		Tb927.7.5600	1510944	1514024	3081
Tb927.10.13250	hypothetical protein, conserved	462	0.0805861	197	166	Tb927_10_v5.1	1245	Tb927_10_v5.1:3,223,486..3,230,364(-)		Tb927.10.13250	3224502	3230234	5733
Tb927.8.3620	folate transporter 1	462	0.243286	215	184	Tb927_08_v5.1	1246	Tb927_08_v5.1:1,084,687..1,087,444(-)		Tb927.8.3620	1085476	1087374	1899
Tb927.11.12770	ubiquitin ligase, putative	462	0.0840611	179	211	Tb927_11_v5.1	1247	Tb927_11_v5.1:3,415,581..3,421,623(-)		Tb927.11.12770	3416096	3421591	5496
Tb927.10.7900	hypothetical protein, conserved	462	0.398964	194	204	Tb927_10_v5.1	1248	Tb927_10_v5.1:1,976,287..1,977,612(-)		Tb927.10.7900	1976287	1977444	1158
Tb927.7.1670	Eukaryotic translation initiation factor 4E type 6	462	0.823529	220	206	Tb927_07_v5.1	1249	Tb927_07_v5.1:418,012..419,018(+)		Tb927.7.1670	418176	418736	561
Tb927.9.2350	calcium/calmodulin-dependent protein kinase, putative	461	0.152902	200	181	Tb927_09_v5.1	1250	Tb927_09_v5.1:515,807..519,028(-)		Tb927.9.2350	516002	519016	3015
Tb927.8.7940	receptor-type adenylate cyclase GRESAG 4, putative	461	0.122835	190	171	Tb927_08_v5.1	1251	Tb927_08_v5.1:2,332,749..2,337,481(+)		Tb927.8.7940	2333202	2336954	3753
Tb11.v5.0655	trypanosome RHS family, putative	461	0.359034	63	261	Tb927_11_bin_v5.1	1252	Tb927_11_bin_v5.1:3,226,484..3,238,424(-)		Tb11.v5.0655	3237077	3238360	1284
Tb927.7.5630	hypothetical protein, conserved	461	0.230385	89	215	Tb927_07_v5.1	1253	Tb927_07_v5.1:1,523,002..1,525,102(+)		Tb927.7.5630	1523102	1525102	2001
Tb927.8.2710	SET domain protein 22	461	0.215219	170	167	Tb927_08_v5.1	1254	Tb927_08_v5.1:804,341..806,699(+)		Tb927.8.2710	804397	806538	2142
Tb927.4.4580	hypothetical protein, conserved	461	0.141759	202	144	Tb927_04_v5.1	1255	Tb927_04_v5.1:1,264,341..1,269,687(-)		Tb927.4.4580	1264341	1267592	3252
Tb927.2.5540	hypothetical protein, conserved	461	0.0745593	167	137	Tb927_02_v5.1	1256	Tb927_02_v5.1:988,011..994,295(-)		Tb927.2.5540	988011	994193	6183
Tb927.8.7340	trans-sialidase, putative	460	0.204717	161	190	Tb927_08_v5.1	1257	Tb927_08_v5.1:2,106,984..2,109,357(-)		Tb927.8.7340	2106984	2109230	2247
Tb927.3.1620	ER-golgi trafficking TRAPP I complex 85 kDa subunit, putative	460	0.0939542	180	193	Tb927_03_v5.1	1258	Tb927_03_v5.1:423,166..428,105(-)		Tb927.3.1620	423166	428061	4896
Tb927.10.2820	hypothetical protein, conserved	460	0.308518	141	134	Tb927_10_v5.1	1259	Tb927_10_v5.1:723,035..724,709(+)		Tb927.10.2820	723076	724566	1491
Tb927.11.330	Myosin-like protein 1	460	0.155668	190	199	Tb927_11_v5.1	1260	Tb927_11_v5.1:73,789..77,024(-)		Tb927.11.330	73968	76922	2955
Tb927.3.2790	leucine-rich repeat protein (LRRP), putative	460	0.133916	195	181	Tb927_03_v5.1	1261	Tb927_03_v5.1:720,110..723,646(-)		Tb927.3.2790	720110	723544	3435
Tb927.1.70	retrotransposon hot spot protein 4 (RHS4), putative	459	0.223032	146	214	Tb927_01_v5.1	1262	Tb927_01_v5.1:44,937..47,043(-)		Tb927.1.70	44937	46994	2058
Tb927.2.1740	hypothetical protein, conserved	459	0.742718	226	172	Tb927_02_v5.1	1263	Tb927_02_v5.1:322,758..325,262(+)		Tb927.2.1740	322763	323380	618
Tb927.11.4470	ULK family serine/threonine-protein kinase, putative	459	0.140367	217	178	Tb927_11_v5.1	1264	Tb927_11_v5.1:1,293,589..1,296,908(+)		Tb927.11.4470	1293639	1296908	3270
Tb927.8.4360	hypothetical protein, conserved	459	0.11176	190	139	Tb927_08_v5.1	1265	Tb927_08_v5.1:1,296,185..1,300,670(-)		Tb927.8.4360	1296185	1300291	4107
Tb927.6.330	receptor-type adenylate cyclase GRESAG 4, putative	459	0.120567	176	172	Tb927_06_v5.1	1266	Tb927_06_v5.1:162,303..167,074(+)		Tb927.6.330	162348	166154	3807
Tb927.11.810	hypothetical protein, conserved	459	0.19197	165	170	Tb927_11_v5.1	1267	Tb927_11_v5.1:204,805..207,483(+)		Tb927.11.810	205093	207483	2391
Tb927.10.11180	Ubiquitin-like modifier-activating enzyme ATG7, putative	458	0.202208	44	210	Tb927_10_v5.1	1268	Tb927_10_v5.1:2,737,146..2,739,416(-)		Tb927.10.11180	2737146	2739410	2265
Tb927.6.4500	conserved repeat domain containing protein, putative	458	0.748366	215	31	Tb927_06_v5.1	1269	Tb927_06_v5.1:1,262,519..1,263,767(-)		Tb927.6.4500	1262989	1263600	612
Tb927.8.4300	hypothetical protein	458	0.786942	33	381	Tb927_08_v5.1	1270	Tb927_08_v5.1:1,274,460..1,276,319(-)		Tb927.8.4300	1275366	1275947	582
Tb927.2.2460	ubiquitin-conjugating enzyme E2, putative	457	0.765494	127	16	Tb927_02_v5.1	1271	Tb927_02_v5.1:484,516..487,095(-)		Tb927.2.2460	486394	486990	597
Tb927.7.3790	ras-like small GTPase, putative	457	0.263552	216	186	Tb927_07_v5.1	1272	Tb927_07_v5.1:991,146..992,999(-)		Tb927.7.3790	991146	992879	1734
Tb927.2.4280	kinetoplastid-specific dual specificity phosphatase, putative	457	0.146053	160	166	Tb927_02_v5.1	1273	Tb927_02_v5.1:759,933..763,493(-)		Tb927.2.4280	759933	763061	3129
Tb927.5.1060	mitochondrial processing peptidase, beta subunit, putative	457	0.310884	56	190	Tb927_05_v5.1	1274	Tb927_05_v5.1:399,870..403,063(+)		Tb927.5.1060	400444	401913	1470
Tb927.9.1590	hypothetical protein, conserved	456	1.07801	17	22	Tb927_09_v5.1	1275	Tb927_09_v5.1:372,145..372,894(-)		Tb927.9.1590	372433	372855	423
Tb927.11.3610	nucleobase/nucleoside transporter 8.1	456	0.348624	203	203	Tb927_11_v5.1	1276	Tb927_11_v5.1:1,064,372..1,065,815(+)		Tb927.11.3610	1064508	1065815	1308
Tb11.v5.0289	ubiquitin ligase, putative	456	0.0829694	195	187	Tb927_11_bin_v5.1	1277	Tb927_11_bin_v5.1:750,659..757,129(+)		Tb11.v5.0289	750691	756186	5496
Tb927.7.6590	hypothetical protein, conserved	456	0.149312	228	152	Tb927_07_v5.1	1278	Tb927_07_v5.1:1,799,441..1,803,078(-)		Tb927.7.6590	1800006	1803059	3054
Tb927.1.4520	Zinc finger, C3HC4 type (RING finger), putative	456	0.20765	254	125	Tb927_01_v5.1	1279	Tb927_01_v5.1:934,408..939,104(+)		Tb927.1.4520	934943	937138	2196
Tb927.9.8540	Voltage-gated Chloride channel Like 1	456	0.161874	177	178	Tb927_09_v5.1	1280	Tb927_09_v5.1:1,382,911..1,386,163(-)		Tb927.9.8540	1383326	1386142	2817
Tb927.11.6040	Nodulin-like, putative	456	0.236025	190	210	Tb927_11_v5.1	1281	Tb927_11_v5.1:1,705,115..1,707,925(-)		Tb927.11.6040	1705838	1707769	1932
Tb927.8.3480	hypothetical protein, conserved	455	0.249042	69	212	Tb927_08_v5.1	1282	Tb927_08_v5.1:1,033,628..1,035,616(+)		Tb927.8.3480	1033756	1035582	1827
Tb927.10.10750	metallo-peptidase, Clan MC, Family M14, putative	455	0.0965415	143	181	Tb927_10_v5.1	1283	Tb927_10_v5.1:2,613,107..2,619,143(-)		Tb927.10.10750	2613335	2618047	4713
Tb927.4.1060	hypothetical protein, conserved	455	0.137629	150	217	Tb927_04_v5.1	1284	Tb927_04_v5.1:282,675..286,034(-)		Tb927.4.1060	282675	285980	3306
Tb927.7.590	hypothetical protein, conserved	455	0.326868	215	58	Tb927_07_v5.1	1285	Tb927_07_v5.1:120,895..122,626(-)		Tb927.7.590	121221	122612	1392
Tb927.11.13340	hypothetical protein, conserved	455	0.184959	98	183	Tb927_11_v5.1	1286	Tb927_11_v5.1:3,573,349..3,575,973(-)		Tb927.11.13340	3573349	3575808	2460
Tb927.11.2670	Nucleoporin NUP59	455	0.277778	203	35	Tb927_11_v5.1	1287	Tb927_11_v5.1:783,432..785,246(-)		Tb927.11.2670	783432	785069	1638
Tb927.9.15460	calcium motive p-type ATPase, putative	455	0.145553	183	204	Tb927_09_v5.1	1288	Tb927_09_v5.1:2,403,896..2,408,915(+)		Tb927.9.15460	2404148	2407273	3126
Tb927.5.800	casein kinase I, isoform 2	454	0.454454	211	185	Tb927_05_v5.1	1289	Tb927_05_v5.1:329,107..330,831(+)		Tb927.5.800	329485	330483	999
Tb927.5.4310	GTP-binding protein, putative	454	0.185685	147	137	Tb927_05_v5.1	1290	Tb927_05_v5.1:1,344,746..1,347,415(-)		Tb927.5.4310	1344787	1347231	2445
Tb11.v5.0630	SUMO-interacting motif-containing protein	454	0.270722	150	194	Tb927_11_bin_v5.1	1291	Tb927_11_bin_v5.1:3,058,975..3,061,079(+)		Tb11.v5.0630	3058975	3060651	1677
Tb927.10.970	Tetratricopeptide repeat, putative	454	0.0861317	146	185	Tb927_10_v5.1	1292	Tb927_10_v5.1:262,451..267,814(+)		Tb927.10.970	262544	267814	5271
Tb927.11.780	hypothetical protein, conserved	454	0.24607	30	195	Tb927_11_v5.1	1293	Tb927_11_v5.1:194,221..201,206(+)		Tb927.11.780	194417	196261	1845
Tb927.2.380	retrotransposon hot spot protein 2 (RHS2), putative	454	0.191561	156	146	Tb927_02_v5.1	1294	Tb927_02_v5.1:60,894..63,800(-)		Tb927.2.380	61399	63768	2370
Tb927.6.3580	ATP-dependent DEAD/H DNA helicase recQ, putative	453	0.165208	202	189	Tb927_06_v5.1	1295	Tb927_06_v5.1:1,068,106..1,071,121(-)		Tb927.6.3580	1068311	1071052	2742
Tb927.9.10640	synaptojanin (N-terminal domain), putative	453	0.199735	224	166	Tb927_09_v5.1	1296	Tb927_09_v5.1:1,670,221..1,672,986(-)		Tb927.9.10640	1670632	1672899	2268
Tb927.11.12910	prefoldin subunit, putative	453	0.705607	14	215	Tb927_11_v5.1	1297	Tb927_11_v5.1:3,461,139..3,462,013(-)		Tb927.11.12910	3461139	3461780	642
Tb927.11.6420	hypothetical protein, conserved	453	0.114394	118	163	Tb927_11_v5.1	1298	Tb927_11_v5.1:1,807,487..1,812,015(-)		Tb927.11.6420	1807847	1811806	3960
Tb927.7.2070	heat shock protein DNAJ, putative	453	0.458967	206	188	Tb927_07_v5.1	1299	Tb927_07_v5.1:519,220..520,650(-)		Tb927.7.2070	519594	520580	987
Tb927.7.3530	Vacuolar protein 14 C-terminal Fig4p binding, putative	453	0.218208	125	281	Tb927_07_v5.1	1300	Tb927_07_v5.1:909,901..912,163(-)		Tb927.7.3530	910069	912144	2076
Tb927.7.6300	WD domain, G-beta repeat, putative	452	0.273939	178	177	Tb927_07_v5.1	1301	Tb927_07_v5.1:1,707,369..1,710,948(-)		Tb927.7.6300	1708584	1710233	1650
Tb927.10.3260	Long-chain-fatty-acid--CoA ligase 5 (EC 6.2.1.3) (Long-chain acyl-CoA synthetase 5) (LACS 5), putative	452	0.214015	211	193	Tb927_10_v5.1	1302	Tb927_10_v5.1:841,270..844,883(+)		Tb927.10.3260	841483	843594	2112
Tb927.11.9090	Putative methyltransferase, putative	451	0.353725	189	199	Tb927_11_v5.1	1303	Tb927_11_v5.1:2,490,582..2,492,541(+)		Tb927.11.9090	2490641	2491915	1275
Tb927.5.2980	Exocyst complex component Sec3, putative	451	0.13894	195	151	Tb927_05_v5.1	1304	Tb927_05_v5.1:994,046..998,146(+)		Tb927.5.2980	994105	997350	3246
Tb927.6.540	gene related to expression site-associated gene 2 (GRESAG2), putative	451	0.330403	184	239	Tb927_06_v5.1	1305	Tb927_06_v5.1:229,283..230,660(+)		Tb927.6.540	229296	230660	1365
Tb927.11.10690	hypothetical protein, conserved	451	0.367563	174	101	Tb927_11_v5.1	1306	Tb927_11_v5.1:2,862,180..2,863,602(+)		Tb927.11.10690	2862376	2863602	1227
Tb927.10.5500	NADH-ubiquinone oxidoreductase complex I subunit, putative	451	0.433237	236	83	Tb927_10_v5.1	1307	Tb927_10_v5.1:1,380,024..1,381,980(+)		Tb927.10.5500	1380081	1381121	1041
Tb11.v5.0636	C-terminal motor kinesin, putative	450	0.182704	190	204	Tb927_11_bin_v5.1	1308	Tb927_11_bin_v5.1:3,098,956..3,103,595(+)		Tb11.v5.0636	3099076	3101538	2463
Tb927.7.5590	Domain of unknown function (DUF3883), putative	450	0.09113	178	192	Tb927_07_v5.1	1309	Tb927_07_v5.1:1,504,668..1,510,444(+)		Tb927.7.5590	1504697	1509634	4938
Tb927.11.660	predicted zinc finger protein	450	0.289575	78	80	Tb927_11_v5.1	1310	Tb927_11_v5.1:161,017..162,611(-)		Tb927.11.660	161017	162570	1554
Tb927.10.1710	DNA polymerase eta, putative	450	0.285171	207	192	Tb927_10_v5.1	1311	Tb927_10_v5.1:457,788..459,399(+)		Tb927.10.1710	457807	459384	1578
Tb927.8.7090	Component of IIS longevity pathway SMK-1, putative	450	0.171038	171	196	Tb927_08_v5.1	1312	Tb927_08_v5.1:2,037,677..2,040,594(+)		Tb927.8.7090	2037964	2040594	2631
Tb927.7.820	dynein arm light chain, axonemal, putative	450	0.488599	31	350	Tb927_07_v5.1	1313	Tb927_07_v5.1:189,204..190,666(-)		Tb927.7.820	189570	190490	921
Tb927.1.1340	Quinonprotein alcohol dehydrogenase-like protein, putative	449	0.201436	161	142	Tb927_01_v5.1	1314	Tb927_01_v5.1:342,870..345,206(+)		Tb927.1.1340	342978	345206	2229
Tb927.7.7520	receptor-type adenylate cyclase GRESAG 4, putative	449	0.120311	148	137	Tb927_07_v5.1	1315	Tb927_07_v5.1:2,179,972..2,184,126(+)		Tb927.7.7520	2180395	2184126	3732
Tb927.11.16570	ATP-dependent DEAD/H RNA helicase, putative	449	0.262573	215	215	Tb927_11_v5.1	1316	Tb927_11_v5.1:4,400,912..4,402,651(-)		Tb927.11.16570	4400912	4402621	1710
Tb927.6.860	hypothetical protein	448	0.191699	173	178	Tb927_06_v5.1	1317	Tb927_06_v5.1:365,321..369,990(-)		Tb927.6.860	366446	368782	2337
Tb927.9.12510	ATP-dependent DEAD/H RNA helicase, putative	448	0.202899	174	149	Tb927_09_v5.1	1318	Tb927_09_v5.1:1,959,267..1,961,544(+)		Tb927.9.12510	1959337	1961544	2208
Tb927.1.220	retrotransposon hot spot protein 1 (RHS1), putative	448	0.179057	165	118	Tb927_01_v5.1	1319	Tb927_01_v5.1:85,611..88,419(-)		Tb927.1.220	85854	88355	2502
Tb927.11.2010	hypothetical protein, conserved	448	0.342508	200	67	Tb927_11_v5.1	1320	Tb927_11_v5.1:583,057..584,383(+)		Tb927.11.2010	583076	584383	1308
Tb927.9.5260	ERAD-associated E3 ubiquitin-protein ligase HRD1, putative	448	0.305385	190	164	Tb927_09_v5.1	1321	Tb927_09_v5.1:925,469..927,200(+)		Tb927.9.5260	925543	927009	1467
Tb10.v4.0139	variant surface glycoprotein (VSG), putative	448	0.278088	94	178	tryp_X-276b11.q1c	1322	tryp_X-276b11.q1c:18,747..20,357(+)		Tb10.v4.0139	18747	20357	1611
Tb927.7.5480	dihydrofolate reductase-thymidylate synthase	448	0.282828	113	135	Tb927_07_v5.1	1323	Tb927_07_v5.1:1,478,517..1,481,246(+)		Tb927.7.5480	1478829	1480412	1584
Tb927.11.11640	DNA replication licensing factor MCM6	448	0.171845	204	184	Tb927_11_v5.1	1324	Tb927_11_v5.1:3,122,669..3,125,418(+)		Tb927.11.11640	3122812	3125418	2607
Tb927.1.3250	Domain of unknown function (DUF4456), putative	447	0.0842284	153	199	Tb927_01_v5.1	1325	Tb927_01_v5.1:696,806..702,812(+)		Tb927.1.3250	697025	702331	5307
Tb927.7.7530	receptor-type adenylate cyclase GRESAG 4, putative	447	0.119775	172	167	Tb927_07_v5.1	1326	Tb927_07_v5.1:2,187,360..2,192,043(+)		Tb927.7.7530	2187783	2191514	3732
Tb927.9.14570	leucine-rich repeat protein (LRRP), putative	447	0.243863	194	162	Tb927_09_v5.1	1327	Tb927_09_v5.1:2,276,553..2,278,426(+)		Tb927.9.14570	2276594	2278426	1833
Tb927.11.11080	Nucleoporin NUP149	447	0.103472	173	138	Tb927_11_v5.1	1328	Tb927_11_v5.1:2,966,724..2,971,255(+)		Tb927.11.11080	2966930	2971249	4320
Tb927.8.2520	acetyl-CoA synthetase, putative	446	0.220574	117	106	Tb927_08_v5.1	1329	Tb927_08_v5.1:743,167..748,045(+)		Tb927.8.2520	743395	745416	2022
Tb927.4.660	hypothetical protein, conserved	446	0.216085	143	115	Tb927_04_v5.1	1330	Tb927_04_v5.1:187,983..190,089(-)		Tb927.4.660	187983	190046	2064
Tb927.11.14590	G5-interacting protein	446	0.235979	245	247	Tb927_11_v5.1	1331	Tb927_11_v5.1:3,872,044..3,874,710(+)		Tb927.11.14590	3872610	3874499	1890
Tb927.11.1450	2-oxoglutarate dehydrogenase E1 component, putative	446	0.147341	191	188	Tb927_11_v5.1	1332	Tb927_11_v5.1:426,533..431,257(+)		Tb927.11.1450	426930	429956	3027
Tb927.11.5730	pre-mRNA-splicing factor ATP-dependent RNA helicase, putative	445	0.141675	181	183	Tb927_11_v5.1	1333	Tb927_11_v5.1:1,620,704..1,624,108(+)		Tb927.11.5730	1620753	1623893	3141
Tb11.1320	hypothetical protein	445	0.225089	136	195	Tb927_11_bin_v5.1	1334	Tb927_11_bin_v5.1:5,023,476..5,025,452(+)		Tb11.1320	5023476	5025452	1977
Tb927.3.2150	protein phosphatase 2C, putative	445	0.408632	228	202	Tb927_03_v5.1	1335	Tb927_03_v5.1:566,516..567,960(-)		Tb927.3.2150	566856	567944	1089
Tb927.9.9160	hypothetical protein, conserved	445	0.239247	229	135	Tb927_09_v5.1	1336	Tb927_09_v5.1:1,459,171..1,461,088(-)		Tb927.9.9160	1459171	1461030	1860
Tb927.9.3120	STE/STE11 serine/threonine-protein kinase, putative	444	0.145957	143	125	Tb927_09_v5.1	1337	Tb927_09_v5.1:678,235..681,374(-)		Tb927.9.3120	678328	681369	3042
Tb927.4.2910	hypothetical protein, conserved	444	0.252991	180	168	Tb927_04_v5.1	1338	Tb927_04_v5.1:771,372..773,406(+)		Tb927.4.2910	771652	773406	1755
Tb11.v5.0658	hypothetical protein, conserved	444	0.569231	155	108	Tb927_11_bin_v5.1	1339	Tb927_11_bin_v5.1:3,262,454..3,276,388(+)		Tb11.v5.0658	3275609	3276388	780
Tb927.7.5240	Flagellum attachment zone protein 21	444	0.301426	52	178	Tb927_07_v5.1	1340	Tb927_07_v5.1:1,385,878..1,389,329(+)		Tb927.7.5240	1386329	1387801	1473
Tb927.10.2100	elongation factor 1-alpha	444	0.328889	182	184	Tb927_10_v5.1	1341	Tb927_10_v5.1:547,174..549,201(+)		Tb927.10.2100	547234	548583	1350
Tb927.8.8190	hypothetical protein, conserved	444	0.223228	167	84	Tb927_08_v5.1	1342	Tb927_08_v5.1:2,422,888..2,424,951(+)		Tb927.8.8190	2422963	2424951	1989
Tb927.9.8820	hypothetical protein, conserved	444	0.140417	132	192	Tb927_09_v5.1	1343	Tb927_09_v5.1:1,421,648..1,425,265(-)		Tb927.9.8820	1422097	1425258	3162
Tb927.10.13970	uracil-DNA glycosylase, putative	443	0.495526	198	193	Tb927_10_v5.1	1344	Tb927_10_v5.1:3,403,540..3,404,486(-)		Tb927.10.13970	3403540	3404433	894
Tb927.1.5110	expression site-associated gene 11 (ESAG11) protein, putative	443	0.404566	184	147	Tb927_01_v5.1	1345	Tb927_01_v5.1:1,019,638..1,020,739(+)		Tb927.1.5110	1019645	1020739	1095
Tb927.9.17410	variant surface glycoprotein (VSG, atypical), putative	443	0.302596	207	189	Tb927_09_v5.1	1346	Tb927_09_v5.1:2,913,926..2,915,456(-)		Tb927.9.17410	2913926	2915389	1464
Tb927.10.5780	amino acid tansporter, putative	443	0.255921	197	181	Tb927_10_v5.1	1347	Tb927_10_v5.1:1,434,640..1,436,599(-)		Tb927.10.5780	1434640	1436370	1731
Tb927.11.2490	Unc104-like kinesin, putative	443	0.0938758	159	138	Tb927_11_v5.1	1348	Tb927_11_v5.1:730,054..735,482(-)		Tb927.11.2490	730054	734772	4719
Tb927.10.8850	A distinct subfamily of CDD/CDA-like deaminases, putative	443	0.251991	195	191	Tb927_10_v5.1	1349	Tb927_10_v5.1:2,190,010..2,192,313(+)		Tb927.10.8850	2190397	2192154	1758
Tb927.3.3730	ABC transporter, putative	442	0.0798122	181	162	Tb927_03_v5.1	1350	Tb927_03_v5.1:1,036,205..1,043,888(+)		Tb927.3.3730	1037620	1043157	5538
Tb927.2.5020	acyl-CoA oxidase, putative	442	0.202103	201	209	Tb927_02_v5.1	1351	Tb927_02_v5.1:887,723..889,999(-)		Tb927.2.5020	887785	889971	2187
Tb927.8.5710	recombination initiation protein NBS1, putative	442	0.160319	179	139	Tb927_08_v5.1	1352	Tb927_08_v5.1:1,688,580..1,691,349(+)		Tb927.8.5710	1688593	1691349	2757
Tb927.11.4100	variant surface glycoprotein (VSG), putative	442	0.412698	195	191	Tb927_11_v5.1	1353	Tb927_11_v5.1:1,201,117..1,202,223(+)		Tb927.11.4100	1201153	1202223	1071
Tb927.10.11130	SET domain protein 4	442	0.150648	153	216	Tb927_10_v5.1	1354	Tb927_10_v5.1:2,717,995..2,720,950(-)		Tb927.10.11130	2717995	2720928	2934
Tb927.2.2410	hypothetical protein, conserved	441	0.226852	350	35	Tb927_02_v5.1	1355	Tb927_02_v5.1:473,664..475,973(-)		Tb927.2.2410	473951	475894	1944
Tb927.3.1800	hypothetical protein, conserved	441	0.100547	188	182	Tb927_03_v5.1	1356	Tb927_03_v5.1:465,205..470,148(-)		Tb927.3.1800	465708	470093	4386
Tb927.11.2100	Divergent AAA domain containing protein, putative	441	0.231496	134	160	Tb927_11_v5.1	1357	Tb927_11_v5.1:598,715..600,736(+)		Tb927.11.2100	598832	600736	1905
Tb927.8.7750	hypothetical protein, conserved	441	0.133032	190	188	Tb927_08_v5.1	1358	Tb927_08_v5.1:2,246,444..2,250,872(+)		Tb927.8.7750	2246545	2249859	3315
Tb927.8.2860	hypothetical protein, conserved	441	0.163515	145	145	Tb927_08_v5.1	1359	Tb927_08_v5.1:865,406..868,405(-)		Tb927.8.2860	865608	868304	2697
Tb927.11.7070	ATP-dependent DEAD/H RNA helicase, putative	440	0.266183	165	164	Tb927_11_v5.1	1360	Tb927_11_v5.1:1,984,888..1,987,854(-)		Tb927.11.7070	1986144	1987796	1653
Tb927.6.2900	dendritic cell-derived IFNG-induced protein	440	0.199275	190	83	Tb927_06_v5.1	1361	Tb927_06_v5.1:870,416..872,642(+)		Tb927.6.2900	870435	872642	2208
Tb927.8.2380	ABC transporter, putative	439	0.126258	166	164	Tb927_08_v5.1	1362	Tb927_08_v5.1:712,995..717,111(+)		Tb927.8.2380	713071	716547	3477
Tb927.11.10390	hypothetical protein, conserved	439	0.189797	229	116	Tb927_11_v5.1	1363	Tb927_11_v5.1:2,771,778..2,774,095(+)		Tb927.11.10390	2771783	2774095	2313
Tb927.10.12500	P-type H+-ATPase, putative	439	0.160277	168	185	Tb927_10_v5.1	1364	Tb927_10_v5.1:3,029,815..3,033,722(-)		Tb927.10.12500	3030942	3033680	2739
Tb927.10.16190	procyclic-enriched flagellar receptor adenylate cyclase 2	439	0.1166	182	151	Tb927_10_v5.1	1365	Tb927_10_v5.1:3,977,566..3,981,372(+)		Tb927.10.16190	3977608	3981372	3765
Tb927.11.3780	subtilisin peptidase	439	0.0983423	173	178	Tb927_11_v5.1	1366	Tb927_11_v5.1:1,112,479..1,116,943(+)		Tb927.11.3780	1112480	1116943	4464
Tb927.8.6690	ATP-dependent DEAD/H DNA helicase recQ, putative	439	0.0944696	167	170	Tb927_08_v5.1	1367	Tb927_08_v5.1:1,934,041..1,939,606(-)		Tb927.8.6690	1934721	1939367	4647
Tb927.4.4480	hypothetical protein, conserved	439	0.15436	189	162	Tb927_04_v5.1	1368	Tb927_04_v5.1:1,200,168..1,206,803(-)		Tb927.4.4480	1203924	1206767	2844
Tb927.10.850	hook complex protein, conserved	439	0.0973608	166	196	Tb927_10_v5.1	1369	Tb927_10_v5.1:224,963..229,654(+)		Tb927.10.850	225146	229654	4509
Tb927.7.4320	mRNA capping enzyme, beta chain, putative	438	0.52518	197	45	Tb927_07_v5.1	1370	Tb927_07_v5.1:1,145,017..1,146,455(-)		Tb927.7.4320	1145574	1146407	834
Tb927.2.1700	Enriched in surface-labeled proteome protein 10	438	0.19135	196	197	Tb927_02_v5.1	1371	Tb927_02_v5.1:317,193..321,148(+)		Tb927.2.1700	317225	319513	2289
Tb927.10.2950	hypothetical protein, conserved	438	0.0816555	156	170	Tb927_10_v5.1	1372	Tb927_10_v5.1:766,987..772,387(+)		Tb927.10.2950	767024	772387	5364
Tb927.11.2680	ATP synthase regulation protein NCA2, putative	438	0.20887	189	180	Tb927_11_v5.1	1373	Tb927_11_v5.1:785,504..787,862(-)		Tb927.11.2680	785744	787840	2097
Tb927.9.8670	hypothetical protein, conserved	438	0.30608	201	188	Tb927_09_v5.1	1374	Tb927_09_v5.1:1,398,553..1,400,933(-)		Tb927.9.8670	1399424	1400854	1431
Tb927.1.4760	Vacuolar sorting protein 39 domain 1/Vacuolar sorting protein 39 domain 2, putative	437	0.141561	202	178	Tb927_01_v5.1	1375	Tb927_01_v5.1:975,777..979,264(+)		Tb927.1.4760	975844	978930	3087
Tb927.7.6640	hypothetical protein, conserved	437	0.0900288	130	179	Tb927_07_v5.1	1376	Tb927_07_v5.1:1,815,954..1,822,347(-)		Tb927.7.6640	1817377	1822230	4854
Tb927.8.4390	translation initiation factor eIF-2B subunit beta, putative	437	0.306022	147	148	Tb927_08_v5.1	1377	Tb927_08_v5.1:1,306,914..1,308,814(-)		Tb927.8.4390	1307267	1308694	1428
Tb927.6.1950	N-acetyltransferase B complex (NatB) non catalytic subunit, putative	436	0.168405	93	185	Tb927_06_v5.1	1378	Tb927_06_v5.1:640,861..644,209(-)		Tb927.6.1950	641531	644119	2589
Tb927.11.10760	kinesin-D	436	0.235167	180	157	Tb927_11_v5.1	1379	Tb927_11_v5.1:2,879,710..2,882,414(+)		Tb927.11.10760	2879951	2881804	1854
Tb927.10.5170	XPC-binding domain containing protein, putative	435	0.132541	299	89	Tb927_10_v5.1	1380	Tb927_10_v5.1:1,274,454..1,278,531(+)		Tb927.10.5170	1275250	1278531	3282
Tb927.3.5580	tryptophanyl-tRNA synthetase	435	0.371795	77	147	Tb927_03_v5.1	1381	Tb927_03_v5.1:1,561,668..1,563,208(+)		Tb927.3.5580	1561871	1563040	1170
Tb927.1.720	phosphoglycerate kinase	435	0.284314	202	205	Tb927_01_v5.1	1382	Tb927_01_v5.1:235,712..237,504(-)		Tb927.1.720	235770	237299	1530
Tb927.4.2450	protein disulfide isomerase 1	434	0.349436	191	89	Tb927_04_v5.1	1383	Tb927_04_v5.1:636,609..638,329(+)		Tb927.4.2450	636840	638081	1242
Tb927.10.11140	hypothetical protein, conserved	434	0.0929137	194	93	Tb927_10_v5.1	1384	Tb927_10_v5.1:2,721,709..2,727,387(-)		Tb927.10.11140	2721709	2726379	4671
Tb11.v5.0713	Retrotransposon hot spot protein 6 (RHS6), putative	434	0.209966	144	139	Tb927_11_bin_v5.1	1385	Tb927_11_bin_v5.1:3,629,679..3,631,795(+)		Tb11.v5.0713	3629729	3631795	2067
Tb927.6.800	receptor-type adenylate cyclase GRESAG 4, putative	434	0.116012	179	182	Tb927_06_v5.1	1386	Tb927_06_v5.1:335,080..338,864(+)		Tb927.6.800	335124	338864	3741
Tb927.5.3900	Galactose oxidase, central domain/Domain of unknown function (DUF4110), putative	434	0.194183	162	157	Tb927_05_v5.1	1387	Tb927_05_v5.1:1,269,417..1,272,050(+)		Tb927.5.3900	1269555	1271789	2235
Tb927.10.1320	hypothetical protein, conserved	434	0.202048	125	146	Tb927_10_v5.1	1388	Tb927_10_v5.1:350,064..352,423(-)		Tb927.10.1320	350171	352318	2148
Tb927.2.6050	beta prime COP protein	434	0.169003	102	173	Tb927_02_v5.1	1389	Tb927_02_v5.1:1,092,608..1,095,501(+)		Tb927.2.6050	1092934	1095501	2568
Tb927.5.2160	conserved protein	433	1.23362	30	200	Tb927_05_v5.1	1390	Tb927_05_v5.1:747,905..748,486(+)		Tb927.5.2160	747952	748302	351
Tb927.6.1870	Eukaryotic translation initiation factor 4E-4	433	0.337227	200	186	Tb927_06_v5.1	1391	Tb927_06_v5.1:621,755..623,578(-)		Tb927.6.1870	621755	623038	1284
Tb927.6.3450	hypothetical protein, conserved	433	0.177314	179	124	Tb927_06_v5.1	1392	Tb927_06_v5.1:1,015,698..1,018,412(-)		Tb927.6.3450	1015911	1018352	2442
Tb927.5.4290	hypothetical protein, conserved	433	0.398711	43	162	Tb927_05_v5.1	1393	Tb927_05_v5.1:1,339,798..1,341,066(-)		Tb927.5.4290	1339877	1340962	1086
Tb927.5.4420	nucleolar RNA helicase II, putative	433	0.228015	312	73	Tb927_05_v5.1	1394	Tb927_05_v5.1:1,366,776..1,369,203(-)		Tb927.5.4420	1367088	1368986	1899
Tb927.2.3990	GRIP-related Arf-binding domain containing protein, putative	433	0.136292	160	147	Tb927_02_v5.1	1395	Tb927_02_v5.1:700,707..704,078(-)		Tb927.2.3990	700707	703883	3177
Tb927.5.640	trans-sialidase, putative	433	0.176663	180	193	Tb927_05_v5.1	1396	Tb927_05_v5.1:274,459..280,584(+)		Tb927.5.640	276065	278515	2451
Tb927.5.3290	Protein of unknown function, putative	433	0.121289	243	279	Tb927_05_v5.1	1397	Tb927_05_v5.1:1,088,731..1,094,274(-)		Tb927.5.3290	1090413	1093982	3570
Tb927.10.14890	C-terminal motor kinesin, putative	432	0.175396	184	194	Tb927_10_v5.1	1398	Tb927_10_v5.1:3,633,026..3,637,073(+)		Tb927.10.14890	3633146	3635608	2463
Tb927.10.14320	Flagellum attachment zone protein 9	432	0.126984	178	101	Tb927_10_v5.1	1399	Tb927_10_v5.1:3,479,231..3,483,189(-)		Tb927.10.14320	3479607	3483008	3402
Tb927.11.9080	Nucleolar protein 136	432	0.118324	177	179	Tb927_11_v5.1	1400	Tb927_11_v5.1:2,485,411..2,489,857(+)		Tb927.11.9080	2485638	2489288	3651
Tb927.10.2240	RNA binding protein	431	0.243916	182	195	Tb927_10_v5.1	1401	Tb927_10_v5.1:578,080..580,100(+)		Tb927.10.2240	578334	580100	1767
Tb927.11.3730	leucyl-tRNA synthetase, putative	431	0.133643	191	165	Tb927_11_v5.1	1402	Tb927_11_v5.1:1,098,686..1,102,084(+)		Tb927.11.3730	1098860	1102084	3225
Tb11.v5.0358	hypothetical protein, conserved	431	0.471038	187	180	Tb927_11_bin_v5.1	1403	Tb927_11_bin_v5.1:1,136,712..1,150,971(-)		Tb11.v5.0358	1136712	1137626	915
Tb927.11.2740	hypothetical protein, conserved	431	0.171236	169	167	Tb927_11_v5.1	1404	Tb927_11_v5.1:804,168..806,712(-)		Tb927.11.2740	804168	806684	2517
Tb927.10.11470	hypothetical protein, conserved	431	0.105482	174	153	Tb927_10_v5.1	1405	Tb927_10_v5.1:2,799,000..2,803,103(+)		Tb927.10.11470	2799018	2803103	4086
Tb927.9.16500	variant surface glycoprotein (VSG, atypical), putative	430	0.27724	185	188	Tb927_09_v5.1	1406	Tb927_09_v5.1:2,673,907..2,675,517(-)		Tb927.9.16500	2673907	2675457	1551
Tb927.3.3670	Triple RNA binding domain protein 3	430	0.229701	195	199	Tb927_03_v5.1	1407	Tb927_03_v5.1:1,027,081..1,029,265(+)		Tb927.3.3670	1027144	1029015	1872
Tb927.11.7220	neurobeachin/beige protein, putative	430	0.0471026	185	156	Tb927_11_v5.1	1408	Tb927_11_v5.1:2,036,034..2,045,179(+)		Tb927.11.7220	2036051	2045179	9129
Tb927.10.1140	epsilon tubulin	430	0.293716	172	127	Tb927_10_v5.1	1409	Tb927_10_v5.1:305,185..306,742(-)		Tb927.10.1140	305185	306648	1464
Tb927.10.2220	PIWI-like protein	430	0.129949	179	184	Tb927_10_v5.1	1410	Tb927_10_v5.1:571,387..574,754(+)		Tb927.10.2220	571446	574754	3309
Tb927.11.890	hypothetical protein, conserved	429	0.116926	120	238	Tb927_11_v5.1	1411	Tb927_11_v5.1:225,706..229,987(+)		Tb927.11.890	226075	229743	3669
Tb927.11.2830	hypothetical protein, conserved	429	0.137898	115	191	Tb927_11_v5.1	1412	Tb927_11_v5.1:829,425..832,837(-)		Tb927.11.2830	829425	832535	3111
Tb11.v5.0353	retrotransposon hot spot (RHS) protein, putative	429	0.205755	199	165	Tb927_11_bin_v5.1	1413	Tb927_11_bin_v5.1:1,103,905..1,111,132(-)		Tb11.v5.0353	1109022	1111106	2085
Tb927.10.4080	hypothetical protein, conserved	429	0.120777	140	132	Tb927_10_v5.1	1414	Tb927_10_v5.1:1,074,589..1,078,351(-)		Tb927.10.4080	1074589	1078140	3552
Tb927.8.7960	hypothetical protein	429	0.319911	173	91	Tb927_08_v5.1	1415	Tb927_08_v5.1:2,344,868..2,347,845(+)		Tb927.8.7960	2344967	2346307	1341
Tb927.9.11800	MATE efflux family protein, putative	429	0.28373	146	182	Tb927_09_v5.1	1416	Tb927_09_v5.1:1,836,698..1,838,660(+)		Tb927.9.11800	1836746	1838257	1512
Tb927.3.1190	hypothetical protein, conserved	428	0.0612829	163	161	Tb927_03_v5.1	1417	Tb927_03_v5.1:287,854..295,302(+)		Tb927.3.1190	288020	295003	6984
Tb927.1.2880	pteridine transporter, putative	428	0.218479	137	160	Tb927_01_v5.1	1418	Tb927_01_v5.1:648,704..651,264(-)		Tb927.1.2880	649280	651238	1959
Tb927.11.10720	hypothetical protein, conserved	428	0.155241	197	184	Tb927_11_v5.1	1419	Tb927_11_v5.1:2,868,865..2,871,956(+)		Tb927.11.10720	2869095	2871851	2757
Tb927.7.6610	hypothetical protein, conserved	426	0.158129	85	184	Tb927_07_v5.1	1420	Tb927_07_v5.1:1,805,099..1,808,274(-)		Tb927.7.6610	1805099	1807792	2694
Tb927.11.360	ATP-binding protein, putative	426	0.236667	189	151	Tb927_11_v5.1	1421	Tb927_11_v5.1:82,444..84,252(-)		Tb927.11.360	82444	84243	1800
Tb927.1.4370	Putative integral membrane protein conserved region (DUF2404), putative	426	0.236273	71	195	Tb927_01_v5.1	1422	Tb927_01_v5.1:902,820..905,658(+)		Tb927.1.4370	903224	905026	1803
Tb11.v5.0489	retrotransposon hot spot (RHS) protein, putative	426	0.247387	137	143	Tb927_11_bin_v5.1	1423	Tb927_11_bin_v5.1:1,982,945..1,984,716(-)		Tb11.v5.0489	1982945	1984666	1722
Tb927.10.14230	hypothetical protein, conserved	426	0.103499	192	177	Tb927_10_v5.1	1424	Tb927_10_v5.1:3,452,065..3,456,583(-)		Tb927.10.14230	3452178	3456293	4116
Tb927.4.1200	expression site-associated gene 1 (ESAG1) protein, putative	426	0.427711	55	198	Tb927_04_v5.1	1425	Tb927_04_v5.1:319,455..320,583(+)		Tb927.4.1200	319468	320463	996
Tb927.8.4560	hypothetical protein, conserved	425	0.112523	172	142	Tb927_08_v5.1	1426	Tb927_08_v5.1:1,351,074..1,354,860(-)		Tb927.8.4560	1351074	1354850	3777
Tb927.4.1210	hypothetical protein	425	0.765766	104	215	Tb927_04_v5.1	1427	Tb927_04_v5.1:322,149..325,295(-)		Tb927.4.1210	323947	324501	555
Tb927.11.8290	DIS3-like exonuclease, putative	425	0.15811	190	194	Tb927_11_v5.1	1428	Tb927_11_v5.1:2,327,233..2,330,030(+)		Tb927.11.8290	2327343	2330030	2688
Tb927.11.1570	hypothetical protein, conserved	425	0.299507	185	183	Tb927_11_v5.1	1429	Tb927_11_v5.1:489,072..491,603(-)		Tb927.11.1570	490168	491586	1419
Tb927.8.3500	mms19 nucleotide excision repair protein homolog	425	0.149437	172	187	Tb927_08_v5.1	1430	Tb927_08_v5.1:1,040,310..1,043,317(+)		Tb927.8.3500	1040450	1043293	2844
Tb927.9.1910	hypothetical protein, conserved	424	0.654321	132	129	Tb927_09_v5.1	1431	Tb927_09_v5.1:430,506..431,957(-)		Tb927.9.1910	430978	431625	648
Tb927.8.6490	Basal body protein	424	0.130864	100	187	Tb927_08_v5.1	1432	Tb927_08_v5.1:1,872,788..1,876,353(+)		Tb927.8.6490	1873114	1876353	3240
Tb927.11.6410	regulator of nonsense transcripts 2	424	0.0971363	107	102	Tb927_11_v5.1	1433	Tb927_11_v5.1:1,802,687..1,807,213(-)		Tb927.11.6410	1802687	1807051	4365
Tb927.8.3920	mms19 nucleotide excision repair protein homolog	424	0.149086	194	138	Tb927_08_v5.1	1434	Tb927_08_v5.1:1,165,659..1,168,666(-)		Tb927.8.3920	1165683	1168526	2844
Tb927.9.2891	Domain of unknown function (DUF5075), putative	424	0.22981	145	172	Tb927_09_v5.1	1435	Tb927_09_v5.1:649,310..653,150(-)		Tb927.9.2891	650055	651899	1845
Tb927.3.1590	mitochondrial RNA binding complex 1 subunit	423	0.210762	150	109	Tb927_03_v5.1	1436	Tb927_03_v5.1:415,240..417,301(-)		Tb927.3.1590	415240	417246	2007
Tb927.10.15360	hypothetical protein, conserved	423	0.079661	174	137	Tb927_10_v5.1	1437	Tb927_10_v5.1:3,762,873..3,768,911(+)		Tb927.10.15360	3763602	3768911	5310
Tb11.v5.0543	Heat shock protein 83, putative	423	0.2	177	156	Tb927_11_bin_v5.1	1438	Tb927_11_bin_v5.1:2,366,099..2,368,548(+)		Tb11.v5.0543	2366174	2368288	2115
		423	0.0925804	127	229	Tb927_11_v5.1					1339544	1344112	4569
Tb927.10.13200	kinetoplast ribosomal PPR-repeat containing protein 4	423	0.151776	180	202	Tb927_10_v5.1	1440	Tb927_10_v5.1:3,210,289..3,213,116(-)		Tb927.10.13200	3210312	3213098	2787
Tb11.01.1680.v5	polyubiquitin, putative	423	0.109813	152	163	Tb927_11_bin_v5.1	1441	Tb927_11_bin_v5.1:1,115,353..1,122,394(+)		Tb11.01.1680.v5	1116876	1120727	3852
Tb927.10.12440	kinesin, putative	423	0.169268	23	189	Tb927_10_v5.1	1442	Tb927_10_v5.1:3,013,225..3,015,986(-)		Tb927.10.12440	3013356	3015854	2499
Tb927.7.2320	cyclic nucleotide-binding domain containing protein, putative	422	0.232123	169	167	Tb927_07_v5.1	1443	Tb927_07_v5.1:596,215..598,474(-)		Tb927.7.2320	596569	598386	1818
Tb927.11.15840	L-Lysine transport protein, putative	422	0.303816	184	97	Tb927_11_v5.1	1444	Tb927_11_v5.1:4,194,125..4,196,461(-)		Tb927.11.15840	4195050	4196438	1389
Tb927.9.1350	hypothetical protein, conserved	422	0.261462	144	229	Tb927_09_v5.1	1445	Tb927_09_v5.1:339,079..340,763(-)		Tb927.9.1350	339083	340696	1614
Tb927.11.9280	hypothetical protein, conserved	421	0.209766	140	184	Tb927_11_v5.1	1446	Tb927_11_v5.1:2,547,614..2,549,710(+)		Tb927.11.9280	2547704	2549710	2007
Tb927.4.5270	UDP-Gal or UDP-GlcNAc-dependent glycosyltransferase, putative	421	0.349958	178	158	Tb927_04_v5.1	1447	Tb927_04_v5.1:1,430,553..1,431,757(-)		Tb927.4.5270	1430553	1431755	1203
Tb927.10.14770	Associated kinase of Tb14-3-3	421	0.218929	112	188	Tb927_10_v5.1	1448	Tb927_10_v5.1:3,601,240..3,603,244(-)		Tb927.10.14770	3601240	3603162	1923
Tb927.11.5310	PPPDE putative peptidase domain containing protein, putative	420	0.21309	181	179	Tb927_11_v5.1	1449	Tb927_11_v5.1:1,513,968..1,516,065(+)		Tb927.11.5310	1514095	1516065	1971
Tb927.11.1360	zinc-finger of a C2HC-type, putative	420	0.246046	179	162	Tb927_11_v5.1	1450	Tb927_11_v5.1:394,312..397,489(+)		Tb927.11.1360	394933	396639	1707
Tb11.v5.0583	hypothetical protein, conserved	420	0.13579	124	53	Tb927_11_bin_v5.1	1451	Tb927_11_bin_v5.1:2,688,620..2,693,775(-)		Tb11.v5.0583	2689797	2692889	3093
Tb927.11.2440	Tubulin cofactor C domain-containing protein 1	420	0.25878	179	193	Tb927_11_v5.1	1452	Tb927_11_v5.1:719,993..721,930(-)		Tb927.11.2440	719993	721615	1623
Tb927.11.8930	D123, putative	419	0.29158	57	61	Tb927_11_v5.1	1453	Tb927_11_v5.1:2,449,169..2,450,763(+)		Tb927.11.8930	2449202	2450638	1437
Tb927.11.7340	hypothetical protein, conserved	419	0.249405	141	123	Tb927_11_v5.1	1454	Tb927_11_v5.1:2,068,829..2,071,339(+)		Tb927.11.7340	2069024	2070703	1680
Tb927.11.6520	hypothetical protein, conserved	419	0.767399	179	203	Tb927_11_v5.1	1455	Tb927_11_v5.1:1,835,291..1,836,125(-)		Tb927.11.6520	1835558	1836103	546
Tb927.9.12750	hypothetical protein, conserved	419	0.406008	176	66	Tb927_09_v5.1	1456	Tb927_09_v5.1:2,006,930..2,009,218(+)		Tb927.9.12750	2007030	2008061	1032
Tb927.5.285b	expression site associated gene (ESAG) 4 protein, putative	418	0.112638	180	174	Tb927_05_v5.1	1457	Tb927_05_v5.1:79,856..83,600(-)		Tb927.5.285b	79856	83566	3711
Tb927.8.8290	Ornithine transporter AAT10-1	418	0.295198	190	182	Tb927_08_v5.1	1458	Tb927_08_v5.1:2,453,270..2,456,419(+)		Tb927.8.8290	2453345	2454760	1416
Tb927.10.14330	Utp14 protein, putative	418	0.133846	101	174	Tb927_10_v5.1	1459	Tb927_10_v5.1:3,483,867..3,487,319(-)		Tb927.10.14330	3484116	3487238	3123
Tb927.6.2990	Putative papain-like cysteine peptidase (DUF1796), putative	418	0.418418	163	101	Tb927_06_v5.1	1460	Tb927_06_v5.1:891,196..892,339(+)		Tb927.6.2990	891237	892235	999
		418	0.129372	67	205	Tb927_07_v5.1					1796133	1799363	3231
Tb927.9.8030	hypothetical protein, conserved	418	0.259466	184	98	Tb927_09_v5.1	1462	Tb927_09_v5.1:1,324,858..1,327,309(-)		Tb927.9.8030	1325612	1327222	1611
Tb11.v5.0731	65 kDa invariant surface glycoprotein, putative	418	0.323279	172	165	Tb927_11_bin_v5.1	1463	Tb927_11_bin_v5.1:3,748,160..3,749,491(-)		Tb11.v5.0731	3748160	3749452	1293
Tb927.9.12880	STE20-like serine/threonine-protein kinase 2, putative	418	0.202519	187	166	Tb927_09_v5.1	1464	Tb927_09_v5.1:2,033,843..2,035,951(+)		Tb927.9.12880	2033888	2035951	2064
Tb927.8.5910	hypothetical protein	418	0.456831	52	185	Tb927_08_v5.1	1465	Tb927_08_v5.1:1,736,146..1,737,091(+)		Tb927.8.5910	1736177	1737091	915
Tb927.8.7560	CorA-like Mg2+ transporter protein, putative	418	0.246608	253	173	Tb927_08_v5.1	1466	Tb927_08_v5.1:2,177,899..2,179,692(+)		Tb927.8.7560	2177998	2179692	1695
Tb927.11.13950	Mut7-C RNAse domain containing protein, putative	417	0.511029	164	106	Tb927_11_v5.1	1467	Tb927_11_v5.1:3,701,248..3,703,273(+)		Tb927.11.13950	3702384	3703199	816
Tb927.11.13520	hypothetical protein, conserved	417	0.146316	156	174	Tb927_11_v5.1	1468	Tb927_11_v5.1:3,614,545..3,618,318(-)		Tb927.11.13520	3615256	3618105	2850
Tb927.11.9240	hypothetical protein, conserved	416	0.0728674	160	141	Tb927_11_v5.1	1469	Tb927_11_v5.1:2,532,397..2,538,514(+)		Tb927.11.9240	2532570	2538278	5709
Tb927.8.8000	hypothetical protein, conserved	416	0.255371	169	170	Tb927_08_v5.1	1470	Tb927_08_v5.1:2,371,238..2,373,243(+)		Tb927.8.8000	2371282	2372910	1629
Tb927.5.830	Tripartite attachment complex protein 65	415	0.231714	177	176	Tb927_05_v5.1	1471	Tb927_05_v5.1:341,968..343,784(+)		Tb927.5.830	341994	343784	1791
Tb927.9.7810	hypothetical protein, conserved	415	0.928412	180	184	Tb927_09_v5.1	1472	Tb927_09_v5.1:1,278,010..1,279,149(-)		Tb927.9.7810	1278663	1279109	447
Tb927.11.8940	protein lipid droplet kinase (LDK)	415	0.249249	177	143	Tb927_11_v5.1	1473	Tb927_11_v5.1:2,450,884..2,453,816(+)		Tb927.11.8940	2451159	2452823	1665
Tb927.8.1280	hypothetical protein, conserved	415	0.0992348	173	176	Tb927_08_v5.1	1474	Tb927_08_v5.1:403,359..409,909(-)		Tb927.8.1280	405197	409378	4182
Tb11.0540	hypothetical protein	415	0.138195	192	187	tryp_XI-1084b11.p1k	1475	tryp_XI-1084b11.p1k:4,779..7,999(-)		Tb11.0540	4779	7781	3003
Tb927.7.5840	hypothetical protein, conserved	415	0.601449	211	186	Tb927_07_v5.1	1476	Tb927_07_v5.1:1,574,433..1,575,681(+)		Tb927.7.5840	1574648	1575337	690
Tb927.10.7980	hypothetical protein, conserved	415	0.312971	193	53	Tb927_10_v5.1	1477	Tb927_10_v5.1:1,987,452..1,988,970(-)		Tb927.10.7980	1987553	1988878	1326
Tb927.6.3800	heat shock 70 kDa protein, mitochondrial precursor, putative	415	0.210233	188	178	Tb927_06_v5.1	1478	Tb927_06_v5.1:1,126,374..1,128,439(-)		Tb927.6.3800	1126408	1128381	1974
Tb927.10.7520	folylpolyglutamate synthase, putative	415	0.276114	173	177	Tb927_10_v5.1	1479	Tb927_10_v5.1:1,892,248..1,893,934(-)		Tb927.10.7520	1892337	1893839	1503
Tb927.8.2550	mitochondrial DNA primase	415	0.219577	163	194	Tb927_08_v5.1	1480	Tb927_08_v5.1:751,641..755,569(+)		Tb927.8.2550	751686	753575	1890
Tb11.v5.0510	Gp63-3 surface protease homolog, putative	414	0.331731	188	191	Tb927_11_bin_v5.1	1481	Tb927_11_bin_v5.1:2,108,554..2,117,162(-)		Tb11.v5.0510	2115856	2117103	1248
Tb927.11.14190	Tudor domain protein 1	414	0.149189	149	176	Tb927_11_v5.1	1482	Tb927_11_v5.1:3,761,069..3,764,339(+)		Tb927.11.14190	3761231	3764005	2775
Tb927.3.3200	Domain of unknown function (DUF4586), putative	414	0.393162	175	28	Tb927_03_v5.1	1483	Tb927_03_v5.1:825,970..828,146(-)		Tb927.3.3200	827057	828109	1053
Tb927.5.289b	hypothetical protein	413	0.614583	44	261	Tb927_05_v5.1	1484	Tb927_05_v5.1:102,825..103,496(-)		Tb927.5.289b	102825	103496	672
Tb927.10.2090	elongation factor 1-alpha	413	0.305926	159	162	Tb927_10_v5.1	1485	Tb927_10_v5.1:545,014..547,025(+)		Tb927.10.2090	545058	546407	1350
Tb927.4.4550	Purine-Responsive Element Binding Protein 1	413	0.167071	152	156	Tb927_04_v5.1	1486	Tb927_04_v5.1:1,249,312..1,254,141(-)		Tb927.4.4550	1250242	1252713	2472
Tb927.8.6260	hypothetical protein, conserved	412	0.144866	162	154	Tb927_08_v5.1	1487	Tb927_08_v5.1:1,819,506..1,822,482(+)		Tb927.8.6260	1819639	1822482	2844
Tb927.10.600	Mitochondrial ribosomal protein L29	412	0.253383	111	154	Tb927_10_v5.1	1488	Tb927_10_v5.1:157,838..159,632(+)		Tb927.10.600	157880	159505	1626
Tb927.8.3180	Protein of unknown function (DUF3250), putative	412	0.118698	176	175	Tb927_08_v5.1	1489	Tb927_08_v5.1:946,020..950,296(+)		Tb927.8.3180	946308	949778	3471
Tb927.3.710	RING-variant domain containing protein, putative	412	0.206206	183	164	Tb927_03_v5.1	1490	Tb927_03_v5.1:172,235..175,339(-)		Tb927.3.710	172362	174359	1998
Tb927.9.12310	hypothetical protein, conserved	412	0.158584	187	181	Tb927_09_v5.1	1491	Tb927_09_v5.1:1,913,479..1,916,351(+)		Tb927.9.12310	1913754	1916351	2598
Tb927.9.14070	short-chain dehydrogenase, putative	411	0.295259	73	160	Tb927_09_v5.1	1492	Tb927_09_v5.1:2,196,053..2,198,041(-)		Tb927.9.14070	2196537	2197928	1392
Tb927.10.13220	cyclophilin type peptidyl-prolyl cis-trans isomerase, putative	411	0.149891	188	171	Tb927_10_v5.1	1493	Tb927_10_v5.1:3,215,586..3,218,415(-)		Tb927.10.13220	3215586	3218327	2742
Tb927.3.3900	carnitine O-palmitoyltransferase II, putative	411	0.220257	106	185	Tb927_03_v5.1	1494	Tb927_03_v5.1:1,083,950..1,085,884(+)		Tb927.3.3900	1084019	1085884	1866
Tb11.v5.1049	nucleobase/nucleoside transporter 8.1, putative	411	0.333333	188	190	Tb927_11_bin_v5.1	1495	Tb927_11_bin_v5.1:5,558,275..5,559,507(+)		Tb11.v5.1049	5558275	5559507	1233
Tb927.7.2940	histone H2A, putative	411	1.01481	29	260	Tb927_07_v5.1	1496	Tb927_07_v5.1:739,827..740,536(+)		Tb927.7.2940	739893	740297	405
Tb927.10.13790	hypothetical protein, conserved	410	0.200685	168	168	Tb927_10_v5.1	1497	Tb927_10_v5.1:3,367,889..3,369,991(-)		Tb927.10.13790	3367889	3369931	2043
Tb927.7.190	thimet oligopeptidase, putative	410	0.199223	199	21	Tb927_07_v5.1	1498	Tb927_07_v5.1:34,179..36,498(+)		Tb927.7.190	34206	36263	2058
Tb927.4.4710	hypothetical protein, conserved	410	0.132686	170	167	Tb927_04_v5.1	1499	Tb927_04_v5.1:1,294,990..1,298,146(-)		Tb927.4.4710	1295040	1298129	3090
Tb927.5.3260	WD domain, G-beta repeat, putative	410	0.097619	174	171	Tb927_05_v5.1	1500	Tb927_05_v5.1:1,075,430..1,080,296(-)		Tb927.5.3260	1075589	1079788	4200
Tb927.4.1530	hypothetical protein, conserved	410	0.140748	177	167	Tb927_04_v5.1	1501	Tb927_04_v5.1:393,395..396,339(-)		Tb927.4.1530	393395	396307	2913
Tb927.9.14260	hypothetical protein, conserved	410	0.163477	136	108	Tb927_09_v5.1	1502	Tb927_09_v5.1:2,232,163..2,235,196(-)		Tb927.9.14260	2232528	2235035	2508
Tb927.11.20400	variant surface glycoprotein (VSG), putative	409	0.258697	99	60	Tb927_11_RH_fork_v5.1	1503	Tb927_11_RH_fork_v5.1:592,108..593,688(-)		Tb927.11.20400	592108	593688	1581
Tb927.8.8130	hypothetical protein, conserved	409	0.190144	163	181	Tb927_08_v5.1	1504	Tb927_08_v5.1:2,401,067..2,405,531(+)		Tb927.8.8130	2401399	2403549	2151
Tb927.8.3200	Rapamycin-insensitive companion of TOR2	409	0.0969654	180	168	Tb927_08_v5.1	1505	Tb927_08_v5.1:952,046..956,786(+)		Tb927.8.3200	952569	956786	4218
Tb927.11.4260	mitochondrial calcium uniporter	409	0.545333	123	186	Tb927_11_v5.1	1506	Tb927_11_v5.1:1,243,683..1,244,460(-)		Tb927.11.4260	1243683	1244432	750
Tb927.9.10140	Uncharacterised conserved protein, putative	408	0.16545	146	206	Tb927_09_v5.1	1507	Tb927_09_v5.1:1,598,374..1,600,847(-)		Tb927.9.10140	1598374	1600839	2466
Tb927.7.5890	hypothetical protein, conserved	408	0.203898	155	181	Tb927_07_v5.1	1508	Tb927_07_v5.1:1,582,863..1,584,960(+)		Tb927.7.5890	1582960	1584960	2001
Tb11.v5.0726	WD domain, G-beta repeat/Utp13 specific WD40 associated domain containing protein, putative	408	0.195683	196	42	Tb927_11_bin_v5.1	1509	Tb927_11_bin_v5.1:3,716,975..3,727,977(-)		Tb11.v5.0726	3725893	3727977	2085
Tb927.4.2220	TPR-repeat-containing chaperone protein DNAJ, putative	408	0.192635	177	174	Tb927_04_v5.1	1510	Tb927_04_v5.1:574,657..578,772(+)		Tb927.4.2220	574676	576793	2118
Tb927.6.4280	glyceraldehyde 3-phosphate dehydrogenase, glycosomal	408	0.377778	204	171	Tb927_06_v5.1	1511	Tb927_06_v5.1:1,218,182..1,219,681(-)		Tb927.6.4280	1218552	1219631	1080
Tb927.9.1970	syntaxin binding protein 1, putative	407	0.21099	146	168	Tb927_09_v5.1	1512	Tb927_09_v5.1:445,802..447,733(-)		Tb927.9.1970	445802	447730	1929
Tb927.1.4890	expression site-associated gene 2 (ESAG2) protein, putative	407	0.298168	167	108	Tb927_01_v5.1	1513	Tb927_01_v5.1:991,993..993,368(+)		Tb927.1.4890	992004	993368	1365
Tb927.10.8780	AAA domain containing protein, putative	407	0.0625192	158	149	Tb927_10_v5.1	1514	Tb927_10_v5.1:2,165,205..2,171,806(+)		Tb927.10.8780	2165297	2171806	6510
Tb927.10.15610	zinc finger protein, putative	407	0.192435	67	179	Tb927_10_v5.1	1515	Tb927_10_v5.1:3,827,802..3,830,465(+)		Tb927.10.15610	3828351	3830465	2115
Tb927.11.6350	Bromodomain factor 7	406	0.106394	153	142	Tb927_11_v5.1	1516	Tb927_11_v5.1:1,785,113..1,789,003(-)		Tb927.11.6350	1785113	1788928	3816
Tb927.9.17600	variant surface glycoprotein (VSG), putative	406	0.252017	200	121	Tb927_09_v5.1	1517	Tb927_09_v5.1:2,970,543..2,972,208(+)		Tb927.9.17600	2970543	2972153	1611
Tb927.10.3210	delta-1-pyrroline-5-carboxylate dehydrogenase, putative	405	0.240214	181	50	Tb927_10_v5.1	1518	Tb927_10_v5.1:831,422..833,190(+)		Tb927.10.3210	831505	833190	1686
Tb927.3.4210	hypothetical protein, conserved	405	0.0762281	130	163	Tb927_03_v5.1	1519	Tb927_03_v5.1:1,179,578..1,185,224(-)		Tb927.3.4210	1179908	1185220	5313
Tb927.11.13110	hypothetical protein, conserved	405	0.18544	150	180	Tb927_11_v5.1	1520	Tb927_11_v5.1:3,502,582..3,504,818(-)		Tb927.11.13110	3502582	3504765	2184
Tb927.11.12460	hypothetical protein, conserved	404	0.131126	167	74	Tb927_11_v5.1	1521	Tb927_11_v5.1:3,335,412..3,338,688(+)		Tb927.11.12460	3335608	3338688	3081
Tb927.5.1790	Mitochondrial SSU ribosomal protein, putative	404	0.21308	168	111	Tb927_05_v5.1	1522	Tb927_05_v5.1:615,007..617,214(+)		Tb927.5.1790	615053	616948	1896
Tb927.2.2090	SUMO-interacting motif-containing protein	404	0.137555	133	104	Tb927_02_v5.1	1523	Tb927_02_v5.1:398,551..402,324(-)		Tb927.2.2090	398870	401806	2937
Tb927.6.5090	hypothetical protein, conserved	404	0.164228	148	147	Tb927_06_v5.1	1524	Tb927_06_v5.1:1,389,475..1,393,309(+)		Tb927.6.5090	1390185	1392644	2460
Tb927.7.4450	SUMO-interacting motif-containing protein	404	0.135072	190	77	Tb927_07_v5.1	1525	Tb927_07_v5.1:1,181,279..1,184,289(-)		Tb927.7.4450	1181279	1184269	2991
Tb927.4.3880	receptor-type adenylate cyclase GRESAG 4, putative	404	0.109042	164	167	Tb927_04_v5.1	1526	Tb927_04_v5.1:1,017,589..1,021,363(-)		Tb927.4.3880	1017589	1021293	3705
Tb927.9.16320	variant surface glycoprotein (VSG), putative	403	0.266534	154	171	Tb927_09_v5.1	1527	Tb927_09_v5.1:2,620,171..2,623,663(+)		Tb927.9.16320	2622152	2623663	1512
Tb927.8.2370	dicer-like protein	403	0.0814635	160	166	Tb927_08_v5.1	1528	Tb927_08_v5.1:706,786..711,807(+)		Tb927.8.2370	706861	711807	4947
Tb927.9.12790	dolichol kinase, putative	403	0.240741	163	151	Tb927_09_v5.1	1529	Tb927_09_v5.1:2,016,615..2,020,712(+)		Tb927.9.12790	2017402	2019075	1674
Tb927.10.14510	root hair defective 3 GTP-binding protein (RHD3), putative	402	0.156725	180	180	Tb927_10_v5.1	1530	Tb927_10_v5.1:3,546,770..3,550,264(-)		Tb927.10.14510	3547265	3549829	2565
Tb927.5.2820	Serine/threonine-protein kinase NEK6, putative	402	0.129971	135	123	Tb927_05_v5.1	1531	Tb927_05_v5.1:947,450..951,689(-)		Tb927.5.2820	948424	951516	3093
Tb927.7.730	Component of motile flagella 49	402	0.220033	169	87	Tb927_07_v5.1	1532	Tb927_07_v5.1:164,530..166,627(-)		Tb927.7.730	164530	166356	1827
Tb927.3.5830	expression site-associated gene 1 (ESAG1) protein, putative	402	0.412308	13	233	Tb927_03_v5.1	1533	Tb927_03_v5.1:1,628,732..1,629,709(+)		Tb927.3.5830	1628735	1629709	975
Tb11.v5.1022	protein kinase, putative	402	0.150224	182	151	Tb927_11_bin_v5.1	1534	Tb927_11_bin_v5.1:5,369,739..5,375,130(-)		Tb11.v5.1022	5372164	5374839	2676
Tb11.v5.0625	C-terminal motor kinesin, putative	402	0.369146	196	169	Tb927_11_bin_v5.1	1535	Tb927_11_bin_v5.1:3,012,666..3,017,045(+)		Tb11.v5.0625	3013044	3014132	1089
Tb927.8.7520	aminopeptidase, putative	402	0.205521	182	186	Tb927_08_v5.1	1536	Tb927_08_v5.1:2,165,802..2,167,802(+)		Tb927.8.7520	2165847	2167802	1956
Tb927.5.3150	protein kinase , putative	401	0.0813552	122	213	Tb927_05_v5.1	1537	Tb927_05_v5.1:1,034,430..1,040,685(-)		Tb927.5.3150	1035568	1040496	4929
Tb927.11.15070	Basal body protein	401	0.12411	172	166	Tb927_11_v5.1	1538	Tb927_11_v5.1:4,005,174..4,009,381(-)		Tb927.11.15070	4006111	4009341	3231
Tb927.2.470	retrotransposon hot spot protein 4 (RHS4), putative	401	0.155246	165	129	Tb927_02_v5.1	1539	Tb927_02_v5.1:86,844..90,931(-)		Tb927.2.470	86881	89463	2583
Tb927.10.3870	hypothetical protein, conserved	400	0.0619579	146	150	Tb927_10_v5.1	1540	Tb927_10_v5.1:1,017,930..1,024,556(-)		Tb927.10.3870	1017930	1024385	6456
Tb927.8.8320	hypothetical protein, conserved	400	0.305111	155	122	Tb927_08_v5.1	1541	Tb927_08_v5.1:2,461,950..2,465,875(+)		Tb927.8.8320	2462059	2463369	1311
Tb927.10.10730	RNA Interference Factor 5	400	0.0883002	163	174	Tb927_10_v5.1	1542	Tb927_10_v5.1:2,605,764..2,610,316(-)		Tb927.10.10730	2605764	2610293	4530
Tb927.9.6150	protein phosphatase 2A regulatory subunit, putative	399	0.167929	160	159	Tb927_09_v5.1	1543	Tb927_09_v5.1:1,019,994..1,022,819(+)		Tb927.9.6150	1020208	1022583	2376
Tb927.3.4940	5-histidylcysteine sulfoxide synthase, putative	399	0.177333	171	83	Tb927_03_v5.1	1544	Tb927_03_v5.1:1,383,288..1,386,855(+)		Tb927.3.4940	1383312	1385561	2250
Tb927.5.930	NADH-dependent fumarate reductase	399	0.11636	151	158	Tb927_05_v5.1	1545	Tb927_05_v5.1:366,090..371,224(+)		Tb927.5.930	366462	369890	3429
Tb927.7.6720	hypothetical protein, conserved	398	0.340171	169	64	Tb927_07_v5.1	1546	Tb927_07_v5.1:1,856,413..1,858,052(-)		Tb927.7.6720	1856511	1857680	1170
Tb927.10.3510	tRNA pseudouridine synthase D (TruD), putative	398	0.0735811	155	130	Tb927_10_v5.1	1547	Tb927_10_v5.1:903,268..909,169(+)		Tb927.10.3510	903295	908703	5409
Tb927.10.6360	FAZ-tip-localizing protein required for cytokinesis	398	0.271858	161	108	Tb927_10_v5.1	1548	Tb927_10_v5.1:1,610,579..1,612,073(-)		Tb927.10.6360	1610579	1612042	1464
Tb927.6.2920	hypothetical protein, conserved	398	0.176653	131	140	Tb927_06_v5.1	1549	Tb927_06_v5.1:874,855..877,442(+)		Tb927.6.2920	874885	877137	2253
Tb927.2.370	retrotransposon hot spot protein 1 (RHS1), putative	397	0.158483	134	152	Tb927_02_v5.1	1550	Tb927_02_v5.1:55,593..58,404(-)		Tb927.2.370	55836	58340	2505
Tb927.10.5420	hypothetical protein, conserved	397	0.097161	173	178	Tb927_10_v5.1	1551	Tb927_10_v5.1:1,362,431..1,366,659(+)		Tb927.10.5420	1362574	1366659	4086
Tb927.8.830	Protein of unknown function (DUF3608), putative	397	0.0870614	164	137	Tb927_08_v5.1	1552	Tb927_08_v5.1:235,597..241,874(-)		Tb927.8.830	237154	241713	4560
Tb927.5.3670	DNA repair protein, putative	397	0.106463	188	119	Tb927_05_v5.1	1553	Tb927_05_v5.1:1,207,843..1,212,071(+)		Tb927.5.3670	1207847	1211575	3729
Tb927.3.2900	eukaryotic translation initiation factor 2 subunit alpha	397	0.315831	171	167	Tb927_03_v5.1	1554	Tb927_03_v5.1:746,517..748,191(-)		Tb927.3.2900	746906	748162	1257
Tb927.1.3450	hypothetical protein, conserved	396	0.166667	168	176	Tb927_01_v5.1	1555	Tb927_01_v5.1:736,446..740,175(-)		Tb927.1.3450	737757	740132	2376
Tb927.9.7320	expression site-associated gene 11 (ESAG11) protein, putative	396	0.354839	182	146	Tb927_09_v5.1	1556	Tb927_09_v5.1:1,189,974..1,191,096(-)		Tb927.9.7320	1189974	1191089	1116
Tb927.5.1010	hypothetical protein, conserved	396	0.100304	150	163	Tb927_05_v5.1	1557	Tb927_05_v5.1:387,489..392,109(+)		Tb927.5.1010	387694	391641	3948
Tb927.8.8140	small GTP-binding rab protein, putative	396	0.208531	265	107	Tb927_08_v5.1	1558	Tb927_08_v5.1:2,406,004..2,410,456(+)		Tb927.8.8140	2406019	2407917	1899
Tb927.7.2360	N-acetyltransferase, putative	396	0.427184	106	119	Tb927_07_v5.1	1559	Tb927_07_v5.1:609,530..611,000(-)		Tb927.7.2360	609925	610851	927
Tb927.9.14180	chaperone protein DnaJ, putative	395	0.407637	169	181	Tb927_09_v5.1	1560	Tb927_09_v5.1:2,216,718..2,218,113(-)		Tb927.9.14180	2216926	2217894	969
Tb927.4.1120	hypothetical protein, conserved	395	0.258677	181	173	Tb927_04_v5.1	1561	Tb927_04_v5.1:296,344..297,920(-)		Tb927.4.1120	296344	297870	1527
Tb05.5K5.70	nucleolar RNA helicase II, putative	395	0.208004	290	49	5K5_v5.1	1562	5K5_v5.1:11,904..14,331(-)		Tb05.5K5.70	12216	14114	1899
Tb927.11.14960	pumilio/PUF RNA binding protein 7, putative	395	0.186761	213	155	Tb927_11_v5.1	1563	Tb927_11_v5.1:3,978,780..3,982,037(-)		Tb927.11.14960	3979804	3981918	2115
Tb927.10.6210	TPR repeat, putative	395	0.215142	164	94	Tb927_10_v5.1	1564	Tb927_10_v5.1:1,572,907..1,575,790(-)		Tb927.10.6210	1573755	1575590	1836
Tb927.5.1210	short-chain dehydrogenase, putative	395	0.422009	17	8	Tb927_05_v5.1	1565	Tb927_05_v5.1:461,801..463,732(+)		Tb927.5.1210	462078	463013	936
Tb927.10.12720	Bait On Hook 1	394	0.145441	128	138	Tb927_10_v5.1	1566	Tb927_10_v5.1:3,088,250..3,091,450(-)		Tb927.10.12720	3088703	3091411	2709
Tb927.8.2220	hypothetical protein, conserved	394	0.0877897	180	135	Tb927_08_v5.1	1567	Tb927_08_v5.1:679,691..684,449(+)		Tb927.8.2220	679752	684239	4488
Tb927.3.1970	phosphopantothenoylcysteine synthetase, putative	394	0.406605	172	64	Tb927_03_v5.1	1568	Tb927_03_v5.1:516,166..517,317(-)		Tb927.3.1970	516166	517134	969
Tb927.11.4690	mitochondrial DNA polymerase I protein B	394	0.0934757	114	247	Tb927_11_v5.1	1569	Tb927_11_v5.1:1,352,306..1,356,609(+)		Tb927.11.4690	1352395	1356609	4215
Tb11.v5.0209	Adenylate and Guanylate cyclase catalytic domain containing protein, putative	394	0.106171	180	178	Tb927_11_bin_v5.1	1570	Tb927_11_bin_v5.1:329,763..333,507(-)		Tb11.v5.0209	329763	333473	3711
Tb927.1.2850	pteridine transporter, putative	394	0.201123	95	153	Tb927_01_v5.1	1571	Tb927_01_v5.1:644,706..647,261(-)		Tb927.1.2850	645277	647235	1959
Tb927.10.6930	Cullin family/Cullin protein neddylation domain containing protein, putative	394	0.112539	117	156	Tb927_10_v5.1	1572	Tb927_10_v5.1:1,743,026..1,746,559(+)		Tb927.10.6930	1743059	1746559	3501
Tb927.6.5030	Component of motile flagella protein 46	394	0.237492	154	138	Tb927_06_v5.1	1573	Tb927_06_v5.1:1,378,614..1,380,308(+)		Tb927.6.5030	1378650	1380308	1659
Tb927.8.4840	kinesin, putative	394	0.129392	169	142	Tb927_08_v5.1	1574	Tb927_08_v5.1:1,425,784..1,429,488(-)		Tb927.8.4840	1426400	1429444	3045
Tb927.7.2870	histone H2A, putative	393	0.97037	34	231	Tb927_07_v5.1	1575	Tb927_07_v5.1:733,464..734,172(+)		Tb927.7.2870	733530	733934	405
Tb927.8.6810	STE/STE11 serine/threonine-protein kinase, putative	393	0.301843	134	132	Tb927_08_v5.1	1576	Tb927_08_v5.1:1,966,703..1,968,535(-)		Tb927.8.6810	1967088	1968389	1302
Tb927.4.5240	UDP-Gal or UDP-GlcNAc-dependent glycosyltransferase, putative	393	0.342037	148	117	Tb927_04_v5.1	1577	Tb927_04_v5.1:1,423,974..1,426,480(-)		Tb927.4.5240	1425330	1426478	1149
Tb927.11.2860	hypothetical protein, conserved	393	0.17013	198	126	Tb927_11_v5.1	1578	Tb927_11_v5.1:835,801..842,442(-)		Tb927.11.2860	840110	842419	2310
Tb927.5.3510	structural maintenance of chromosome 3 , putative	393	0.109167	142	150	Tb927_05_v5.1	1579	Tb927_05_v5.1:1,159,514..1,163,174(+)		Tb927.5.3510	1159531	1163130	3600
Tb927.4.4100	hypothetical protein, conserved	392	0.241975	167	42	Tb927_04_v5.1	1580	Tb927_04_v5.1:1,086,027..1,088,190(-)		Tb927.4.4100	1086027	1087646	1620
Tb927.9.13990	RNA-binding protein, putative	392	0.427015	76	204	Tb927_09_v5.1	1581	Tb927_09_v5.1:2,183,493..2,188,127(-)		Tb927.9.13990	2186949	2187866	918
Tb927.8.1200	vacuolar-type Ca2+-ATPase 2	392	0.120876	162	164	Tb927_08_v5.1	1582	Tb927_08_v5.1:381,320..385,491(-)		Tb927.8.1200	381716	384958	3243
Tb927.8.3590	hypothetical protein, conserved	392	0.200102	204	131	Tb927_08_v5.1	1583	Tb927_08_v5.1:1,078,979..1,081,204(-)		Tb927.8.3590	1078979	1080937	1959
Tb927.9.12140	mitochondrial carrier protein	392	0.394763	154	143	Tb927_09_v5.1	1584	Tb927_09_v5.1:1,896,803..1,898,535(+)		Tb927.9.12140	1896837	1897829	993
Tb927.10.8890	kinetoplast DNA-associated protein, putative	392	0.622222	171	178	Tb927_10_v5.1	1585	Tb927_10_v5.1:2,199,070..2,202,274(+)		Tb927.10.8890	2199362	2199991	630
Tb927.5.490	methyltransferase, putative	391	0.140749	139	157	Tb927_05_v5.1	1586	Tb927_05_v5.1:208,089..211,778(-)		Tb927.5.490	208738	211515	2778
Tb927.8.650	cation-transporting ATPase, putative	391	0.103275	161	176	Tb927_08_v5.1	1587	Tb927_08_v5.1:179,692..183,769(-)		Tb927.8.650	179692	183477	3786
Tb927.3.3090	helicase, putative	391	0.135201	170	162	Tb927_03_v5.1	1588	Tb927_03_v5.1:792,279..795,364(-)		Tb927.3.3090	792432	795323	2892
Tb927.8.1980	Beta propeller protein 1	391	0.272664	172	171	Tb927_08_v5.1	1589	Tb927_08_v5.1:632,474..634,163(+)		Tb927.8.1980	632487	633920	1434
Tb927.3.3150	hypothetical protein, conserved	390	0.165394	171	199	Tb927_03_v5.1	1590	Tb927_03_v5.1:809,741..812,147(-)		Tb927.3.3150	809741	812098	2358
Tb927.11.6050	Flagellar-associated PapD-like, putative	390	0.0761124	175	116	Tb927_11_v5.1	1591	Tb927_11_v5.1:1,708,415..1,713,646(-)		Tb927.11.6050	1708415	1713538	5124
Tb927.11.5490	Polyphosphoinositide phosphatase, putative	390	0.0832799	160	147	Tb927_11_v5.1	1592	Tb927_11_v5.1:1,557,604..1,562,533(+)		Tb927.11.5490	1557638	1562320	4683
Tb10.v4.0213	expression site-associated protein 1 (ESAG1), putative	390	0.397554	128	131	tryp_X-448g06.q1c	1593	tryp_X-448g06.q1c:9,736..10,727(-)		Tb10.v4.0213	9736	10716	981
Tb927.3.2310	parkin coregulated gene protein	390	0.431894	164	39	Tb927_03_v5.1	1594	Tb927_03_v5.1:593,403..594,691(+)		Tb927.3.2310	593475	594377	903
Tb927.6.4480	valyl-tRNA synthetase, putative	390	0.133197	171	152	Tb927_06_v5.1	1595	Tb927_06_v5.1:1,256,860..1,260,298(-)		Tb927.6.4480	1257255	1260182	2928
Tb927.4.2480	8-oxoguanine DNA glycosylase, putative	389	0.268461	194	122	Tb927_04_v5.1	1596	Tb927_04_v5.1:650,717..652,726(+)		Tb927.4.2480	650725	652173	1449
Tb927.7.1310	hypothetical protein, conserved	389	0.0961919	162	159	Tb927_07_v5.1	1597	Tb927_07_v5.1:336,542..341,328(+)		Tb927.7.1310	336723	340766	4044
Tb927.9.5040	cAMP-specific phosphodiesterase	389	0.139277	132	139	Tb927_09_v5.1	1598	Tb927_09_v5.1:903,439..908,393(+)		Tb927.9.5040	903516	906308	2793
Tb927.10.1170	intraflagellar transport protein 172	389	0.07418	148	160	Tb927_10_v5.1	1599	Tb927_10_v5.1:311,289..317,710(-)		Tb927.10.1170	312228	317471	5244
Tb927.8.4240	hypothetical protein, conserved	389	0.0767258	108	137	Tb927_08_v5.1	1600	Tb927_08_v5.1:1,257,778..1,262,923(-)		Tb927.8.4240	1257778	1262847	5070
Tb927.11.5120	SET domain protein 11	389	0.199181	164	89	Tb927_11_v5.1	1601	Tb927_11_v5.1:1,463,122..1,465,796(+)		Tb927.11.5120	1463149	1465101	1953
Tb927.10.16000	expression site-associated gene 4 (ESAG4) protein, putative	389	0.104823	175	98	Tb927_10_v5.1	1602	Tb927_10_v5.1:3,938,581..3,942,413(+)		Tb927.10.16000	3938604	3942314	3711
Tb927.11.11920	molybdenum cofactor biosynthesis protein, putative	388	0.166667	144	187	Tb927_11_v5.1	1603	Tb927_11_v5.1:3,192,954..3,195,411(+)		Tb927.11.11920	3193084	3195411	2328
Tb927.4.2390	ATP-dependent RNA helicase, putative	388	0.174069	166	170	Tb927_04_v5.1	1604	Tb927_04_v5.1:616,426..618,833(+)		Tb927.4.2390	616567	618795	2229
Tb927.3.4390	dihydrolipoamide dehydrogenase	388	0.255599	176	168	Tb927_03_v5.1	1605	Tb927_03_v5.1:1,227,814..1,229,349(-)		Tb927.3.4390	1227814	1229331	1518
Tb927.4.1400	vacuolar transport protein 4A, putative	388	0.28055	184	158	Tb927_04_v5.1	1606	Tb927_04_v5.1:363,490..365,324(-)		Tb927.4.1400	363820	365202	1383
Tb927.7.5410	hypothetical protein, conserved	388	0.142595	161	159	Tb927_07_v5.1	1607	Tb927_07_v5.1:1,453,218..1,456,300(+)		Tb927.7.5410	1453366	1456086	2721
Tb927.11.8150	ULK family pseudokinase, putative	388	0.103137	158	169	Tb927_11_v5.1	1608	Tb927_11_v5.1:2,278,630..2,282,696(+)		Tb927.11.8150	2278935	2282696	3762
Tb927.10.640	arginine N-methyltransferase, type II	388	0.164756	156	137	Tb927_10_v5.1	1609	Tb927_10_v5.1:170,401..173,171(+)		Tb927.10.640	170420	172774	2355
Tb927.10.3780	hypothetical protein, conserved	388	0.126426	146	137	Tb927_10_v5.1	1610	Tb927_10_v5.1:982,038..985,393(-)		Tb927.10.3780	982038	985106	3069
Tb927.4.4540	zinc finger domain, LSD1 subclass, putative	388	1.06011	178	26	Tb927_04_v5.1	1611	Tb927_04_v5.1:1,247,343..1,248,518(-)		Tb927.4.4540	1247976	1248341	366
Tb927.9.9270	hypothetical protein, conserved	388	0.250646	164	174	Tb927_09_v5.1	1612	Tb927_09_v5.1:1,473,980..1,475,752(-)		Tb927.9.9270	1474144	1475691	1548
Tb927.6.1830	Cleavage stimulation factor subunit 50, putative	388	0.291949	189	172	Tb927_06_v5.1	1613	Tb927_06_v5.1:608,229..609,652(-)		Tb927.6.1830	608229	609557	1329
Tb927.11.6460	hypothetical protein, conserved	387	0.135079	153	142	Tb927_11_v5.1	1614	Tb927_11_v5.1:1,825,897..1,828,885(-)		Tb927.11.6460	1825897	1828761	2865
Tb927.11.15850	kinteoplast poly(A) polymerase complex 1 subunit	387	0.170861	207	136	Tb927_11_v5.1	1615	Tb927_11_v5.1:4,196,613..4,199,110(-)		Tb927.11.15850	4196681	4198945	2265
Tb927.7.580	GTP-binding protein, putative	387	0.188873	126	137	Tb927_07_v5.1	1616	Tb927_07_v5.1:117,749..120,783(-)		Tb927.7.580	118594	120642	2049
Tb927.7.5190	hypothetical protein, conserved	387	0.108861	184	115	Tb927_07_v5.1	1617	Tb927_07_v5.1:1,364,953..1,369,420(+)		Tb927.7.5190	1365358	1368912	3555
Tb927.3.3220	RNA polymerase-associated protein CTR9, putative	387	0.143016	170	158	Tb927_03_v5.1	1618	Tb927_03_v5.1:830,050..832,906(-)		Tb927.3.3220	830050	832755	2706
Tb927.6.770	receptor-type adenylate cyclase GRESAG 4, putative	387	0.103698	144	150	Tb927_06_v5.1	1619	Tb927_06_v5.1:320,813..324,588(+)		Tb927.6.770	320857	324588	3732
Tb927.11.14070	Repressor of differentiation kinase 1	387	0.10786	155	158	Tb927_11_v5.1	1620	Tb927_11_v5.1:3,720,648..3,725,369(+)		Tb927.11.14070	3720689	3724276	3588
Tb927.2.5280	Enriched in surface-labeled proteome protein 1	386	0.183025	160	120	Tb927_02_v5.1	1621	Tb927_02_v5.1:938,954..941,448(+)		Tb927.2.5280	939191	941299	2109
Tb927.11.16670	hypothetical protein, conserved	386	0.225336	157	147	Tb927_11_v5.1	1622	Tb927_11_v5.1:4,432,818..4,435,061(-)		Tb927.11.16670	4433080	4434792	1713
Tb927.8.7360	hypothetical protein, conserved	386	0.127646	215	132	Tb927_08_v5.1	1623	Tb927_08_v5.1:2,115,951..2,121,812(+)		Tb927.8.7360	2116043	2119066	3024
Tb11.v5.0147	Calponin homology (CH) domain containing protein, putative	386	0.136299	163	172	Tb927_11_bin_v5.1	1624	Tb927_11_bin_v5.1:132,973..135,851(-)		Tb11.v5.0147	132973	135804	2832
Tb927.7.2860	histone H2A, putative	385	0.950617	40	219	Tb927_07_v5.1	1625	Tb927_07_v5.1:732,554..733,199(+)		Tb927.7.2860	732620	733024	405
Tb927.11.170	Mitoribosomal SSU assembly factor 15	385	0.27658	169	154	Tb927_11_v5.1	1626	Tb927_11_v5.1:39,433..40,945(-)		Tb927.11.170	39516	40907	1392
Tb927.10.1150	hypothetical protein, conserved	385	0.128205	175	169	Tb927_10_v5.1	1627	Tb927_10_v5.1:306,839..310,205(-)		Tb927.10.1150	306985	309987	3003
Tb927.10.10960	heat shock protein, putative	385	0.182033	146	161	Tb927_10_v5.1	1628	Tb927_10_v5.1:2,674,219..2,676,668(-)		Tb927.10.10960	2674479	2676593	2115
Tb927.4.4610	Mitoribosomal LSU assembly factor 15	385	0.401042	167	165	Tb927_04_v5.1	1629	Tb927_04_v5.1:1,275,707..1,276,747(-)		Tb927.4.4610	1275707	1276666	960
Tb927.9.6710	kynurenine 3-monooxygenase, putative	385	0.215324	185	152	Tb927_09_v5.1	1630	Tb927_09_v5.1:1,100,509..1,105,002(+)		Tb927.9.6710	1103215	1105002	1788
Tb11.v5.1046	elongation factor 1-alpha, putative	385	0.285185	136	171	Tb927_11_bin_v5.1	1631	Tb927_11_bin_v5.1:5,550,288..5,552,315(-)		Tb11.v5.1046	5550906	5552255	1350
Tb927.8.610	hypothetical protein, conserved	385	0.145503	176	166	Tb927_08_v5.1	1632	Tb927_08_v5.1:171,816..175,081(-)		Tb927.8.610	172338	174983	2646
Tb927.11.11560	DNA topoisomerase II beta, putative	385	0.0900585	113	157	Tb927_11_v5.1	1633	Tb927_11_v5.1:3,096,397..3,102,036(+)		Tb927.11.11560	3097762	3102036	4275
Tb927.11.6570	Nodulin-like, putative	385	0.210383	80	186	Tb927_11_v5.1	1634	Tb927_11_v5.1:1,847,068..1,849,671(-)		Tb927.11.6570	1847602	1849431	1830
Tb927.11.4950	hypothetical protein, conserved	384	0.162643	147	154	Tb927_11_v5.1	1635	Tb927_11_v5.1:1,409,804..1,415,740(+)		Tb927.11.4950	1409821	1412181	2361
Tb927.7.4600	Calponin homology (CH) domain containing protein, putative	384	0.135593	143	161	Tb927_07_v5.1	1636	Tb927_07_v5.1:1,221,082..1,223,960(-)		Tb927.7.4600	1221082	1223913	2832
Tb927.7.7170	CYC2-like cyclin, putative	384	0.176552	168	147	Tb927_07_v5.1	1637	Tb927_07_v5.1:2,056,393..2,058,944(-)		Tb927.7.7170	2056393	2058567	2175
Tb927.10.2880	Voltage-dependent calcium channel subunit, putative	384	0.047513	141	142	Tb927_10_v5.1	1638	Tb927_10_v5.1:736,232..745,190(+)		Tb927.10.2880	737081	745162	8082
Tb927.7.1090	DNA repair protein RAD5, putative	384	0.0793552	143	136	Tb927_07_v5.1	1639	Tb927_07_v5.1:277,493..282,373(+)		Tb927.7.1090	277535	282373	4839
Tb927.10.10920	heat shock protein, putative	384	0.18156	152	159	Tb927_10_v5.1	1640	Tb927_10_v5.1:2,663,109..2,665,557(-)		Tb927.10.10920	2663368	2665482	2115
Tb927.8.3450	hypothetical protein, conserved	384	0.907801	226	30	Tb927_08_v5.1	1641	Tb927_08_v5.1:1,027,645..1,028,213(+)		Tb927.8.3450	1027791	1028213	423
Tb927.10.13690	hypothetical protein, conserved	384	0.186861	150	182	Tb927_10_v5.1	1642	Tb927_10_v5.1:3,346,124..3,348,667(-)		Tb927.10.13690	3346124	3348178	2055
Tb927.10.9570	paraflagellar rod component, putative	383	0.117882	128	108	Tb927_10_v5.1	1643	Tb927_10_v5.1:2,360,281..2,363,808(+)		Tb927.10.9570	2360337	2363585	3249
Tb927.11.1430	Component of motile flagella 2	383	0.169544	67	166	Tb927_11_v5.1	1644	Tb927_11_v5.1:422,238..425,590(+)		Tb927.11.1430	422497	424755	2259
Tb927.7.2950	ATPase family associated with various cellular activities (AAA), putative	383	0.190263	142	137	Tb927_07_v5.1	1645	Tb927_07_v5.1:740,633..742,648(+)		Tb927.7.2950	740636	742648	2013
Tb927.2.5320	hypothetical protein, conserved	383	0.349772	133	161	Tb927_02_v5.1	1646	Tb927_02_v5.1:948,419..950,219(+)		Tb927.2.5320	948441	949535	1095
Tb927.6.3050	Aldehyde dehydrogenase 3, putative	383	0.234681	164	148	Tb927_06_v5.1	1647	Tb927_06_v5.1:904,843..906,853(+)		Tb927.6.3050	904935	906566	1632
Tb11.v5.0752	expression site-associated gene 3 (ESAG3) protein, putative	383	0.531944	135	194	Tb927_11_bin_v5.1	1648	Tb927_11_bin_v5.1:3,875,553..3,881,350(+)		Tb11.v5.0752	3880631	3881350	720
Tb927.1.180	retrotransposon hot spot protein 1 (RHS1), putative	383	0.153078	128	94	Tb927_01_v5.1	1649	Tb927_01_v5.1:69,661..72,469(-)		Tb927.1.180	69904	72405	2502
Tb927.11.8310	class I transcription factor A, subunit 4	383	0.328192	41	122	Tb927_11_v5.1	1650	Tb927_11_v5.1:2,333,489..2,336,271(+)		Tb927.11.8310	2333686	2334852	1167
Tb927.7.2010	retrotransposon hot spot protein 7 (RHS7), putative	382	0.184274	143	124	Tb927_07_v5.1	1651	Tb927_07_v5.1:499,215..501,334(-)		Tb927.7.2010	499215	501287	2073
Tb927.11.280	hypothetical protein, conserved	382	0.196199	161	37	Tb927_11_v5.1	1652	Tb927_11_v5.1:63,979..66,101(-)		Tb927.11.280	64134	66080	1947
Tb927.4.4020	Ornithine/histidine transporter AAT2-4	382	0.269774	62	165	Tb927_04_v5.1	1653	Tb927_04_v5.1:1,068,483..1,070,741(-)		Tb927.4.4020	1069244	1070659	1416
Tb927.9.9190	hypothetical protein, conserved	382	0.180104	143	143	Tb927_09_v5.1	1654	Tb927_09_v5.1:1,464,910..1,467,086(-)		Tb927.9.9190	1464910	1467030	2121
Tb927.9.3540	hypothetical protein, conserved	381	1.07627	186	168	Tb927_09_v5.1	1655	Tb927_09_v5.1:718,165..718,658(+)		Tb927.9.3540	718167	718520	354
Tb927.10.7630	transportin2- like protein	381	0.13482	192	150	Tb927_10_v5.1	1656	Tb927_10_v5.1:1,920,048..1,923,169(-)		Tb927.10.7630	1920327	1923152	2826
Tb927.10.13090	PhoD-like phosphatase, putative	381	0.215986	154	161	Tb927_10_v5.1	1657	Tb927_10_v5.1:3,186,497..3,188,307(-)		Tb927.10.13090	3186497	3188260	1764
Tb927.5.2140	regulator of nonsense transcripts 1	381	0.150652	105	176	Tb927_05_v5.1	1658	Tb927_05_v5.1:732,077..735,272(-)		Tb927.5.2140	732077	734605	2529
Tb927.2.5600	hypothetical protein, conserved	380	0.0614588	127	128	Tb927_02_v5.1	1659	Tb927_02_v5.1:1,000,404..1,007,743(+)		Tb927.2.5600	1000506	1006688	6183
Tb927.1.2110	Calpain-like protein 1.2	380	0.185456	151	144	Tb927_01_v5.1	1660	Tb927_01_v5.1:535,994..538,833(+)		Tb927.1.2110	536277	538325	2049
Tb927.8.6840	mismatch repair protein MLH1	380	0.142643	175	157	Tb927_08_v5.1	1661	Tb927_08_v5.1:1,977,184..1,980,731(-)		Tb927.8.6840	1978050	1980713	2664
Tb927.10.7610	NADH-ubiquinone oxidoreductase complex I subunit, putative	380	0.0883926	143	156	Tb927_10_v5.1	1662	Tb927_10_v5.1:1,912,070..1,917,142(-)		Tb927.10.7610	1912770	1917068	4299
Tb927.7.3010	Nitrogen permease regulator 2, putative	380	0.169567	165	176	Tb927_07_v5.1	1663	Tb927_07_v5.1:758,654..761,041(+)		Tb927.7.3010	758725	760965	2241
Tb927.11.14580	Bifunctional Monophosphate RNA Kinase/RNA guanylyltransferase	380	0.215786	170	111	Tb927_11_v5.1	1664	Tb927_11_v5.1:3,869,843..3,871,876(+)		Tb927.11.14580	3870012	3871772	1761
Tb927.5.1340	pre-mRNA splicing factor, putative	379	0.153877	165	163	Tb927_05_v5.1	1665	Tb927_05_v5.1:493,679..496,303(+)		Tb927.5.1340	493694	496156	2463
Tb11.v5.0219	methyltransferase, putative	379	0.136429	149	149	Tb927_11_bin_v5.1	1666	Tb927_11_bin_v5.1:396,116..399,931(+)		Tb11.v5.0219	396379	399156	2778
Tb11.v5.0194	hypothetical protein, conserved	379	0.0852452	117	157	Tb927_11_bin_v5.1	1667	Tb927_11_bin_v5.1:275,010..279,719(-)		Tb11.v5.0194	275010	279455	4446
Tb927.4.1510	phospholipid-translocating ATPase, putative	379	0.116867	121	159	Tb927_04_v5.1	1668	Tb927_04_v5.1:388,959..392,209(-)		Tb927.4.1510	388959	392201	3243
Tb927.10.10050	hypothetical protein, conserved	379	0.103382	177	60	Tb927_10_v5.1	1669	Tb927_10_v5.1:2,474,041..2,479,372(+)		Tb927.10.10050	2475035	2478700	3666
Tb927.5.2290	U5 small nuclear ribonucleoprotein 200 kDa helicase, putative	379	0.0564492	150	137	Tb927_05_v5.1	1670	Tb927_05_v5.1:766,331..773,163(+)		Tb927.5.2290	766450	773163	6714
Tb927.11.480	small GTP-binding protein domain containing protein, putative	379	0.329852	180	171	Tb927_11_v5.1	1671	Tb927_11_v5.1:108,498..110,059(-)		Tb927.11.480	108838	109986	1149
Tb927.6.2780	U3 small nuclear ribonucleoprotein (snRNP), putative	378	0.4375	172	165	Tb927_06_v5.1	1672	Tb927_06_v5.1:834,908..835,816(+)		Tb927.6.2780	834953	835816	864
Tb927.7.5690	SUMO-interacting motif-containing protein	378	0.206897	44	170	Tb927_07_v5.1	1673	Tb927_07_v5.1:1,537,413..1,539,416(+)		Tb927.7.5690	1537590	1539416	1827
Tb927.11.9310	tRNA pseudouridine synthase, putative	378	0.139845	130	151	Tb927_11_v5.1	1674	Tb927_11_v5.1:2,558,000..2,560,744(+)		Tb927.11.9310	2558000	2560702	2703
Tb927.8.4900	hypothetical protein, conserved	378	0.122449	136	163	Tb927_08_v5.1	1675	Tb927_08_v5.1:1,451,476..1,455,473(+)		Tb927.8.4900	1452352	1455438	3087
Tb927.9.4820	calcium/potassium channel (CAKC), putative	378	0.143345	137	172	Tb927_09_v5.1	1676	Tb927_09_v5.1:873,325..876,015(+)		Tb927.9.4820	873379	876015	2637
Tb927.2.4930	esterase, putative	378	0.512195	129	166	Tb927_02_v5.1	1677	Tb927_02_v5.1:870,284..871,917(-)		Tb927.2.4930	871088	871825	738
Tb927.11.11650	Centrosomal protein of 164 kDa, putative	378	0.125124	190	137	Tb927_11_v5.1	1678	Tb927_11_v5.1:3,125,686..3,128,793(+)		Tb927.11.11650	3125773	3128793	3021
Tb927.4.3970	hypothetical protein, conserved	378	0.258197	143	95	Tb927_04_v5.1	1679	Tb927_04_v5.1:1,050,620..1,056,002(-)		Tb927.4.3970	1054474	1055937	1464
Tb927.8.7110	Serine/threonine-protein kinase NEK12.1, putative	377	0.284958	173	152	Tb927_08_v5.1	1680	Tb927_08_v5.1:2,048,385..2,049,994(+)		Tb927.8.7110	2048672	2049994	1323
Tb927.6.2550	RNA-binding protein, putative	377	0.166226	153	71	Tb927_06_v5.1	1681	Tb927_06_v5.1:771,629..773,933(+)		Tb927.6.2550	771666	773933	2268
Tb927.9.6660	hypothetical protein, conserved	377	0.227245	147	143	Tb927_09_v5.1	1682	Tb927_09_v5.1:1,090,319..1,092,245(+)		Tb927.9.6660	1090567	1092225	1659
Tb927.3.570	expression site-associated gene 2 (ESAG2) protein, putative	376	0.275458	154	179	Tb927_03_v5.1	1683	Tb927_03_v5.1:121,971..126,087(-)		Tb927.3.570	121971	123335	1365
Tb11.v5.0431	receptor-type adenylate cyclase GRESAG 4, putative	376	0.223411	167	49	Tb927_11_bin_v5.1	1684	Tb927_11_bin_v5.1:1,694,356..1,703,058(-)		Tb11.v5.0431	1701376	1703058	1683
Tb927.9.11970	hypothetical protein, conserved	376	0.220269	141	127	Tb927_09_v5.1	1685	Tb927_09_v5.1:1,870,821..1,872,527(+)		Tb927.9.11970	1870821	1872527	1707
Tb927.7.6950	hypothetical protein, conserved	376	0.152659	139	150	Tb927_07_v5.1	1686	Tb927_07_v5.1:1,979,963..1,982,756(-)		Tb927.7.6950	1980155	1982617	2463
Tb927.5.790	casein kinase I isoform 1	376	0.378651	174	174	Tb927_05_v5.1	1687	Tb927_05_v5.1:325,593..329,197(+)		Tb927.5.790	326394	327386	993
Tb927.6.4300	glyceraldehyde 3-phosphate dehydrogenase, glycosomal	376	0.348148	175	165	Tb927_06_v5.1	1688	Tb927_06_v5.1:1,220,705..1,222,283(-)		Tb927.6.4300	1221154	1222233	1080
Tb927.4.2200	Sec7 domain containing protein, putative	376	0.0749601	164	153	Tb927_04_v5.1	1689	Tb927_04_v5.1:566,222..571,468(+)		Tb927.4.2200	566453	571468	5016
Tb927.11.13510	hypothetical protein, conserved	376	0.692449	180	12	Tb927_11_v5.1	1690	Tb927_11_v5.1:3,613,384..3,613,973(-)		Tb927.11.13510	3613384	3613926	543
Tb927.7.2550	proteasome regulatory ATPase subunit 5	376	0.281016	144	154	Tb927_07_v5.1	1691	Tb927_07_v5.1:652,177..655,148(-)		Tb927.7.2550	653351	654688	1338
Tb927.10.3340	CMGC/MAPK protein kinase, putative	376	0.140508	143	170	Tb927_10_v5.1	1692	Tb927_10_v5.1:859,135..864,519(+)		Tb927.10.3340	859426	862101	2676
Tb927.4.1220	leucine-rich repeat protein (LRRP), putative	376	0.480204	194	127	Tb927_04_v5.1	1693	Tb927_04_v5.1:328,049..329,060(-)		Tb927.4.1220	328133	328915	783
Tb927.11.13920	kinesin-II 85 Kd subunit, putative	376	0.114985	165	118	Tb927_11_v5.1	1694	Tb927_11_v5.1:3,693,527..3,696,837(+)		Tb927.11.13920	3693568	3696837	3270
Tb927.10.720	Flagellum attachment zone protein 24	375	0.115314	149	173	Tb927_10_v5.1	1695	Tb927_10_v5.1:182,671..187,172(+)		Tb927.10.720	183174	186425	3252
Tb927.5.1330	hypothetical protein, conserved	375	0.126775	60	161	Tb927_05_v5.1	1696	Tb927_05_v5.1:490,231..493,354(+)		Tb927.5.1330	490397	493354	2958
Tb927.11.7570	ATP-grasp domain containing protein, putative	375	0.172176	107	124	Tb927_11_v5.1	1697	Tb927_11_v5.1:2,142,734..2,145,119(-)		Tb927.11.7570	2142734	2144911	2178
Tb927.6.2680	transmembrane protein, putative	375	0.757576	78	128	Tb927_06_v5.1	1698	Tb927_06_v5.1:805,449..806,074(+)		Tb927.6.2680	805537	806031	495
Tb927.10.10970	heat shock protein, putative	374	0.176832	163	134	Tb927_10_v5.1	1699	Tb927_10_v5.1:2,676,994..2,679,443(-)		Tb927.10.10970	2677254	2679368	2115
Tb927.11.8920	Centrosomal protein of 120 kDa, putative	374	0.223017	87	229	Tb927_11_v5.1	1700	Tb927_11_v5.1:2,446,974..2,449,064(+)		Tb927.11.8920	2447158	2448834	1677
Tb927.4.4140	hypothetical protein, conserved	374	0.188034	37	155	Tb927_04_v5.1	1701	Tb927_04_v5.1:1,095,185..1,097,248(-)		Tb927.4.4140	1095185	1097173	1989
Tb927.7.1480	hypothetical protein, conserved	374	0.309347	171	88	Tb927_07_v5.1	1702	Tb927_07_v5.1:375,821..377,317(+)		Tb927.7.1480	376109	377317	1209
Tb11.v5.0804	variant surface glycoprotein (VSG, atypical), putative	374	1.36996	183	16	Tb927_11_bin_v5.1	1703	Tb927_11_bin_v5.1:4,182,426..4,182,698(+)		Tb11.v5.0804	4182426	4182698	273
Tb927.11.10260	Peroxin 3, putative	374	0.262456	150	176	Tb927_11_v5.1	1704	Tb927_11_v5.1:2,740,537..2,742,218(+)		Tb927.11.10260	2740794	2742218	1425
Tb927.9.8210	Peptide deformylase 2	373	0.338783	163	164	Tb927_09_v5.1	1705	Tb927_09_v5.1:1,348,497..1,349,768(-)		Tb927.9.8210	1348638	1349738	1101
Tb927.7.1150	hypothetical protein, conserved	373	0.0946941	152	147	Tb927_07_v5.1	1706	Tb927_07_v5.1:293,594..297,862(+)		Tb927.7.1150	293924	297862	3939
Tb927.3.3000	Putative intraflagellar transport protein C3	373	0.219283	54	157	Tb927_03_v5.1	1707	Tb927_03_v5.1:769,018..771,460(-)		Tb927.3.3000	769604	771304	1701
Tb927.5.3030	Intraflagellar transport protein 121	372	0.0983347	177	110	Tb927_05_v5.1	1708	Tb927_05_v5.1:1,005,199..1,010,226(+)		Tb927.5.3030	1005325	1009107	3783
Tb927.10.2110	elongation factor 1-alpha	372	0.275556	149	137	Tb927_10_v5.1	1709	Tb927_10_v5.1:549,357..550,999(+)		Tb927.10.2110	549417	550766	1350
Tb927.3.4430	hypothetical protein, conserved	372	0.203612	163	170	Tb927_03_v5.1	1710	Tb927_03_v5.1:1,243,455..1,245,315(-)		Tb927.3.4430	1243455	1245281	1827
Tb927.11.3620	nucleobase/nucleoside transporter 8.2	372	0.284404	154	178	Tb927_11_v5.1	1711	Tb927_11_v5.1:1,067,341..1,069,781(+)		Tb927.11.3620	1067477	1068784	1308
Tb927.11.5650	replication factor C, subunit 1, putative	372	0.210884	163	108	Tb927_11_v5.1	1712	Tb927_11_v5.1:1,596,889..1,598,767(+)		Tb927.11.5650	1597004	1598767	1764
Tb927.10.2910	splicing factor PTSR1 interacting protein	372	0.327177	16	166	Tb927_10_v5.1	1713	Tb927_10_v5.1:753,943..755,129(+)		Tb927.10.2910	753993	755129	1137
Tb927.2.4550	2'-O-ribose RNA methyltransferase SPB1 homolog	371	0.136497	229	93	Tb927_02_v5.1	1714	Tb927_02_v5.1:808,398..811,509(-)		Tb927.2.4550	808636	811353	2718
Tb927.10.9560	oxidoreductase, putative	371	0.369154	160	4	Tb927_10_v5.1	1715	Tb927_10_v5.1:2,358,887..2,359,936(+)		Tb927.10.9560	2358932	2359936	1005
Tb927.11.13970	Pab1p-dependent poly(A) ribonuclease subunit, putative	371	0.241066	162	145	Tb927_11_v5.1	1716	Tb927_11_v5.1:3,704,215..3,705,956(+)		Tb927.11.13970	3704264	3705802	1539
Tb11.v5.0295	retrotransposon hot spot (RHS) protein, putative	371	0.301626	130	160	Tb927_11_bin_v5.1	1717	Tb927_11_bin_v5.1:787,315..791,854(+)		Tb11.v5.0295	787315	788544	1230
Tb927.7.2930	histone H2A, putative	371	0.916049	33	222	Tb927_07_v5.1	1718	Tb927_07_v5.1:738,918..739,562(+)		Tb927.7.2930	738984	739388	405
Tb927.6.3560	hypothetical protein, conserved	371	0.0833895	165	157	Tb927_06_v5.1	1719	Tb927_06_v5.1:1,060,081..1,065,483(-)		Tb927.6.3560	1060992	1065440	4449
Tb11.v5.0226	invariant surface glycoprotein, putative	371	0.313875	54	202	Tb927_11_bin_v5.1	1720	Tb927_11_bin_v5.1:420,101..422,760(+)		Tb11.v5.0226	420271	421452	1182
Tb927.9.8510	hypothetical protein, conserved	371	0.176919	151	160	Tb927_09_v5.1	1721	Tb927_09_v5.1:1,378,347..1,380,812(-)		Tb927.9.8510	1378682	1380778	2097
Tb927.8.5220	hypothetical protein, conserved	371	0.11789	168	141	Tb927_08_v5.1	1722	Tb927_08_v5.1:1,559,468..1,562,983(+)		Tb927.8.5220	1559611	1562757	3147
Tb927.11.1060	Vasohibin	371	0.253415	167	100	Tb927_11_v5.1	1723	Tb927_11_v5.1:271,067..273,512(+)		Tb927.11.1060	271119	272582	1464
Tb927.11.16550	Zinc finger protein, C3H1 type-like	371	0.242009	181	117	Tb927_11_v5.1	1724	Tb927_11_v5.1:4,384,051..4,397,151(-)		Tb927.11.16550	4395448	4396980	1533
Tb927.7.2100	GMP synthase [glutamine-hydrolysing]	371	0.187658	162	165	Tb927_07_v5.1	1725	Tb927_07_v5.1:531,682..534,685(-)		Tb927.7.2100	532663	534639	1977
Tb927.2.2580	hypothetical protein, conserved	371	0.116887	158	159	Tb927_02_v5.1	1726	Tb927_02_v5.1:506,021..510,672(-)		Tb927.2.2580	507090	510263	3174
Tb927.1.5030	Flagellum attachment zone protein 37	370	0.167572	56	154	Tb927_01_v5.1	1727	Tb927_01_v5.1:1,007,761..1,010,594(+)		Tb927.1.5030	1007804	1010011	2208
Tb927.8.5020	hypothetical protein, conserved	370	0.277778	160	182	Tb927_08_v5.1	1728	Tb927_08_v5.1:1,486,226..1,488,214(+)		Tb927.8.5020	1486247	1487578	1332
Tb927.4.3160	dihydroxyacetone phosphate acyltransferase, putative	370	0.0992223	148	115	Tb927_04_v5.1	1729	Tb927_04_v5.1:829,709..834,537(+)		Tb927.4.3160	829752	833480	3729
Tb927.11.14490	RNA polymerase subunit, putative	370	0.645724	22	116	Tb927_11_v5.1	1730	Tb927_11_v5.1:3,849,996..3,850,852(+)		Tb927.11.14490	3850161	3850733	573
Tb927.5.1130	hypothetical protein, conserved	369	0.392971	160	170	Tb927_05_v5.1	1731	Tb927_05_v5.1:441,244..444,783(+)		Tb927.5.1130	441341	442279	939
Tb927.4.3640	serine threonine-protein phosphatase PP1, putative	369	0.416949	54	133	Tb927_04_v5.1	1732	Tb927_04_v5.1:924,864..926,620(-)		Tb927.4.3640	925570	926454	885
Tb927.7.6280	Domain of unknown function (DUF3508), putative	369	0.191888	165	137	Tb927_07_v5.1	1733	Tb927_07_v5.1:1,699,434..1,701,781(-)		Tb927.7.6280	1699638	1701560	1923
Tb927.10.6000	hypothetical protein, conserved	369	0.0800781	122	151	Tb927_10_v5.1	1734	Tb927_10_v5.1:1,505,539..1,511,693(-)		Tb927.10.6000	1506984	1511591	4608
Tb927.7.300	UDP-Gal or UDP-GlcNAc-dependent glycosyltransferase, putative	368	0.333333	152	170	Tb927_07_v5.1	1735	Tb927_07_v5.1:53,460..57,228(+)		Tb927.7.300	54502	55605	1104
Tb927.9.1920	hypothetical protein, conserved	368	1.11515	13	42	Tb927_09_v5.1	1736	Tb927_09_v5.1:432,131..433,152(-)		Tb927.9.1920	432589	432918	330
Tb11.v5.0468	alpha tubulin, putative	367	0.489333	125	154	Tb927_11_bin_v5.1	1737	Tb927_11_bin_v5.1:1,901,556..1,903,614(+)		Tb11.v5.0468	1902781	1903530	750
Tb927.10.13850	ATP12 chaperone protein, putative	367	0.321085	92	126	Tb927_10_v5.1	1738	Tb927_10_v5.1:3,380,834..3,382,087(-)		Tb927.10.13850	3380834	3381976	1143
Tb927.3.3300	Flagellum attachment zone protein 19	367	0.150102	70	159	Tb927_03_v5.1	1739	Tb927_03_v5.1:848,039..850,671(-)		Tb927.3.3300	848039	850483	2445
Tb927.11.14760	Clustered mitochondria/Translation initiation factor eIF3 subunit 135, putative	367	0.158874	82	207	Tb927_11_v5.1	1740	Tb927_11_v5.1:3,924,384..3,926,756(-)		Tb927.11.14760	3924384	3926693	2310
Tb927.5.2990	hypothetical protein, conserved	367	0.479739	14	169	Tb927_05_v5.1	1741	Tb927_05_v5.1:998,287..999,500(+)		Tb927.5.2990	998317	999081	765
Tb927.10.6220	5'-3' exoribonuclease D	367	0.152535	93	170	Tb927_10_v5.1	1742	Tb927_10_v5.1:1,575,952..1,578,839(-)		Tb927.10.6220	1576395	1578800	2406
Tb10.v4.0249	Cullin family/Cullin protein neddylation domain containing protein, putative	366	0.104542	108	160	tryp_X-68d04.q1c	1743	tryp_X-68d04.q1c:11,206..14,739(+)		Tb10.v4.0249	11239	14739	3501
Tb927.11.6480	FHA domain containing protein, putative	366	0.261803	77	223	Tb927_11_v5.1	1744	Tb927_11_v5.1:1,829,950..1,832,337(-)		Tb927.11.6480	1830902	1832299	1398
Tb927.10.13030	cysteine peptidase, Clan CA, family C2, putative	366	0.16332	168	53	Tb927_10_v5.1	1745	Tb927_10_v5.1:3,165,002..3,167,359(-)		Tb927.10.13030	3165108	3167348	2241
Tb927.11.3840	hypothetical protein, conserved	366	0.263499	122	146	Tb927_11_v5.1	1746	Tb927_11_v5.1:1,123,154..1,124,769(+)		Tb927.11.3840	1123381	1124769	1389
Tb927.6.4210	aldehyde dehydrogenase, putative	366	0.204698	137	140	Tb927_06_v5.1	1747	Tb927_06_v5.1:1,206,154..1,208,503(-)		Tb927.6.4210	1206538	1208325	1788
Tb927.11.12610	cyclin 1	366	0.364179	156	146	Tb927_11_v5.1	1748	Tb927_11_v5.1:3,379,208..3,380,431(+)		Tb927.11.12610	3379231	3380235	1005
Tb927.9.8400	predicted zinc finger protein	365	0.207622	155	141	Tb927_09_v5.1	1749	Tb927_09_v5.1:1,367,883..1,370,321(-)		Tb927.9.8400	1368175	1369932	1758
Tb927.4.5260	UDP-Gal or UDP-GlcNAc-dependent glycosyltransferase, putative	365	0.303408	149	142	Tb927_04_v5.1	1750	Tb927_04_v5.1:1,428,345..1,429,998(-)		Tb927.4.5260	1428794	1429996	1203
Tb927.10.1110	kinesin, putative	365	0.0676302	134	136	Tb927_10_v5.1	1751	Tb927_10_v5.1:293,830..300,134(-)		Tb927.10.1110	293830	299226	5397
Tb927.2.5750	tyrosyl-DNA Phosphodiesterase (Tdp1), putative	364	0.219013	27	181	Tb927_02_v5.1	1752	Tb927_02_v5.1:1,030,388..1,033,629(+)		Tb927.2.5750	1031968	1033629	1662
Tb927.5.2440	Centrosomal protein of 164 kDa, putative	364	0.102999	150	143	Tb927_05_v5.1	1753	Tb927_05_v5.1:837,031..840,596(+)		Tb927.5.2440	837063	840596	3534
Tb927.1.3050	tRNA (Uracil-5-)-methyltransferase, putative	364	0.216667	150	147	Tb927_01_v5.1	1754	Tb927_01_v5.1:672,923..674,982(+)		Tb927.1.3050	673048	674727	1680
Tb927.9.4620	NEDD8 activating enzyme subunit, putative	364	0.259259	48	164	Tb927_09_v5.1	1755	Tb927_09_v5.1:850,845..852,424(+)		Tb927.9.4620	851021	852424	1404
Tb927.11.3490	hypothetical protein, conserved	364	0.151856	158	67	Tb927_11_v5.1	1756	Tb927_11_v5.1:1,031,743..1,034,418(+)		Tb927.11.3490	1032022	1034418	2397
Tb927.10.690	palmitoyl acyltransferase 3, putative	364	0.362189	149	156	Tb927_10_v5.1	1757	Tb927_10_v5.1:178,707..179,769(+)		Tb927.10.690	178765	179769	1005
Tb11.v5.0456	receptor-type adenylate cyclase GRESAG 4, putative	363	0.0953507	108	158	Tb927_11_bin_v5.1	1758	Tb927_11_bin_v5.1:1,839,189..1,849,759(-)		Tb11.v5.0456	1845908	1849714	3807
Tb927.7.2970	ATP-dependent DEAD/H RNA helicase, putative	363	0.146667	147	166	Tb927_07_v5.1	1759	Tb927_07_v5.1:744,572..748,306(+)		Tb927.7.2970	744793	747267	2475
Tb11.v5.0115	variant surface protein (VSG), putative	363	0.47451	144	161	Tb927_11_bin_v5.1	1760	Tb927_11_bin_v5.1:12,354..14,521(-)		Tb11.v5.0115	13757	14521	765
Tb927.9.8350	Flagellum attachment zone protein 27	363	0.2	120	137	Tb927_09_v5.1	1761	Tb927_09_v5.1:1,362,358..1,364,524(-)		Tb927.9.8350	1362358	1364172	1815
Tb11.v5.0615	hypothetical protein, conserved	363	0.178466	180	162	Tb927_11_bin_v5.1	1762	Tb927_11_bin_v5.1:2,914,273..2,920,493(-)		Tb11.v5.0615	2916636	2918669	2034
Tb927.10.2650	hypothetical protein, conserved	363	0.102891	140	131	Tb927_10_v5.1	1763	Tb927_10_v5.1:684,309..688,915(+)		Tb927.10.2650	684475	688002	3528
Tb927.10.2040	STE group serine/threonine-protein kinase, putative	363	0.138444	153	161	Tb927_10_v5.1	1764	Tb927_10_v5.1:534,083..537,670(+)		Tb927.10.2040	534252	536873	2622
Tb927.6.970	cysteine peptidase, Clan CA, family C1, Cathepsin L-like	363	0.268293	148	116	Tb927_06_v5.1	1765	Tb927_06_v5.1:406,311..407,951(-)		Tb927.6.970	406568	407920	1353
Tb927.9.1670	Aurora kinase 3, putative	362	0.185356	159	130	Tb927_09_v5.1	1766	Tb927_09_v5.1:384,482..386,604(-)		Tb927.9.1670	384482	386434	1953
Tb927.9.440	variant surface glycoprotein (VSG, atypical), putative	362	0.239418	202	153	Tb927_09_v5.1	1767	Tb927_09_v5.1:107,030..109,182(+)		Tb927.9.440	107671	109182	1512
Tb927.9.1660	hypothetical protein, conserved	362	0.492517	171	159	Tb927_09_v5.1	1768	Tb927_09_v5.1:383,078..383,878(-)		Tb927.9.1660	383078	383812	735
Tb927.10.11810	hypothetical protein, conserved	362	0.188837	168	42	Tb927_10_v5.1	1769	Tb927_10_v5.1:2,884,983..2,887,170(+)		Tb927.10.11810	2885074	2886990	1917
Tb927.11.14440	Pentatricopeptide repeat protein (PPR), putative	362	0.146618	166	154	Tb927_11_v5.1	1770	Tb927_11_v5.1:3,838,003..3,840,492(+)		Tb927.11.14440	3838024	3840492	2469
Tb927.9.10630	hypothetical protein, conserved	361	0.450687	148	122	Tb927_09_v5.1	1771	Tb927_09_v5.1:1,667,957..1,669,609(-)		Tb927.9.10630	1668264	1669064	801
Tb927.6.3740	heat shock 70 kDa protein, mitochondrial precursor, putative	361	0.182877	169	150	Tb927_06_v5.1	1772	Tb927_06_v5.1:1,112,859..1,114,923(-)		Tb927.6.3740	1112893	1114866	1974
Tb927.11.9250	hypothetical protein, conserved	361	0.253333	90	205	Tb927_11_v5.1	1773	Tb927_11_v5.1:2,538,706..2,540,278(+)		Tb927.11.9250	2538854	2540278	1425
Tb927.4.4400	hypothetical protein, conserved	361	0.0692765	155	139	Tb927_04_v5.1	1774	Tb927_04_v5.1:1,160,625..1,167,189(-)		Tb927.4.4400	1161944	1167154	5211
Tb927.10.4870	tRNA-dihydrouridine synthase 2, putative	361	0.275994	28	165	Tb927_10_v5.1	1775	Tb927_10_v5.1:1,215,068..1,217,393(-)		Tb927.10.4870	1215995	1217302	1308
Tb927.11.11000	Calponin homology (CH) domain containing protein, putative	361	0.24359	138	166	Tb927_11_v5.1	1776	Tb927_11_v5.1:2,940,727..2,942,397(+)		Tb927.11.11000	2940916	2942397	1482
Tb11.v5.0569	amino acid transporter, putative	361	0.262164	128	124	Tb927_11_bin_v5.1	1777	Tb927_11_bin_v5.1:2,588,731..2,594,326(+)		Tb11.v5.0569	2588801	2590177	1377
Tb927.8.1650	Protein Associated with Differentiation, putative	360	0.202703	135	146	Tb927_08_v5.1	1778	Tb927_08_v5.1:545,906..548,434(+)		Tb927.8.1650	546659	548434	1776
Tb927.7.4460	von Willebrand factor type A domain containing protein, putative	360	0.142349	107	157	Tb927_07_v5.1	1779	Tb927_07_v5.1:1,185,067..1,188,332(-)		Tb927.7.4460	1185462	1187990	2529
Tb927.6.3750	heat shock 70 kDa protein, mitochondrial precursor, putative	360	0.182371	159	167	Tb927_06_v5.1	1780	Tb927_06_v5.1:1,115,025..1,117,483(-)		Tb927.6.3750	1115452	1117425	1974
Tb927.6.2280	prefoldin subunit, putative	360	0.857143	158	24	Tb927_06_v5.1	1781	Tb927_06_v5.1:714,054..714,785(+)		Tb927.6.2280	714172	714591	420
Tb927.3.1440	Spastin, putative	360	0.147239	159	146	Tb927_03_v5.1	1782	Tb927_03_v5.1:366,880..369,911(+)		Tb927.3.1440	367098	369542	2445
Tb927.10.10340	structural maintenance of chromosome 2, putative	359	0.101757	159	150	Tb927_10_v5.1	1783	Tb927_10_v5.1:2,540,513..2,544,047(-)		Tb927.10.10340	2540513	2544040	3528
Tb927.3.1080	Present in the outer mitochondrial membrane proteome 23	359	0.474868	165	159	Tb927_03_v5.1	1784	Tb927_03_v5.1:265,291..266,383(+)		Tb927.3.1080	265433	266188	756
Tb927.4.4530	hypothetical protein, conserved	358	0.104495	169	169	Tb927_04_v5.1	1785	Tb927_04_v5.1:1,242,979..1,247,033(-)		Tb927.4.4530	1243245	1246670	3426
Tb927.10.1180	hypothetical protein, conserved	358	0.24758	47	159	Tb927_10_v5.1	1786	Tb927_10_v5.1:317,993..319,475(-)		Tb927.10.1180	317993	319438	1446
Tb927.11.450	hypothetical protein, conserved	358	0.145174	155	145	Tb927_11_v5.1	1787	Tb927_11_v5.1:99,540..102,465(-)		Tb927.11.450	99923	102388	2466
Tb927.2.5360	hypothetical protein, conserved	358	0.322523	152	154	Tb927_02_v5.1	1788	Tb927_02_v5.1:956,164..957,295(+)		Tb927.2.5360	956186	957295	1110
Tb11.v5.0547	DNA mismatch repair protein, putative	358	0.376446	23	189	Tb927_11_bin_v5.1	1789	Tb927_11_bin_v5.1:2,394,866..2,403,334(+)		Tb11.v5.0547	2394866	2395816	951
Tb927.11.8060	SNARE associated Golgi protein, putative	358	0.207898	155	139	Tb927_11_v5.1	1790	Tb927_11_v5.1:2,262,437..2,264,187(+)		Tb927.11.8060	2262466	2264187	1722
Tb927.8.3490	Gryzun, putative trafficking through Golgi, putative	357	0.109779	116	145	Tb927_08_v5.1	1791	Tb927_08_v5.1:1,036,853..1,040,120(+)		Tb927.8.3490	1036869	1040120	3252
Tb927.3.2940	hypothetical protein, conserved	357	0.392739	127	141	Tb927_03_v5.1	1792	Tb927_03_v5.1:758,043..759,665(-)		Tb927.3.2940	758484	759392	909
Tb927.10.7800	cop9 signalosome complex subunit, putative	357	0.306701	276	52	Tb927_10_v5.1	1793	Tb927_10_v5.1:1,954,803..1,956,544(-)		Tb927.10.7800	1955347	1956510	1164
Tb927.10.4200	Kinetoplastid kinetochore protein 24	357	0.137572	126	78	Tb927_10_v5.1	1794	Tb927_10_v5.1:1,105,373..1,107,969(+)		Tb927.10.4200	1105375	1107969	2595
Tb927.2.4200	CMGC/CLK family protein kinase, putative	357	0.114644	108	136	Tb927_02_v5.1	1795	Tb927_02_v5.1:736,855..740,194(-)		Tb927.2.4200	736855	739968	3114
Tb927.4.3810	DNA-directed RNA polymerase II subunit 2, putative	357	0.099916	137	153	Tb927_04_v5.1	1796	Tb927_04_v5.1:994,756..998,441(-)		Tb927.4.3810	994756	998328	3573
Tb927.10.3180	zinc-finger of acetyl-transferase ESCO, putative	357	0.265033	95	211	Tb927_10_v5.1	1797	Tb927_10_v5.1:826,531..829,029(+)		Tb927.10.3180	826573	827919	1347
Tb927.3.610	N-acetyltransferase complex ARD1 subunit, putative	357	0.636364	161	150	Tb927_03_v5.1	1798	Tb927_03_v5.1:156,134..156,719(-)		Tb927.3.610	156134	156694	561
Tb927.1.2400	alpha tubulin	356	0.262537	134	146	Tb927_01_v5.1	1799	Tb927_01_v5.1:583,262..584,807(+)		Tb927.1.2400	583368	584723	1356
Tb927.11.16940	MIZ/SP-RING zinc finger, putative	356	0.261957	99	167	Tb927_11_v5.1	1800	Tb927_11_v5.1:4,517,575..4,519,914(-)		Tb927.11.16940	4517575	4518933	1359
Tb927.5.370	75 kDa invariant surface glycoprotein, putative	355	0.225827	164	133	Tb927_05_v5.1	1801	Tb927_05_v5.1:165,524..167,564(-)		Tb927.5.370	165897	167468	1572
Tb927.7.7120	kinesin, putative	355	0.14591	160	162	Tb927_07_v5.1	1802	Tb927_07_v5.1:2,038,317..2,041,323(-)		Tb927.7.7120	2038317	2040749	2433
Tb927.3.5260	hypothetical protein, conserved	355	0.251773	173	152	Tb927_03_v5.1	1803	Tb927_03_v5.1:1,479,700..1,481,437(+)		Tb927.3.5260	1479767	1481176	1410
Tb927.2.5810	Holliday-junction resolvase-like of SPT6/SH2 domain containing protein, putative	354	0.0764249	138	138	Tb927_02_v5.1	1804	Tb927_02_v5.1:1,047,922..1,053,340(+)		Tb927.2.5810	1048219	1052850	4632
Tb927.11.9160	ATPase-like protein, putative	354	0.258772	38	159	Tb927_11_v5.1	1805	Tb927_11_v5.1:2,510,764..2,512,510(+)		Tb927.11.9160	2510874	2512241	1368
Tb927.4.490	hypothetical protein, conserved	354	0.214936	150	150	Tb927_04_v5.1	1806	Tb927_04_v5.1:139,981..141,676(-)		Tb927.4.490	139981	141627	1647
Tb927.7.1580	Vps52 / Sac2 family, putative	354	0.132287	103	104	Tb927_07_v5.1	1807	Tb927_07_v5.1:395,718..399,250(+)		Tb927.7.1580	395945	398620	2676
Tb927.5.4540	receptor-type adenylate cyclase GRESAG 4, putative	354	0.0948553	150	143	Tb927_05_v5.1	1808	Tb927_05_v5.1:1,396,894..1,404,644(+)		Tb927.5.4540	1398297	1402028	3732
Tb927.2.940	Protein of unknown function (DUF1181), putative	354	1.19192	120	175	Tb927_02_v5.1	1809	Tb927_02_v5.1:157,654..158,457(+)		Tb927.2.940	158161	158457	297
Tb927.10.3650	NADH-dependent fumarate reductase	353	0.0954312	119	149	Tb927_10_v5.1	1810	Tb927_10_v5.1:946,359..950,218(-)		Tb927.10.3650	946359	950057	3699
Tb927.5.2360	hypothetical protein, conserved	353	0.156057	132	134	Tb927_05_v5.1	1811	Tb927_05_v5.1:805,945..811,523(+)		Tb927.5.2360	806103	808364	2262
Tb927.10.2260	Ubiquitin family, putative	353	0.149894	146	146	Tb927_10_v5.1	1812	Tb927_10_v5.1:584,629..587,095(+)		Tb927.10.2260	584741	587095	2355
Tb11.v5.0230	75 kDa invariant surface glycoprotein, putative	353	0.224555	133	154	Tb927_11_bin_v5.1	1813	Tb927_11_bin_v5.1:440,265..442,314(+)		Tb11.v5.0230	440361	441932	1572
Tb927.11.13400	Bromodomain factor 5	353	0.178013	153	149	Tb927_11_v5.1	1814	Tb927_11_v5.1:3,593,712..3,595,756(-)		Tb927.11.13400	3593751	3595733	1983
Tb927.9.4310	tricarboxylate carrier, putative	353	0.35874	149	147	Tb927_09_v5.1	1815	Tb927_09_v5.1:810,197..814,153(+)		Tb927.9.4310	810382	811365	984
Tb927.6.1300	hypothetical protein	352	0.620811	19	145	Tb927_06_v5.1	1816	Tb927_06_v5.1:485,476..487,133(-)		Tb927.6.1300	486546	487112	567
Tb927.8.1290	SUMO-interacting motif-containing protein	352	0.105992	172	178	Tb927_08_v5.1	1817	Tb927_08_v5.1:410,088..417,663(-)		Tb927.8.1290	414144	417464	3321
Tb927.8.3530	glycerol-3-phosphate dehydrogenase [NAD+], glycosomal	352	0.330516	159	163	Tb927_08_v5.1	1818	Tb927_08_v5.1:1,057,219..1,058,646(-)		Tb927.8.3530	1057497	1058561	1065
Tb927.11.910	hypothetical protein, conserved	352	0.0960961	90	124	Tb927_11_v5.1	1819	Tb927_11_v5.1:233,006..236,677(+)		Tb927.11.910	233015	236677	3663
Tb927.9.8050	Protein of unknown function (DUF974), putative	352	0.216482	124	133	Tb927_09_v5.1	1820	Tb927_09_v5.1:1,330,627..1,333,325(-)		Tb927.9.8050	1331692	1333317	1626
Tb927.11.4000	hypothetical protein, conserved	351	0.201031	144	177	Tb927_11_v5.1	1821	Tb927_11_v5.1:1,168,818..1,171,568(+)		Tb927.11.4000	1169008	1170753	1746
Tb927.3.4750	Aminopeptidase M1, putative	351	0.134174	125	120	Tb927_03_v5.1	1822	Tb927_03_v5.1:1,339,545..1,342,389(-)		Tb927.3.4750	1339741	1342356	2616
Tb927.6.5100	polo-like protein kinase, putative	351	0.138955	163	151	Tb927_06_v5.1	1823	Tb927_06_v5.1:1,394,206..1,397,433(+)		Tb927.6.5100	1394258	1396783	2526
Tb927.7.3930	hypothetical protein, conserved	350	0.0833333	136	123	Tb927_07_v5.1	1824	Tb927_07_v5.1:1,025,854..1,030,125(+)		Tb927.7.3930	1025926	1030125	4200
Tb927.5.3910	small nuclear RNA-activating protein	350	0.312779	160	67	Tb927_05_v5.1	1825	Tb927_05_v5.1:1,272,161..1,273,311(+)		Tb927.5.3910	1272193	1273311	1119
Tb927.4.4210	ATP-dependent zinc metalloprotease AFG3-like, putative	350	0.132878	144	154	Tb927_04_v5.1	1826	Tb927_04_v5.1:1,111,900..1,114,570(-)		Tb927.4.4210	1111900	1114533	2634
Tb927.6.5240	variant surface glycoprotein (VSG, atypical), putative	349	0.2379	137	129	Tb927_06_v5.1	1827	Tb927_06_v5.1:1,451,185..1,452,674(-)		Tb927.6.5240	1451185	1452651	1467
Tb927.11.10180	hypothetical protein, conserved	349	0.194537	147	154	Tb927_11_v5.1	1828	Tb927_11_v5.1:2,722,525..2,724,587(+)		Tb927.11.10180	2722538	2724331	1794
Tb927.10.12480	UAA transporter family, putative	349	0.331434	117	92	Tb927_10_v5.1	1829	Tb927_10_v5.1:3,022,198..3,023,315(-)		Tb927.10.12480	3022198	3023250	1053
Tb927.9.2860	hypothetical protein, conserved	349	0.271173	138	136	Tb927_09_v5.1	1830	Tb927_09_v5.1:609,472..610,788(-)		Tb927.9.2860	609472	610758	1287
Tb927.3.5020	Flagellar Member 6	349	0.0822725	145	137	Tb927_03_v5.1	1831	Tb927_03_v5.1:1,407,902..1,412,485(+)		Tb927.3.5020	1408124	1412365	4242
Tb927.2.1760	hypothetical protein, conserved	349	0.144873	160	159	Tb927_02_v5.1	1832	Tb927_02_v5.1:325,383..328,298(+)		Tb927.2.1760	325391	327799	2409
Tb927.11.7770	oxidoreductase-like protein	349	0.135271	162	145	Tb927_11_v5.1	1833	Tb927_11_v5.1:2,200,716..2,203,331(-)		Tb927.11.7770	2200716	2203295	2580
Tb11.v5.0522	hypothetical protein, conserved	349	0.168844	151	160	Tb927_11_bin_v5.1	1834	Tb927_11_bin_v5.1:2,188,316..2,196,174(-)		Tb11.v5.0522	2190669	2192735	2067
Tb11.0530	epsilon tubulin	348	0.237705	126	91	tryp_XI-1084b11.p1k	1835	tryp_XI-1084b11.p1k:2,979..4,536(-)		Tb11.0530	2979	4442	1464
Tb927.4.2240	Aminotransferase class IV, putative	348	0.296675	135	151	Tb927_04_v5.1	1836	Tb927_04_v5.1:581,325..583,058(+)		Tb927.4.2240	581397	582569	1173
Tb927.11.13610	rhodanese-like domain containing protein, putative	348	0.84058	149	157	Tb927_11_v5.1	1837	Tb927_11_v5.1:3,631,811..3,632,328(-)		Tb927.11.13610	3631811	3632224	414
Tb927.11.3940	hypothetical protein, conserved	348	0.360248	68	141	Tb927_11_v5.1	1838	Tb927_11_v5.1:1,154,180..1,155,264(+)		Tb927.11.3940	1154299	1155264	966
Tb927.10.770	RF-1 domain containing protein, putative	348	0.183254	147	156	Tb927_10_v5.1	1839	Tb927_10_v5.1:198,947..201,545(+)		Tb927.10.770	199198	201096	1899
Tb927.9.3880	DNA polymerase beta thumb, putative	347	0.362591	146	88	Tb927_09_v5.1	1840	Tb927_09_v5.1:763,472..764,636(+)		Tb927.9.3880	763557	764513	957
Tb927.10.10950	heat shock protein, putative	347	0.164066	122	148	Tb927_10_v5.1	1841	Tb927_10_v5.1:2,671,444..2,673,893(-)		Tb927.10.10950	2671704	2673818	2115
Tb927.9.2490	nucleolar protein	347	0.199425	150	90	Tb927_09_v5.1	1842	Tb927_09_v5.1:531,331..533,952(-)		Tb927.9.2490	531997	533736	1740
Tb927.6.3780	E3 ubiquitin-protein ligase, putative	347	0.240972	166	170	Tb927_06_v5.1	1843	Tb927_06_v5.1:1,121,010..1,122,853(-)		Tb927.6.3780	1121338	1122777	1440
Tb927.9.8160	chaperone protein DnaJ, putative	347	0.268368	56	154	Tb927_09_v5.1	1844	Tb927_09_v5.1:1,339,368..1,341,012(-)		Tb927.9.8160	1339368	1340660	1293
Tb927.5.3070	Zinc finger, C3HC4 type (RING finger), putative	347	0.214595	45	31	Tb927_05_v5.1	1845	Tb927_05_v5.1:1,015,819..1,017,829(+)		Tb927.5.3070	1016172	1017788	1617
Tb927.4.2060	Flagellum attachment zone protein 8	347	0.197047	76	136	Tb927_04_v5.1	1846	Tb927_04_v5.1:514,362..516,448(-)		Tb927.4.2060	514498	516258	1761
Tb927.10.3520	protease regulatory ATPase subunit 4	347	0.289167	163	152	Tb927_10_v5.1	1847	Tb927_10_v5.1:909,895..911,477(+)		Tb927.10.3520	909983	911182	1200
Tb927.1.2970	hypothetical protein, conserved	347	0.468286	272	22	Tb927_01_v5.1	1848	Tb927_01_v5.1:656,565..657,473(+)		Tb927.1.2970	656593	657333	741
		347	0.104017	120	146	Tb927_06_v5.1					1071325	1074660	3336
Tb927.8.2660	Galactose oxidase, central domain containing protein, putative	347	0.0602431	118	134	Tb927_08_v5.1	1850	Tb927_08_v5.1:784,906..791,740(+)		Tb927.8.2660	785065	790824	5760
Tb11.v5.0981	variant surface glycoprotein (VSG), putative	347	0.59622	286	15	Tb927_11_bin_v5.1	1851	Tb927_11_bin_v5.1:4,995,902..5,004,002(-)		Tb11.v5.0981	4997595	4998176	582
Tb927.2.4990	hypothetical protein, conserved	347	0.139526	137	162	Tb927_02_v5.1	1852	Tb927_02_v5.1:880,589..883,359(-)		Tb927.2.4990	880788	883274	2487
Tb927.7.1460	hypothetical protein, conserved	346	0.119023	156	74	Tb927_07_v5.1	1853	Tb927_07_v5.1:371,399..374,557(+)		Tb927.7.1460	371415	374321	2907
Tb927.2.3080	cytochrome b5-dependent oleate desaturase	346	0.281989	133	136	Tb927_02_v5.1	1854	Tb927_02_v5.1:579,130..580,593(+)		Tb927.2.3080	579287	580513	1227
Tb927.4.2400	hypothetical protein, conserved	346	0.0785649	136	138	Tb927_04_v5.1	1855	Tb927_04_v5.1:619,190..623,970(+)		Tb927.4.2400	619197	623600	4404
Tb927.8.1180	vacuolar-type Ca2+-ATPase 1	346	0.104185	125	146	Tb927_08_v5.1	1856	Tb927_08_v5.1:375,186..379,041(-)		Tb927.8.1180	375582	378902	3321
Tb927.9.11220	tRNA import complex component, putative	346	0.323063	167	139	Tb927_09_v5.1	1857	Tb927_09_v5.1:1,774,914..1,776,146(+)		Tb927.9.11220	1774954	1776024	1071
Tb927.9.9290	polyadenylate-binding protein 1	346	0.20341	104	134	Tb927_09_v5.1	1858	Tb927_09_v5.1:1,477,910..1,480,450(-)		Tb927.9.9290	1478398	1480098	1701
Tb927.9.1470	hypothetical protein, conserved	346	0.734607	108	136	Tb927_09_v5.1	1859	Tb927_09_v5.1:355,267..355,870(-)		Tb927.9.1470	355382	355852	471
Tb927.11.10580	COG (conserved oligomeric Golgi) complex component, COG2/Domain of unknown function (DUF3510), putative	346	0.130763	109	124	Tb927_11_v5.1	1860	Tb927_11_v5.1:2,817,578..2,820,298(+)		Tb927.11.10580	2817653	2820298	2646
Tb927.4.300	retrotransposon hot spot protein 3 (RHS3), putative	345	0.200698	104	125	Tb927_04_v5.1	1861	Tb927_04_v5.1:76,576..80,276(-)		Tb927.4.300	76576	78294	1719
Tb927.11.1670	cysteine desulfurase	345	0.262557	132	62	Tb927_11_v5.1	1862	Tb927_11_v5.1:512,470..513,808(-)		Tb927.11.1670	512470	513783	1314
Tb927.1.4300	chaperone protein DnaJ, putative	345	0.23374	161	151	Tb927_01_v5.1	1863	Tb927_01_v5.1:885,965..890,522(+)		Tb927.1.4300	886299	887774	1476
Tb927.5.1070	OTU-like cysteine protease, putative	345	0.125546	153	179	Tb927_05_v5.1	1864	Tb927_05_v5.1:403,216..406,204(+)		Tb927.5.1070	403339	406086	2748
Tb927.8.7060	hypothetical protein, conserved	345	0.0728309	83	152	Tb927_08_v5.1	1865	Tb927_08_v5.1:2,025,403..2,030,485(+)		Tb927.8.7060	2025469	2030205	4737
Tb927.9.11120	Chromosome passenger complex (CPC) protein INCENP N terminal, putative	345	0.190713	93	135	Tb927_09_v5.1	1866	Tb927_09_v5.1:1,761,126..1,763,060(-)		Tb927.9.11120	1761126	1762934	1809
Tb927.7.5560	glucosamine-fructose-6-phosphate aminotransferase, putative	345	0.174242	134	108	Tb927_07_v5.1	1867	Tb927_07_v5.1:1,496,839..1,500,931(+)		Tb927.7.5560	1497336	1499315	1980
Tb927.11.5240	Methyltransferase TRM13, putative	344	0.224397	152	153	Tb927_11_v5.1	1868	Tb927_11_v5.1:1,492,561..1,494,527(+)		Tb927.11.5240	1492615	1494147	1533
Tb927.11.4860	Ring finger domain containing protein, putative	344	0.245539	113	120	Tb927_11_v5.1	1869	Tb927_11_v5.1:1,394,190..1,395,772(+)		Tb927.11.4860	1394308	1395708	1401
Tb927.10.10940	heat shock protein, putative	344	0.162648	131	142	Tb927_10_v5.1	1870	Tb927_10_v5.1:2,668,673..2,671,122(-)		Tb927.10.10940	2668933	2671047	2115
Tb927.8.7580	RING-variant domain containing protein, putative	344	0.131198	159	145	Tb927_08_v5.1	1871	Tb927_08_v5.1:2,182,841..2,187,485(+)		Tb927.8.7580	2183282	2185903	2622
Tb927.11.12700	hypothetical protein, conserved	344	0.759382	24	165	Tb927_11_v5.1	1872	Tb927_11_v5.1:3,399,306..3,399,798(+)		Tb927.11.12700	3399346	3399798	453
Tb927.4.2180	60S ribosomal protein L35a, putative	343	0.762222	190	118	Tb927_04_v5.1	1873	Tb927_04_v5.1:560,586..563,367(+)		Tb927.4.2180	560644	561093	450
Tb927.10.9750	ubiquitin-protein ligase, putative	343	0.0611735	141	135	Tb927_10_v5.1	1874	Tb927_10_v5.1:2,409,545..2,417,903(+)		Tb927.10.9750	2409664	2415270	5607
Tb927.9.16460	variant surface glycoprotein (VSG, atypical), putative	343	0.224183	91	95	Tb927_09_v5.1	1875	Tb927_09_v5.1:2,662,927..2,665,342(-)		Tb927.9.16460	2663813	2665342	1530
Tb11.v5.1023	variant surface glycoprotein (VSG), putative	343	0.210559	269	31	Tb927_11_bin_v5.1	1876	Tb927_11_bin_v5.1:5,378,990..5,380,636(+)		Tb11.v5.1023	5379008	5380636	1629
Tb927.5.2340	hypothetical protein, conserved	343	0.209402	139	130	Tb927_05_v5.1	1877	Tb927_05_v5.1:800,573..802,489(+)		Tb927.5.2340	800761	802398	1638
Tb927.8.980	phosphoacetylglucosamine mutase	343	0.189608	115	147	Tb927_08_v5.1	1878	Tb927_08_v5.1:309,497..313,499(-)		Tb927.8.980	311464	313272	1809
Tb927.11.16230	hypothetical protein, conserved	343	0.117385	163	172	Tb927_11_v5.1	1879	Tb927_11_v5.1:4,294,291..4,297,287(-)		Tb927.11.16230	4294291	4297212	2922
Tb927.11.14100	Double RNA-binding domain containing protein 4	342	0.225296	77	152	Tb927_11_v5.1	1880	Tb927_11_v5.1:3,736,551..3,739,072(+)		Tb927.11.14100	3737555	3739072	1518
Tb927.10.7580	Exportin-5, putative	342	0.11276	120	107	Tb927_10_v5.1	1881	Tb927_10_v5.1:1,905,906..1,908,949(-)		Tb927.10.7580	1905906	1908938	3033
Tb927.8.6250	Nucleoporin NUP76	342	0.16474	151	151	Tb927_08_v5.1	1882	Tb927_08_v5.1:1,816,739..1,819,262(+)		Tb927.8.6250	1816925	1819000	2076
Tb927.11.5130	hypothetical protein, conserved	342	0.186275	147	147	Tb927_11_v5.1	1883	Tb927_11_v5.1:1,466,276..1,468,374(+)		Tb927.11.5130	1466303	1468138	1836
Tb927.4.3270	ESAG11-related protein, putative	342	0.308108	156	178	Tb927_04_v5.1	1884	Tb927_04_v5.1:855,871..856,980(-)		Tb927.4.3270	855871	856980	1110
Tb927.9.3440	cyclophilin type peptidyl-prolyl cis-trans isomerase, putative	341	0.356322	147	55	Tb927_09_v5.1	1885	Tb927_09_v5.1:708,348..709,448(+)		Tb927.9.3440	708492	709448	957
Tb927.9.2620	Mitoribosomal SSU assembly factor 6	341	0.167898	158	149	Tb927_09_v5.1	1886	Tb927_09_v5.1:578,209..580,539(-)		Tb927.9.2620	578500	580530	2031
Tb927.11.14930	hypothetical protein, conserved	341	0.172484	127	156	Tb927_11_v5.1	1887	Tb927_11_v5.1:3,971,667..3,974,690(-)		Tb927.11.14930	3972495	3974471	1977
Tb927.7.5880	cis-prenyltransferase-like protein	341	0.270635	153	199	Tb927_07_v5.1	1888	Tb927_07_v5.1:1,581,144..1,582,407(+)		Tb927.7.5880	1581148	1582407	1260
Tb927.10.870	Furrow 1 protein	341	0.084073	147	165	Tb927_10_v5.1	1889	Tb927_10_v5.1:230,626..235,216(+)		Tb927.10.870	230685	234740	4056
Tb927.11.14530	WLM domain containing protein, putative	341	0.204069	138	130	Tb927_11_v5.1	1890	Tb927_11_v5.1:3,856,151..3,858,295(+)		Tb927.11.14530	3856229	3857899	1671
Tb927.5.1960	hypothetical protein, conserved	341	0.298338	155	69	Tb927_05_v5.1	1891	Tb927_05_v5.1:662,943..664,496(+)		Tb927.5.1960	662995	664137	1143
Tb927.1.1710	transmembrane protein, conserved	341	0.0636075	118	123	Tb927_01_v5.1	1892	Tb927_01_v5.1:430,810..436,805(+)		Tb927.1.1710	430943	436303	5361
Tb927.4.290	retrotransposon hot spot protein 3 (RHS3), putative	341	0.203704	120	134	Tb927_04_v5.1	1893	Tb927_04_v5.1:71,146..73,984(-)		Tb927.4.290	71146	72819	1674
Tb927.9.6010	DNA repair protein Rad9, putative	340	0.181915	144	149	Tb927_09_v5.1	1894	Tb927_09_v5.1:1,002,280..1,004,247(+)		Tb927.9.6010	1002379	1004247	1869
Tb927.6.890	hypothetical protein, conserved	340	0.0724175	144	141	Tb927_06_v5.1	1895	Tb927_06_v5.1:379,752..384,581(-)		Tb927.6.890	379752	384446	4695
Tb927.9.5100	cAMP-specific phosphodiesterase	340	0.12239	144	135	Tb927_09_v5.1	1896	Tb927_09_v5.1:908,535..911,464(+)		Tb927.9.5100	908687	911464	2778
Tb927.11.3290	Tripartite attachment complex protein 166	340	0.0754549	127	118	Tb927_11_v5.1	1897	Tb927_11_v5.1:956,244..961,177(+)		Tb927.11.3290	956251	960756	4506
Tb927.2.4780	hypothetical protein, conserved	340	0.120439	91	135	Tb927_02_v5.1	1898	Tb927_02_v5.1:846,146..850,240(-)		Tb927.2.4780	847104	849926	2823
Tb927.11.7360	palmitoyl acyltransferase 9, putative	340	0.37037	60	146	Tb927_11_v5.1	1899	Tb927_11_v5.1:2,073,064..2,073,984(+)		Tb927.11.7360	2073067	2073984	918
Tb927.3.1550	Rab3 GTPase-activating protein catalytic subunit, putative	340	0.112211	145	143	Tb927_03_v5.1	1900	Tb927_03_v5.1:402,771..407,043(-)		Tb927.3.1550	403846	406875	3030
Tb927.10.12160	hypothetical protein, conserved	340	0.305481	245	249	Tb927_10_v5.1	1901	Tb927_10_v5.1:2,963,744..2,964,965(+)		Tb927.10.12160	2963853	2964965	1113
Tb927.6.310	receptor-type adenylate cyclase GRESAG 4, putative	340	0.0890285	128	117	Tb927_06_v5.1	1902	Tb927_06_v5.1:150,934..155,706(+)		Tb927.6.310	150979	154797	3819
Tb927.6.1180	hypothetical protein, conserved	340	0.0890985	137	126	Tb927_06_v5.1	1903	Tb927_06_v5.1:452,528..456,801(-)		Tb927.6.1180	452528	456343	3816
Tb927.9.11520	hypothetical protein, conserved	340	0.191765	161	112	Tb927_09_v5.1	1904	Tb927_09_v5.1:1,798,207..1,800,603(+)		Tb927.9.11520	1798324	1800096	1773
Tb927.6.2350	50S ribosome-binding GTPase, putative	339	0.122162	110	117	Tb927_06_v5.1	1905	Tb927_06_v5.1:723,771..726,604(+)		Tb927.6.2350	723830	726604	2775
Tb927.5.1200	exosome complex component CSL4	339	0.364516	151	143	Tb927_05_v5.1	1906	Tb927_05_v5.1:460,201..461,827(+)		Tb927.5.1200	460503	461432	930
Tb927.3.5520	26S proteasome regulatory non-ATPase subunit	339	0.123904	69	209	Tb927_03_v5.1	1907	Tb927_03_v5.1:1,542,625..1,545,648(+)		Tb927.3.5520	1542913	1545648	2736
Tb927.7.1910	pyridoxal phosphate containing glycine decarboxylase, putative	339	0.116375	153	145	Tb927_07_v5.1	1908	Tb927_07_v5.1:454,830..458,571(+)		Tb927.7.1910	454902	457814	2913
Tb927.6.3160	splicing factor 3a, putative	339	0.208103	160	156	Tb927_06_v5.1	1909	Tb927_06_v5.1:942,064..944,128(+)		Tb927.6.3160	942151	943779	1629
Tb927.10.8900	choline/ethanolamine phosphotransferase (CEPT)	339	0.26097	151	148	Tb927_10_v5.1	1910	Tb927_10_v5.1:2,203,133..2,206,536(+)		Tb927.10.8900	2203527	2204825	1299
Tb927.11.12390	hypothetical protein, conserved	339	0.0971625	156	143	Tb927_11_v5.1	1911	Tb927_11_v5.1:3,306,293..3,309,823(+)		Tb927.11.12390	3306335	3309823	3489
Tb927.9.8620	hypothetical protein, conserved	339	0.101619	126	149	Tb927_09_v5.1	1912	Tb927_09_v5.1:1,392,136..1,396,040(-)		Tb927.9.8620	1392560	1395895	3336
Tb927.9.9090	WD domain, G-beta repeat, putative	338	0.310376	112	164	Tb927_09_v5.1	1913	Tb927_09_v5.1:1,450,942..1,452,136(-)		Tb927.9.9090	1450942	1452030	1089
Tb11.v5.0809	TPR repeat, putative	338	0.350987	168	130	Tb927_11_bin_v5.1	1914	Tb927_11_bin_v5.1:4,211,041..4,218,247(-)		Tb11.v5.0809	4216577	4217539	963
Tb927.7.1710	eukaryotic peptide chain release factor subunit 1, putative	337	0.276683	124	156	Tb927_07_v5.1	1915	Tb927_07_v5.1:425,705..426,962(+)		Tb927.7.1710	425709	426926	1218
Tb927.10.3970	hypothetical protein, conserved	337	0.217279	151	85	Tb927_10_v5.1	1916	Tb927_10_v5.1:1,049,506..1,055,793(-)		Tb927.10.3970	1050740	1052290	1551
Tb927.8.5210	cullin 3, putative	337	0.0966724	145	172	Tb927_08_v5.1	1917	Tb927_08_v5.1:1,555,578..1,559,174(+)		Tb927.8.5210	1555689	1559174	3486
Tb927.6.2380	hypothetical protein, conserved	337	0.155586	129	135	Tb927_06_v5.1	1918	Tb927_06_v5.1:733,901..736,188(+)		Tb927.6.2380	734023	736188	2166
Tb927.9.4210	fatty acyl CoA synthetase 3	337	0.159791	134	152	Tb927_09_v5.1	1919	Tb927_09_v5.1:797,662..800,028(+)		Tb927.9.4210	797920	800028	2109
Tb927.9.9010	SAC3/GANP/Nin1/mts3/eIF-3 p25 family, putative	337	0.191695	144	102	Tb927_09_v5.1	1920	Tb927_09_v5.1:1,443,137..1,445,116(-)		Tb927.9.9010	1443290	1445047	1758
Tb927.10.7240	kinetoplastid kinetochore protein 14	336	0.163265	150	131	Tb927_10_v5.1	1921	Tb927_10_v5.1:1,826,702..1,829,123(-)		Tb927.10.7240	1826950	1829007	2058
Tb927.9.14170	hypothetical protein, conserved	336	0.170732	120	144	Tb927_09_v5.1	1922	Tb927_09_v5.1:2,213,919..2,216,587(-)		Tb927.9.14170	2214585	2216552	1968
Tb927.3.5350	hypothetical protein, conserved	336	1.0566	163	152	Tb927_03_v5.1	1923	Tb927_03_v5.1:1,500,661..1,502,104(+)		Tb927.3.5350	1500815	1501132	318
Tb927.11.6770	hypothetical protein, conserved	336	0.169697	50	148	Tb927_11_v5.1	1924	Tb927_11_v5.1:1,910,907..1,913,175(-)		Tb927.11.6770	1910907	1912886	1980
Tb927.3.2630	hypothetical protein, conserved	336	0.14304	149	154	Tb927_03_v5.1	1925	Tb927_03_v5.1:669,277..672,597(-)		Tb927.3.2630	670204	672552	2349
Tb927.9.11050	4E-interacting protein, putative	336	0.205128	135	144	Tb927_09_v5.1	1926	Tb927_09_v5.1:1,739,704..1,744,915(-)		Tb927.9.11050	1742654	1744291	1638
Tb927.9.3860	Dyggve-Melchior-Clausen syndrome protein, putative	336	0.152797	135	134	Tb927_09_v5.1	1927	Tb927_09_v5.1:758,180..760,795(+)		Tb927.9.3860	758195	760393	2199
Tb927.10.10890	heat shock protein, putative	335	0.158392	146	147	Tb927_10_v5.1	1928	Tb927_10_v5.1:2,654,810..2,657,259(-)		Tb927.10.10890	2655070	2657184	2115
Tb927.9.11960	hypothetical protein, conserved	335	0.178381	129	131	Tb927_09_v5.1	1929	Tb927_09_v5.1:1,868,559..1,870,648(+)		Tb927.9.11960	1868667	1870544	1878
Tb927.5.2600	methyltransferase domain containing protein, putative	335	0.119943	153	126	Tb927_05_v5.1	1930	Tb927_05_v5.1:888,984..892,234(+)		Tb927.5.2600	889015	891807	2793
Tb927.10.10980	heat shock protein 90, putative	335	0.158392	124	141	Tb927_10_v5.1	1931	Tb927_10_v5.1:2,679,757..2,682,206(-)		Tb927.10.10980	2680017	2682131	2115
Tb927.10.16070	Eukaryotic translation initiation factor 4E-2	335	0.443122	13	292	Tb927_10_v5.1	1932	Tb927_10_v5.1:3,954,028..3,954,807(+)		Tb927.10.16070	3954052	3954807	756
Tb927.11.1070	glycosomal transporter (GAT3), putative	335	0.163017	41	154	Tb927_11_v5.1	1933	Tb927_11_v5.1:273,637..276,812(+)		Tb927.11.1070	273676	275730	2055
Tb927.1.3840	hypothetical protein, conserved	335	0.18306	142	156	Tb927_01_v5.1	1934	Tb927_01_v5.1:818,726..820,827(+)		Tb927.1.3840	818737	820566	1830
Tb927.11.4280	Cytoskeleton-associated protein 156 kDa	335	0.0779251	150	122	Tb927_11_v5.1	1935	Tb927_11_v5.1:1,245,885..1,251,934(-)		Tb927.11.4280	1247172	1251470	4299
Tb927.7.4230	Enriched in surface-labeled proteome protein 12	335	0.481322	153	145	Tb927_07_v5.1	1936	Tb927_07_v5.1:1,125,080..1,125,892(+)		Tb927.7.4230	1125163	1125858	696
Tb927.7.5150	hypothetical protein, conserved	335	0.0767468	135	113	Tb927_07_v5.1	1937	Tb927_07_v5.1:1,355,965..1,360,544(+)		Tb927.7.5150	1356180	1360544	4365
Tb927.3.4090	Pyruvate transporter, putative	335	0.18736	168	147	Tb927_03_v5.1	1938	Tb927_03_v5.1:1,152,523..1,154,714(-)		Tb927.3.4090	1152862	1154649	1788
Tb927.11.15770	hypothetical protein, conserved	335	0.311918	142	146	Tb927_11_v5.1	1939	Tb927_11_v5.1:4,175,155..4,177,024(-)		Tb927.11.15770	4175714	4176787	1074
Tb927.8.1420	acyl-CoA dehydrogenase, mitochondrial precursor, putative	334	0.214103	141	102	Tb927_08_v5.1	1940	Tb927_08_v5.1:466,574..468,329(+)		Tb927.8.1420	466770	468329	1560
Tb927.9.11690	hypothetical protein, conserved	334	0.168432	63	148	Tb927_09_v5.1	1941	Tb927_09_v5.1:1,818,163..1,820,920(+)		Tb927.9.11690	1818189	1820171	1983
Tb927.5.1950	hypothetical protein, conserved	334	0.181917	137	128	Tb927_05_v5.1	1942	Tb927_05_v5.1:658,717..662,483(+)		Tb927.5.1950	659005	660840	1836
Tb927.11.16460	hypothetical protein, conserved	334	0.149843	69	125	Tb927_11_v5.1	1943	Tb927_11_v5.1:4,359,509..4,362,031(-)		Tb927.11.16460	4359659	4361887	2229
Tb927.7.2520	Uncharacterised protein family UPF0066, putative	334	0.284014	209	85	Tb927_07_v5.1	1944	Tb927_07_v5.1:645,954..647,855(-)		Tb927.7.2520	646588	647763	1176
Tb927.9.760	hypothetical protein	334	0.951567	147	150	Tb927_09_v5.1	1945	Tb927_09_v5.1:185,243..185,703(+)		Tb927.9.760	185353	185703	351
Tb927.10.6980	caltractin, putative	334	0.601802	108	108	Tb927_10_v5.1	1946	Tb927_10_v5.1:1,761,396..1,761,959(+)		Tb927.10.6980	1761405	1761959	555
Tb927.8.4340	hypothetical protein, conserved	333	0.552239	146	152	Tb927_08_v5.1	1947	Tb927_08_v5.1:1,287,470..1,290,048(-)		Tb927.8.4340	1289218	1289820	603
Tb927.11.3410	hypothetical protein, conserved	333	0.105014	136	111	Tb927_11_v5.1	1948	Tb927_11_v5.1:1,009,434..1,012,781(+)		Tb927.11.3410	1009452	1012622	3171
Tb927.6.2290	50S ribosome-binding GTPase, putative	333	0.12	93	123	Tb927_06_v5.1	1949	Tb927_06_v5.1:714,905..718,205(+)		Tb927.6.2290	714964	717738	2775
Tb927.11.3070	ribosome assembly protein RRB1, putative	333	0.192374	73	103	Tb927_11_v5.1	1950	Tb927_11_v5.1:879,933..881,741(-)		Tb927.11.3070	879986	881716	1731
Tb927.10.2790	Conserved oligomeric complex COG6, putative	333	0.103835	147	156	Tb927_10_v5.1	1951	Tb927_10_v5.1:716,331..719,689(+)		Tb927.10.2790	716437	719643	3207
Tb927.7.4060	cysteine peptidase, Clan CA, family C2, putative	333	0.956897	4	185	Tb927_07_v5.1	1952	Tb927_07_v5.1:1,075,236..1,075,812(+)		Tb927.7.4060	1075298	1075645	348
Tb927.9.2865	Domain of unknown function (DUF5075), putative	333	0.262411	144	114	Tb927_09_v5.1	1953	Tb927_09_v5.1:633,766..635,064(-)		Tb927.9.2865	633766	635034	1269
Tb927.10.15600	FKBP-type peptidylprolyl cis-trans isomerase, putative	333	0.332335	130	121	Tb927_10_v5.1	1954	Tb927_10_v5.1:3,825,706..3,827,628(+)		Tb927.10.15600	3825719	3826720	1002
Tb927.8.8070	conserved protein	333	0.210626	114	131	Tb927_08_v5.1	1955	Tb927_08_v5.1:2,388,852..2,391,390(+)		Tb927.8.8070	2388868	2390448	1581
Tb927.11.16110	integrin alpha chain protein, putative	333	0.15767	139	139	Tb927_11_v5.1	1956	Tb927_11_v5.1:4,264,973..4,267,318(-)		Tb927.11.16110	4265124	4267235	2112
Tb927.9.3680	hypothetical protein, conserved	333	0.0811997	130	130	Tb927_09_v5.1	1957	Tb927_09_v5.1:735,320..747,457(+)		Tb927.9.3680	735461	739561	4101
Tb927.11.750	DNA repair protein, putative	333	0.11269	116	52	Tb927_11_v5.1	1958	Tb927_11_v5.1:185,244..188,380(+)		Tb927.11.750	185390	188344	2955
Tb09.v4.0065	expression site-associated gene 1 (ESAG 1), putative	332	0.341564	215	211	tryp_IXb-1c10.p1c	1959	tryp_IXb-1c10.p1c:14,768..15,749(-)		Tb09.v4.0065	14768	15739	972
Tb11.v5.0978	variant surface glycoprotein (VSG), putative	332	0.287446	147	103	Tb927_11_bin_v5.1	1960	Tb927_11_bin_v5.1:4,981,585..4,982,739(-)		Tb11.v5.0978	4981585	4982739	1155
Tb927.2.6000	glycosylphosphatidylinositol-specific phospholipase C	332	0.308264	160	93	Tb927_02_v5.1	1961	Tb927_02_v5.1:1,087,774..1,092,746(+)		Tb927.2.6000	1088353	1089429	1077
Tb927.11.10640	DNA-(apurinic or apyrimidinic site) lyase, putative	332	0.193136	52	153	Tb927_11_v5.1	1962	Tb927_11_v5.1:2,833,796..2,835,914(+)		Tb927.11.10640	2833906	2835624	1719
Tb927.10.12020	recA bacterial DNA recombination protein, putative	332	0.283761	132	110	Tb927_10_v5.1	1963	Tb927_10_v5.1:2,921,807..2,923,213(+)		Tb927.10.12020	2922027	2923196	1170
Tb927.10.15930	pdz domain containing protein, putative	332	0.227709	32	267	Tb927_10_v5.1	1964	Tb927_10_v5.1:3,927,031..3,928,989(+)		Tb927.10.15930	3927048	3928505	1458
Tb927.5.2310	Phosphorylated CTD interacting factor 1 WW domain containing protein, putative	332	0.155431	136	91	Tb927_05_v5.1	1965	Tb927_05_v5.1:778,340..780,991(+)		Tb927.5.2310	778438	780573	2136
Tb927.10.1880	hypothetical protein, conserved	332	0.576389	163	141	Tb927_10_v5.1	1966	Tb927_10_v5.1:487,077..488,635(+)		Tb927.10.1880	487921	488496	576
Tb927.9.1980	hypothetical protein, conserved	332	0.156974	151	137	Tb927_09_v5.1	1967	Tb927_09_v5.1:447,863..450,612(-)		Tb927.9.1980	448276	450390	2115
Tb927.11.12170	hypothetical protein, conserved	332	0.187889	65	143	Tb927_11_v5.1	1968	Tb927_11_v5.1:3,253,359..3,255,415(+)		Tb927.11.12170	3253376	3255142	1767
Tb927.3.4660	WD domain, G-beta repeat, putative	332	0.185371	142	106	Tb927_03_v5.1	1969	Tb927_03_v5.1:1,318,146..1,320,803(-)		Tb927.3.4660	1318525	1320315	1791
Tb927.10.10900	heat shock protein, putative	332	0.156974	139	139	Tb927_10_v5.1	1970	Tb927_10_v5.1:2,657,585..2,660,034(-)		Tb927.10.10900	2657845	2659959	2115
Tb927.10.2060	hypothetical protein, conserved	331	0.114099	127	112	Tb927_10_v5.1	1971	Tb927_10_v5.1:539,539..542,718(+)		Tb927.10.2060	539658	542558	2901
Tb927.9.12570	glycerol kinase, glycosomal	331	0.215075	111	163	Tb927_09_v5.1	1972	Tb927_09_v5.1:1,971,656..1,973,862(+)		Tb927.9.12570	1971684	1973222	1539
Tb927.1.5060	variant surface glycoprotein (VSG)-related, putative	331	0.318882	110	155	Tb927_01_v5.1	1973	Tb927_01_v5.1:1,013,233..1,014,302(+)		Tb927.1.5060	1013265	1014302	1038
Tb927.11.1760	Jumonji domain protein 1	331	0.244642	146	64	Tb927_11_v5.1	1974	Tb927_11_v5.1:531,303..533,545(-)		Tb927.11.1760	532067	533419	1353
Tb927.11.14030	cyclin 9	331	0.391253	17	212	Tb927_11_v5.1	1975	Tb927_11_v5.1:3,712,594..3,713,788(+)		Tb927.11.14030	3712647	3713492	846
Tb927.10.7160	procyclin-associated gene 1 (PAG1) protein, putative	331	0.533011	30	135	Tb927_10_v5.1	1976	Tb927_10_v5.1:1,801,222..1,803,119(-)		Tb927.10.7160	1801222	1801842	621
Tb927.9.13310	Yos1-like, putative	331	1.10333	164	8	Tb927_09_v5.1	1977	Tb927_09_v5.1:2,098,416..2,099,090(-)		Tb927.9.13310	2098776	2099075	300
Tb927.11.1210	Domain of unknown function (DUF4470)/Domain of unknown function (DUF4471), putative	330	0.195035	89	111	Tb927_11_v5.1	1978	Tb927_11_v5.1:352,795..354,518(+)		Tb927.11.1210	352827	354518	1692
Tb927.4.3920	CRAL/TRIO domain containing protein, putative	330	0.101852	133	139	Tb927_04_v5.1	1979	Tb927_04_v5.1:1,033,277..1,037,088(-)		Tb927.4.3920	1033815	1037054	3240
Tb927.3.990	hypothetical protein, conserved	330	0.209924	249	165	Tb927_03_v5.1	1980	Tb927_03_v5.1:243,207..245,316(+)		Tb927.3.990	243247	244818	1572
Tb927.11.7400	hypothetical protein, conserved	330	0.104265	113	140	Tb927_11_v5.1	1981	Tb927_11_v5.1:2,083,435..2,086,713(+)		Tb927.11.7400	2083549	2086713	3165
Tb927.9.7500	hypothetical protein	330	0.700637	141	156	Tb927_09_v5.1	1982	Tb927_09_v5.1:1,232,359..1,234,025(-)		Tb927.9.7500	1233366	1233836	471
Tb927.10.8000	hypothetical protein, conserved	330	0.0827068	147	134	Tb927_10_v5.1	1983	Tb927_10_v5.1:1,990,991..1,995,950(-)		Tb927.10.8000	1991925	1995914	3990
Tb11.v5.1051	nucleobase/nucleoside transporter 8.1, putative	330	0.275689	148	151	Tb927_11_bin_v5.1	1984	Tb927_11_bin_v5.1:5,566,601..5,568,806(-)		Tb11.v5.1051	5567610	5568806	1197
Tb927.8.6370	Flagellar pocket collar protein 4	329	0.246442	139	134	Tb927_08_v5.1	1985	Tb927_08_v5.1:1,850,583..1,852,321(+)		Tb927.8.6370	1850987	1852321	1335
Tb927.8.1870	Golgi/lysosome glycoprotein 1	329	0.177742	138	114	Tb927_08_v5.1	1986	Tb927_08_v5.1:610,427..612,542(-)		Tb927.8.1870	610513	612363	1851
Tb927.3.1460	hypothetical protein	329	0.877333	154	13	Tb927_03_v5.1	1987	Tb927_03_v5.1:372,935..373,981(+)		Tb927.3.1460	372975	373349	375
Tb927.8.970	hypothetical protein	329	0.238406	146	132	Tb927_08_v5.1	1988	Tb927_08_v5.1:306,968..309,377(-)		Tb927.8.970	307950	309329	1380
Tb927.3.2360	hypothetical protein, conserved	329	0.230392	75	212	Tb927_03_v5.1	1989	Tb927_03_v5.1:602,053..603,548(+)		Tb927.3.2360	602105	603532	1428
Tb927.11.1010	chaperone protein DnaJ, putative	329	0.294803	131	142	Tb927_11_v5.1	1990	Tb927_11_v5.1:258,773..260,238(+)		Tb927.11.1010	258816	259931	1116
Tb927.6.2340	prefoldin subunit, putative	329	0.783333	146	23	Tb927_06_v5.1	1991	Tb927_06_v5.1:722,920..723,457(+)		Tb927.6.2340	723038	723457	420
Tb927.2.4750	hypothetical protein, conserved	329	0.335372	49	191	Tb927_02_v5.1	1992	Tb927_02_v5.1:842,055..844,104(-)		Tb927.2.4750	842413	843393	981
Tb927.11.10700	glucosidase II beta subunit-like protein, putative	328	0.415716	24	183	Tb927_11_v5.1	1993	Tb927_11_v5.1:2,863,796..2,864,643(+)		Tb927.11.10700	2863855	2864643	789
Tb927.11.5030	hypothetical protein, conserved	328	0.34709	100	193	Tb927_11_v5.1	1994	Tb927_11_v5.1:1,437,035..1,438,818(+)		Tb927.11.5030	1437223	1438167	945
Tb927.3.5160	Basal body protein	328	0.0886726	137	134	Tb927_03_v5.1	1995	Tb927_03_v5.1:1,447,240..1,452,012(+)		Tb927.3.5160	1447852	1451550	3699
Tb09.v4.0073	variant surface glycoprotein (VSG), putative	328	0.225895	145	132	tryp_IXb-217g08.q1c	1996	tryp_IXb-217g08.q1c:25,983..27,434(+)		Tb09.v4.0073	25983	27434	1452
Tb927.11.5920	conserved protein	328	0.129542	136	127	Tb927_11_v5.1	1997	Tb927_11_v5.1:1,679,373..1,681,948(+)		Tb927.11.5920	1679417	1681948	2532
Tb927.11.10650	Adaptor protein complex AP-3 subunit beta-3	328	0.11897	125	139	Tb927_11_v5.1	1998	Tb927_11_v5.1:2,836,046..2,839,364(+)		Tb927.11.10650	2836054	2838810	2757
Tb927.10.11080	paraflagellar rod protein	328	0.0938484	133	127	Tb927_10_v5.1	1999	Tb927_10_v5.1:2,700,598..2,708,882(-)		Tb927.10.11080	2705276	2708770	3495
[truncated: 7,796 more rows]

## Sheet: GO-enrichment
Category column	Category value	Total size	Selection size	Category size	Intersection size	Enrichment factor	P value	Benj. Hoch. FDR
Curated GO Function IDs	GO:0008569	9795	722	12	12	13.566	2.3627e-14	2.5517e-11
Curated GO Functions	minus-end-directed microtubule motor activity	9795	722	12	12	13.566	2.3627e-14	2.5541e-11
Curated GO Function IDs	GO:0015211	9795	722	5	4	10.853	0.00013573	0.014856
Curated GO Functions	purine nucleoside transmembrane transporter activity	9795	722	5	4	10.853	0.00013573	0.014869
Computed GO Function IDs	GO:0008569	9795	722	18	14	10.552	2.8157e-13	2.0188e-10
Computed GO Functions	minus-end-directed microtubule motor activity	9795	722	18	14	10.552	2.8157e-13	2.0188e-10
Curated GO Functions	dynein light intermediate chain binding	9795	722	22	12	7.3999	7.1896e-09	2.5907e-06
Curated GO Function IDs	GO:0051959	9795	722	22	12	7.3999	7.1896e-09	2.5883e-06
Computed GO Components	dynein complex	9795	722	25	12	6.5119	4.6109e-08	1.0282e-05
Computed GO Component IDs	GO:0030286	9795	722	25	12	6.5119	4.6109e-08	1.0282e-05
Computed GO Functions	ubiquitin-protein transferase activity	9795	722	15	7	6.331	4.0355e-05	0.0057869
Computed GO Function IDs	GO:0004842	9795	722	15	7	6.331	4.0355e-05	0.0057869
Curated GO Components	dynein complex	9795	722	27	12	6.0295	1.3255e-07	3.8174e-05
Curated GO Function IDs	GO:0045505	9795	722	27	12	6.0295	1.3255e-07	3.5788e-05
Curated GO Component IDs	GO:0030286	9795	722	27	12	6.0295	1.3255e-07	3.8041e-05
Curated GO Functions	dynein intermediate chain binding	9795	722	27	12	6.0295	1.3255e-07	3.5821e-05
Curated GO Functions	UDP-glycosyltransferase activity	9795	722	22	8	4.9333	9.3012e-05	0.012568
Curated GO Function IDs	GO:0008194	9795	722	22	8	4.9333	9.3012e-05	0.012557
Curated GO Functions	adenylate cyclase activity	9795	722	59	20	4.5988	2.6622e-09	1.4389e-06
Curated GO Function IDs	GO:0004016	9795	722	59	20	4.5988	2.6622e-09	1.4376e-06
Computed GO Process IDs	GO:0006171	9795	722	60	18	4.0699	1.348e-07	2.0152e-05
Computed GO Processes	cAMP biosynthetic process	9795	722	60	18	4.0699	1.348e-07	2.0152e-05
Curated GO Process IDs	GO:0007018	9795	722	71	21	4.0126	1.6517e-08	2.4263e-05
Curated GO Processes	microtubule-based movement	9795	722	71	21	4.0126	1.6517e-08	2.4379e-05
Computed GO Processes	intracellular signal transduction	9795	722	80	22	3.7308	3.2408e-08	1.5344e-05
Computed GO Process IDs	GO:0035556	9795	722	80	22	3.7308	3.2408e-08	1.5344e-05
Computed GO Processes	cyclic nucleotide biosynthetic process	9795	722	77	21	3.6999	7.6979e-08	1.5344e-05
Computed GO Process IDs	GO:0009190	9795	722	77	21	3.6999	7.6979e-08	1.5344e-05
Computed GO Process IDs	GO:0007018	9795	722	82	22	3.6398	5.2359e-08	1.5344e-05
Computed GO Processes	microtubule-based movement	9795	722	82	22	3.6398	5.2359e-08	1.5344e-05
Computed GO Component IDs	GO:0005874	9795	722	59	14	3.2192	5.576e-05	0.0062172
Computed GO Components	microtubule	9795	722	59	14	3.2192	5.576e-05	0.0062172
Curated GO Processes	intracellular signal transduction	9795	722	116	26	3.0408	1.6704e-07	0.00012327
Curated GO Process IDs	GO:0035556	9795	722	116	26	3.0408	1.6704e-07	0.00012269
Curated GO Function IDs	GO:0003777	9795	722	64	14	2.9677	0.00013755	0.014856
Curated GO Functions	microtubule motor activity	9795	722	64	14	2.9677	0.00013755	0.014869
Curated GO Functions	ATP binding	9795	722	350	47	1.8218	2.0559e-05	0.0037041
Curated GO Function IDs	GO:0005524	9795	722	350	47	1.8218	2.0559e-05	0.0037007
Computed GO Function IDs	GO:0005515	9795	722	712	95	1.8101	2.5167e-09	9.0222e-07
Computed GO Functions	protein binding	9795	722	712	95	1.8101	2.5167e-09	9.0222e-07
Curated GO Components	cilium	9795	722	315	42	1.8089	6.1634e-05	0.0059168
Curated GO Component IDs	GO:0005929	9795	722	315	42	1.8089	6.1634e-05	0.0058963
Computed GO Functions	ATP binding	9795	722	702	93	1.7973	5.3221e-09	1.272e-06
Computed GO Function IDs	GO:0005524	9795	722	702	93	1.7973	5.3221e-09	1.272e-06
Curated GO Component IDs	GO:0036064	9795	722	350	44	1.7055	0.0001532	0.010992
Curated GO Components	ciliary basal body	9795	722	350	44	1.7055	0.0001532	0.011031
Curated GO Components	axoneme	9795	722	472	57	1.6383	5.9234e-05	0.0059168
Curated GO Component IDs	GO:0005930	9795	722	472	57	1.6383	5.9234e-05	0.0058963
Curated GO Component IDs	GO:0016021	9795	722	458	53	1.5699	0.00027271	0.015654
Curated GO Components	integral component of membrane	9795	722	458	53	1.5699	0.00027271	0.015708
Curated GO Component IDs	GO:0005634	9795	722	1372	141	1.3942	4.7052e-06	0.00090026
Curated GO Components	nucleus	9795	722	1372	141	1.3942	4.7052e-06	0.0009034
Curated GO Components	cytoplasm	9795	722	4430	368	1.127	0.00017669	0.011308
Curated GO Component IDs	GO:0005737	9795	722	4430	368	1.127	0.00017669	0.011269
