# Supplementary material for: Phenotypic screening reveals a highly selective phthalimide-based compound with antileishmanial activity
Source: PLoS Negl Trop Dis. 2024 Mar 25;18(3):e0012050. doi: 10.1371/journal.pntd.0012050 (PMC10994559; doi:10.1371/journal.pntd.0012050)
Supplement: S5 Table — (XLSX) [file pntd.0012050.s012.xlsx]

## Sheet: PHT-39
[-LOG(P-value)]	Difference	ratio	Protein IDs	Majority protein IDs	Gene IDs	Fasta headers	Product Description	Curated GO Functions	Computed GO Functions	Curated GO Function IDs	Computed GO Function IDs	Gene ID	Computed GO Component IDs	Computed GO Components	Computed GO Function IDs_	Computed GO Functions_	Computed GO Process IDs	Computed GO Processes	Curated GO Component IDs	Curated GO Components	Curated GO Function IDs_	Curated GO Functions_	Curated GO Process IDs	Curated GO Processes	Gene ID_	SignalP Peptide	Product Description_	Cterm Localization	N-term_Localization_	Cellular Localization	LFQ intensity untreated_1	LFQ intensity untreated_2	LFQ intensity untreated_3	LFQ intensity treated_1	LFQ intensity treated_2	LFQ intensity treated_3	Peptides	Razor + unique peptides	Unique peptides	Sequence coverage [%]	Unique + razor sequence coverage [%]	Unique sequence coverage [%]	Mol. weight [kDa]	Q-value	Score	Intensity	MS/MS count	Peptides 11	Peptides 12
2.10896	5.90874	8560720001	Tb927.4.3450:mRNA-p1	Tb927.4.3450:mRNA-p1	Tb927.4.3450	Tb927.4.3450:mRNA-p1 | transcript=Tb927.4.3450:mRNA | gene=Tb927.4.3450 | organism=Trypanosoma_brucei_brucei_TREU927 | gene_product=Mitochondrial ATP synthase subunit, putative | transcript_product=Mitochondrial ATP synthase subunit, putative | location=Tb	Mitochondrial ATP synthase subunit, putative	N/A	N/A	N/A	N/A	Tb927.4.3450	GO:0016021	integral component of membrane	N/A	N/A	N/A	N/A	GO:0020023;GO:0005753;GO:0005739;GO:0030133	kinetoplast;mitochondrial proton-transporting ATP synthase complex;mitochondrion;transport vesicle	N/A	N/A	N/A	N/A	Tb927.4.3450	N/A	Mitochondrial ATP synthase subunit, putative	mitochondrion(75%), kinetoplast(region, strong, 75%) GO:0030133 GO:0005739 GO:0020023	endocytic, cytoplasm(weak, patchy) GO:0030133 GO:0005739 GO:0020023	mitochondrion(75%), kinetoplast(region, strong, 75%) GO:0030133 GO:0005739 GO:0020023	0	0	0	68203000	727400000	60469000	3	3	3	28.9	28.9	28.9	13.735	0	12.395	442330000	16	1	1
0.913005	5.36022	7013899841	Tb927.6.980:mRNA-p1;Tb927.6.970:mRNA-p1;Tb927.6.960:mRNA-p1;Tb927.6.1020:mRNA-p1;Tb927.6.1010:mRNA-p1	Tb927.6.980:mRNA-p1;Tb927.6.970:mRNA-p1;Tb927.6.960:mRNA-p1;Tb927.6.1020:mRNA-p1;Tb927.6.1010:mRNA-p1	Tb927.6.980;Tb927.6.970;Tb927.6.960;Tb927.6.1020;Tb927.6.1010	Tb927.6.980:mRNA-p1 | transcript=Tb927.6.980:mRNA | gene=Tb927.6.980 | organism=Trypanosoma_brucei_brucei_TREU927 | gene_product=cysteine peptidase, Clan CA, family C1, Cathepsin L-like | transcript_product=cysteine peptidase, Clan CA, family C1, Cathepsin	cysteine peptidase, Clan CA, family C1, Cathepsin L-like;cysteine peptidase, Clan CA, family C1, Cathepsin L-like;cysteine peptidase, Clan CA, family C1, Cathepsin L-like;cysteine peptidase, Clan CA, family C1, Cathepsin L-like;cysteine peptidase, Clan CA, family C1, Cathepsin L-like	N/A;N/A;N/A;N/A;N/A	cysteine-type endopeptidase activity;cysteine-type peptidase activity;cysteine-type endopeptidase activity;cysteine-type peptidase activity;cysteine-type endopeptidase activity;cysteine-type peptidase activity;cysteine-type endopeptidase activity;cysteine-type peptidase activity;cysteine-type endopeptidase activity;cysteine-type peptidase activity	N/A;N/A;N/A;N/A;N/A	GO:0004197;GO:0008234;GO:0004197;GO:0008234;GO:0004197;GO:0008234;GO:0004197;GO:0008234;GO:0004197;GO:0008234	Tb927.6.1010;Tb927.6.1020;Tb927.6.960;Tb927.6.970;Tb927.6.980	N/A;N/A;N/A;N/A;N/A	N/A;N/A;N/A;N/A;N/A	GO:0004197;GO:0008234;GO:0004197;GO:0008234;GO:0004197;GO:0008234;GO:0004197;GO:0008234;GO:0004197;GO:0008234	cysteine-type endopeptidase activity;cysteine-type peptidase activity;cysteine-type endopeptidase activity;cysteine-type peptidase activity;cysteine-type endopeptidase activity;cysteine-type peptidase activity;cysteine-type endopeptidase activity;cysteine-type peptidase activity;cysteine-type endopeptidase activity;cysteine-type peptidase activity	GO:0006508;GO:0006508;GO:0006508;GO:0006508;GO:0006508	proteolysis;proteolysis;proteolysis;proteolysis;proteolysis	GO:0005615;GO:0005764;GO:0030133;GO:0005615;GO:0005764;GO:0005615;GO:0005764;GO:0005615;GO:0005764;GO:0005615;GO:0005764	extracellular space;lysosome;transport vesicle;extracellular space;lysosome;extracellular space;lysosome;extracellular space;lysosome;extracellular space;lysosome	GO:0004197;GO:0004197;GO:0004197;GO:0004197;GO:0004197	cysteine-type endopeptidase activity;cysteine-type endopeptidase activity;cysteine-type endopeptidase activity;cysteine-type endopeptidase activity;cysteine-type endopeptidase activity	GO:0010608;GO:0051603;GO:0042493;GO:0051603;GO:0042493;GO:0010608;GO:0051603;GO:0042493;GO:0010608;GO:0051603;GO:0042493;GO:0010608;GO:0051603;GO:0042493	posttranscriptional regulation of gene expression;proteolysis involved in cellular protein catabolic process;response to drug;proteolysis involved in cellular protein catabolic process;response to drug;posttranscriptional regulation of gene expression;proteolysis involved in cellular protein catabolic process;response to drug;posttranscriptional regulation of gene expression;proteolysis involved …	Tb927.6.1010;Tb927.6.1020;Tb927.6.960;Tb927.6.970;Tb927.6.980	N/A;N/A;N/A;N/A;N/A	cysteine peptidase, Clan CA, family C1, Cathepsin L-like;cysteine peptidase, Clan CA, family C1, Cathepsin L-like;cysteine peptidase, Clan CA, family C1, Cathepsin L-like;cysteine peptidase, Clan CA, family C1, Cathepsin L-like;cysteine peptidase, Clan CA, family C1, Cathepsin L-like	cytoplasm(weak, reticulated), endocytic(50%) GO:0030133		cytoplasm(weak, reticulated), endocytic(50%) GO:0030133	0	0	0	378729984	322660000	0	7	2	1	32.9	12.4	9.1	48.439	0	20.792	935690000	24	4	3
0.891292	3.02978	5.181e+08	Tb927.9.12700:mRNA-p1	Tb927.9.12700:mRNA-p1	Tb927.9.12700	Tb927.9.12700:mRNA-p1 | transcript=Tb927.9.12700:mRNA | gene=Tb927.9.12700 | organism=Trypanosoma_brucei_brucei_TREU927 | gene_product=phospholipase A1, putative | transcript_product=phospholipase A1, putative | location=Tb927_09_v5.1:1995965-1997308(+) |	phospholipase A1, putative	phospholipase A1 activity	1-alkyl-2-acetylglycerophosphocholine esterase activity	GO:0008970	GO:0003847	Tb927.9.12700	GO:0016021	integral component of membrane	GO:0003847	1-alkyl-2-acetylglycerophosphocholine esterase activity	GO:0016042	lipid catabolic process	GO:0005783;GO:0005576;GO:0020015;GO:0005643	endoplasmic reticulum;extracellular region;glycosome;nuclear pore	GO:0003847;GO:0008970	1-alkyl-2-acetylglycerophosphocholine esterase activity;phospholipase A1 activity	N/A	N/A	Tb927.9.12700	N/A	phospholipase A1, putative	endoplasmic reticulum, nuclear pore GO:0005643 GO:0005783	nuclear pore(75%), endoplasmic reticulum(75%) GO:0005643 GO:0005783	endoplasmic reticulum, nuclear pore GO:0005643 GO:0005783	0	0	0	25560000	26250000	0	6	6	6	21.9	21.9	21.9	49.911	0	67.397	75687000	13	0	2
0.697341	2.04232	4.6337e+08	Tb927.10.4770:mRNA-p1	Tb927.10.4770:mRNA-p1	Tb927.10.4770	Tb927.10.4770:mRNA-p1 | transcript=Tb927.10.4770:mRNA | gene=Tb927.10.4770 | organism=Trypanosoma_brucei_brucei_TREU927 | gene_product=phosphatidylinositol-4-phosphate 5-kinase, putative | transcript_product=phosphatidylinositol-4-phosphate 5-kinase, putat	phosphatidylinositol-4-phosphate 5-kinase, putative	1-phosphatidylinositol-4-phosphate 5-kinase activity	phosphatidylinositol phosphate kinase activity	GO:0016308	GO:0016307	Tb927.10.4770	N/A	N/A	GO:0005524;GO:0016307	ATP binding;phosphatidylinositol phosphate kinase activity	GO:0046488	phosphatidylinositol metabolic process	GO:0097014;GO:0005737;GO:0031981;GO:0120267	ciliary plasm;cytoplasm;nuclear lumen;pellicular membrane	GO:0016308	1-phosphatidylinositol-4-phosphate 5-kinase activity	GO:0046488	phosphatidylinositol metabolic process	Tb927.10.4770	N/A	phosphatidylinositol-4-phosphate 5-kinase, putative	pellicular membrane GO:0005737 GO:0097014 GO:0031981 GO:0120267	cytoplasm(75%), flagellar cytoplasm(75%), nuclear lumen(75%) GO:0005737 GO:0097014 GO:0031981 GO:0120267	pellicular membrane GO:0005737 GO:0097014 GO:0031981 GO:0120267	0	0	0	20487000	25850000	0	2	2	2	9.6	9.6	9.6	51.172	0	17.042	76225000	20	1	1
3.0251	3.44761	463060001	Tb927.7.2660:mRNA-p1;Tb927.7.2670:mRNA-p1	Tb927.7.2660:mRNA-p1	Tb927.7.2660	Tb927.7.2660:mRNA-p1 | transcript=Tb927.7.2660:mRNA | gene=Tb927.7.2660 | organism=Trypanosoma_brucei_brucei_TREU927 | gene_product=zinc finger protein family member, putative | transcript_product=zinc finger protein family member, putative | location=Tb92	zinc finger protein family member, putative	RNA binding	metal ion binding	GO:0003723	GO:0046872	Tb927.7.2660	N/A	N/A	GO:0046872	metal ion binding	N/A	N/A	GO:0005737;GO:0005634	cytoplasm;nucleus	GO:0003723;GO:0003729	RNA binding;mRNA binding	GO:0048255;GO:0045597;GO:0010628;GO:0010608	mRNA stabilization;positive regulation of cell differentiation;positive regulation of gene expression;posttranscriptional regulation of gene expression	Tb927.7.2660	N/A	zinc finger protein family member, putative	cytoplasm(points) GO:0005737		cytoplasm(points) GO:0005737	0	0	0	15476000	16658000	14172000	7	7	7	26.2	26.2	26.2	43.757	0	30.448	73027000	21	1	2
2.65018	3.09267	4.3811e+08	Tb927.3.2840:mRNA-p1	Tb927.3.2840:mRNA-p1	Tb927.3.2840	Tb927.3.2840:mRNA-p1 | transcript=Tb927.3.2840:mRNA | gene=Tb927.3.2840 | organism=Trypanosoma_brucei_brucei_TREU927 | gene_product=inorganic pyrophosphatase, putative | transcript_product=inorganic pyrophosphatase, putative | location=Tb927_03_v5.1:735988	inorganic pyrophosphatase, putative	N/A	inorganic diphosphatase activity;magnesium ion binding	N/A	GO:0004427;GO:0000287	Tb927.3.2840	GO:0005737	cytoplasm	GO:0004427;GO:0000287	inorganic diphosphatase activity;magnesium ion binding	GO:0006796	phosphate-containing compound metabolic process	GO:0005829;GO:0020023;GO:0005739	cytosol;kinetoplast;mitochondrion	GO:0004427;GO:0000287	inorganic diphosphatase activity;magnesium ion binding	GO:0006796	phosphate-containing compound metabolic process	Tb927.3.2840	NN: MRPTSIMFKGMTGAGIMLPAWA	inorganic pyrophosphatase, putative	mitochondrion(50%), kinetoplast(region, 50%, strong) GO:0005739 GO:0020023		mitochondrion(50%), kinetoplast(region, 50%, strong) GO:0005739 GO:0020023	0	0	0	18126000	15274000	10411000	4	4	4	28.7	28.7	28.7	28.675	0	10.344	42340000	17	1	0
0.812927	2.07313	436140001	Tb927.8.730:mRNA-p1	Tb927.8.730:mRNA-p1	Tb927.8.730	Tb927.8.730:mRNA-p1 | transcript=Tb927.8.730:mRNA | gene=Tb927.8.730 | organism=Trypanosoma_brucei_brucei_TREU927 | gene_product=nucleolar RNA-binding protein, putative | transcript_product=nucleolar RNA-binding protein, putative | location=Tb927_08_v5.1:2	nucleolar RNA-binding protein, putative	RNA binding	N/A	GO:0003723	N/A	Tb927.8.730	N/A	N/A	N/A	N/A	N/A	N/A	GO:0005730;GO:0005634	nucleolus;nucleus	GO:0003723	RNA binding	GO:0016070	RNA metabolic process	Tb927.8.730	N/A	nucleolar RNA-binding protein, putative	nucleolus(strong, 75%), nucleoplasm(weak, 75%) GO:0005730	nucleolus GO:0005730	nucleolus(strong, 75%), nucleoplasm(weak, 75%) GO:0005730	0	0	0	19435000	0	24179000	2	2	2	6.3	6.3	6.3	28.338	0.0037274	1.916	106750000	10	1	1
1.22629	2.88209	417370001	Tb927.3.4260:mRNA-p1	Tb927.3.4260:mRNA-p1	Tb927.3.4260	Tb927.3.4260:mRNA-p1 | transcript=Tb927.3.4260:mRNA | gene=Tb927.3.4260 | organism=Trypanosoma_brucei_brucei_TREU927 | gene_product=Acetyl-CoA hydrolase | transcript_product=Acetyl-CoA hydrolase | location=Tb927_03_v5.1:1198788-1199894(-) | protein_length=	Acetyl-CoA hydrolase	N/A	N/A	N/A	N/A	Tb927.3.4260	N/A	N/A	GO:0016790	thiolester hydrolase activity	N/A	N/A	GO:0005737;GO:0005829;GO:0120118;GO:0005739	cytoplasm;cytosol;flagella connector;mitochondrion	GO:0047617;GO:0000062;GO:0036042	acyl-CoA hydrolase activity;fatty-acyl-CoA binding;long-chain fatty acyl-CoA binding	GO:0006637;GO:0006631	acyl-CoA metabolic process;fatty acid metabolic process	Tb927.3.4260	N/A	Acetyl-CoA hydrolase		cytoplasm(patchy), flagella connector GO:0005737 GO:0120118		0	0	0	18367000	23370000	0	3	3	3	14.4	14.4	14.4	41.306	0	13.544	51981000	10	0	1
2.05379	2.57134	383620001	Tb927.7.3750:mRNA-p1	Tb927.7.3750:mRNA-p1	Tb927.7.3750	Tb927.7.3750:mRNA-p1 | transcript=Tb927.7.3750:mRNA | gene=Tb927.7.3750 | organism=Trypanosoma_brucei_brucei_TREU927 | gene_product=TFIIF-stimulated CTD phosphatase, putative | transcript_product=TFIIF-stimulated CTD phosphatase, putative | location=Tb927_	TFIIF-stimulated CTD phosphatase, putative	N/A	N/A	N/A	N/A	Tb927.7.3750	N/A	N/A	N/A	N/A	N/A	N/A	GO:0097014;GO:0005737;GO:0005739;GO:0031981	ciliary plasm;cytoplasm;mitochondrion;nuclear lumen	GO:0004721	phosphoprotein phosphatase activity	N/A	N/A	Tb927.7.3750	N/A	TFIIF-stimulated CTD phosphatase, putative		cytoplasm(75%), flagellar cytoplasm(75%), nuclear lumen(75%) GO:0005737 GO:0097014 GO:0031981		0	0	0	13729000	13335000	11298000	6	6	6	33.3	33.3	33.3	22.571	0	10.036	43616000	20	2	1
3.72053	2.99198	342130001	Tb927.8.5050:mRNA-p1	Tb927.8.5050:mRNA-p1	Tb927.8.5050	Tb927.8.5050:mRNA-p1 | transcript=Tb927.8.5050:mRNA | gene=Tb927.8.5050 | organism=Trypanosoma_brucei_brucei_TREU927 | gene_product=OTU-like cysteine protease, putative | transcript_product=OTU-like cysteine protease, putative | location=Tb927_08_v5.1:1491							N/A	N/A	N/A	N/A	N/A	N/A	GO:0097014;GO:0005737;GO:0031981	ciliary plasm;cytoplasm;nuclear lumen	GO:0004843	thiol-dependent deubiquitinase	GO:0016579	protein deubiquitination	Tb927.8.5050	N/A	OTU-like cysteine protease, putative	cytoplasm, flagellar cytoplasm, nuclear lumen GO:0005737 GO:0097014 GO:0031981		cytoplasm, flagellar cytoplasm, nuclear lumen GO:0005737 GO:0097014 GO:0031981	0	0	0	10739000	13157000	10317000	8	8	8	16.2	16.2	16.2	80.96	0	13.265	49173000	28	2	0
0.776179	2.25707	326850001	Tb927.5.1390:mRNA-p1	Tb927.5.1390:mRNA-p1	Tb927.5.1390	Tb927.5.1390:mRNA-p1 | transcript=Tb927.5.1390:mRNA | gene=Tb927.5.1390 | organism=Trypanosoma_brucei_brucei_TREU927 | gene_product=64 kDa invariant surface glycoprotein | transcript_product=64 kDa invariant surface glycoprotein | location=Tb927_05_v5.1:50							N/A	N/A	N/A	N/A	N/A	N/A	N/A	N/A	N/A	N/A	N/A	N/A	Tb927.5.1390	NN: MIRCSLVAVTFAGLLLRAVEA	64 kDa invariant surface glycoprotein				0	0	0	15693000	16992000	0	10	3	3	16.1	7.4	7.4	46.842	0	15.737	25110000	10	4	3
1.43523	2.4752	303190001	Tb927.3.3290:mRNA-p1;Tb11.v5.0474.1-p1	Tb927.3.3290:mRNA-p1;Tb11.v5.0474.1-p1	Tb927.3.3290;Tb11.v5.0474	Tb927.3.3290:mRNA-p1 | transcript=Tb927.3.3290:mRNA | gene=Tb927.3.3290 | organism=Trypanosoma_brucei_brucei_TREU927 | gene_product=protein kinase, putative | transcript_product=protein kinase, putative | location=Tb927_03_v5.1:845530-846948(-) | protein_l	protein kinase, putative;protein kinase, putative	N/A;ATP binding;protein kinase activity	ATP binding;protein kinase activity;ATP binding;protein kinase activity	N/A;GO:0005524;GO:0004672	GO:0005524;GO:0004672;GO:0005524;GO:0004672	Tb11.v5.0474;Tb927.3.3290	N/A;N/A	N/A;N/A	GO:0005524;GO:0004672;GO:0106310;GO:0106311;GO:0005524;GO:0004672;GO:0106310;GO:0106311	ATP binding;protein kinase activity;protein serine kinase activity;protein threonine kinase activity;ATP binding;protein kinase activity;protein serine kinase activity;protein threonine kinase activity	GO:0006468;GO:0006468	protein phosphorylation;protein phosphorylation	N/A;GO:0051286;GO:0005737;GO:0030133	N/A;cell tip;cytoplasm;transport vesicle	GO:0005524;GO:0004672;GO:0004674;GO:0005524;GO:0004672;GO:0004674	ATP binding;protein kinase activity;protein serine/threonine kinase activity;ATP binding;protein kinase activity;protein serine/threonine kinase activity	GO:0006468;GO:0006468	protein phosphorylation;protein phosphorylation	Tb11.v5.0474;Tb927.3.3290	N/A;N/A	protein kinase, putative;protein kinase, putative	cytoplasm(patchy), cell tip(anterior), endocytic GO:0005737 GO:0051286 GO:0030133	cytoplasm(points), cytoplasm GO:0005737 GO:0051286 GO:0030133	cytoplasm(patchy), cell tip(anterior), endocytic GO:0005737 GO:0051286 GO:0030133	0	0	0	16867000	13452000	0	4	4	4	11.7	11.7	11.7	52.418	0	10.502	18967000	10	2	0
1.17557	2.01698	2.7878e+08	Tb927.8.2850:mRNA-p1	Tb927.8.2850:mRNA-p1	Tb927.8.2850	Tb927.8.2850:mRNA-p1 | transcript=Tb927.8.2850:mRNA | gene=Tb927.8.2850 | organism=Trypanosoma_brucei_brucei_TREU927 | gene_product=Poly(A)-specific ribonuclease PARN-1 | transcript_product=Poly(A)-specific ribonuclease PARN-1 | location=Tb927_08_v5.1:8520	Poly(A)-specific ribonuclease PARN-1	nuclease activity	N/A	GO:0004518	N/A	Tb927.8.2850	N/A	N/A	GO:0003676	nucleic acid binding	N/A	N/A	GO:0005737;GO:0005634;GO:0030133	cytoplasm;nucleus;transport vesicle	GO:0000175;GO:0003723;GO:0004518	3'-5'-exoribonuclease activity;RNA binding;nuclease activity	N/A	N/A	Tb927.8.2850	N/A	Poly(A)-specific ribonuclease PARN-1	cytoplasm(25%) GO:0030133	cytoplasm(weak, reticulated), endocytic GO:0030133	cytoplasm(25%) GO:0030133	0	0	0	16425000	11453000	0	4	4	4	13.3	13.3	13.3	65.146	0	11.774	29314000	12	0	1
2.4977	2.43617	2.7698e+08	Tb927.8.870:mRNA-p1	Tb927.8.870:mRNA-p1	Tb927.8.870	Tb927.8.870:mRNA-p1 | transcript=Tb927.8.870:mRNA | gene=Tb927.8.870 | organism=Trypanosoma_brucei_brucei_TREU927 | gene_product=CAMK/CAMKL family protein kinase, putative | transcript_product=CAMK/CAMKL family protein kinase, putative | location=Tb927_08_	CAMK/CAMKL family protein kinase, putative	ATP binding;protein serine/threonine kinase activity	ATP binding;protein kinase activity	GO:0005524;GO:0004674	GO:0005524;GO:0004672	Tb927.8.870	N/A	N/A	GO:0005524;GO:0004672	ATP binding;protein kinase activity	GO:0006468	protein phosphorylation	GO:0097014;GO:0005737;GO:0031981;GO:0005634	ciliary plasm;cytoplasm;nuclear lumen;nucleus	GO:0005524;GO:0004674	ATP binding;protein serine/threonine kinase activity	GO:0035556;GO:0006468	intracellular signal transduction;protein phosphorylation	Tb927.8.870	N/A	CAMK/CAMKL family protein kinase, putative		cytoplasm, flagellar cytoplasm, nuclear lumen GO:0005737 GO:0097014 GO:0031981		0	0	0	9148600	11167000	7382400	5	5	5	25.3	25.3	25.3	33.524	0	10.515	32244000	16	1	1
2.34418	2.20419	273843001	Tb927.10.4260:mRNA-p1	Tb927.10.4260:mRNA-p1	Tb927.10.4260	Tb927.10.4260:mRNA-p1 | transcript=Tb927.10.4260:mRNA | gene=Tb927.10.4260 | organism=Trypanosoma_brucei_brucei_TREU927 | gene_product=hypothetical protein, conserved | transcript_product=hypothetical protein, conserved | location=Tb927_10_v5.1:1113513-111							GO:0016021	integral component of membrane	N/A	N/A	N/A	N/A	GO:0030133	transport vesicle	N/A	N/A	N/A	N/A	Tb927.10.4260	N/A	hypothetical protein, conserved	endocytic GO:0030133		endocytic GO:0030133	0	0	0	8719600	10312000	8352700	3	3	3	8.9	8.9	8.9	52.328	0	13.774	46387000	17	1	1
0.927097	1.85188	243680001	Tb927.7.6950:mRNA-p1	Tb927.7.6950:mRNA-p1	Tb927.7.6950	Tb927.7.6950:mRNA-p1 | transcript=Tb927.7.6950:mRNA | gene=Tb927.7.6950 | organism=Trypanosoma_brucei_brucei_TREU927 | gene_product=hypothetical protein, conserved | transcript_product=hypothetical protein, conserved | location=Tb927_07_v5.1:1980155-198261							N/A	N/A	N/A	N/A	N/A	N/A	GO:0005930;GO:0097014;GO:0005929;GO:0005737;GO:0031981	axoneme;ciliary plasm;cilium;cytoplasm;nuclear lumen	N/A	N/A	N/A	N/A	Tb927.7.6950	N/A	hypothetical protein, conserved	axoneme, cytoplasm(weak) GO:0005737 GO:0005929 GO:0097014 GO:0031981 GO:0005930	cytoplasm(50%), cytoplasm(reticulated, 50%), flagellum(50%), flagellar cytoplasm(50%), nuclear lumen(50%) GO:0005737 GO:0005929 GO:0097014 GO:0031981 GO:0005930	axoneme, cytoplasm(weak) GO:0005737 GO:0005929 GO:0097014 GO:0031981 GO:0005930	0	0	0	11564000	12804000	0	6	6	6	12.8	12.8	12.8	90.421	0	11.639	31567000	10	0	3
0.458027	1.31783	2.3167e+08	Tb927.8.4360:mRNA-p1	Tb927.8.4360:mRNA-p1	Tb927.8.4360	Tb927.8.4360:mRNA-p1 | transcript=Tb927.8.4360:mRNA | gene=Tb927.8.4360 | organism=Trypanosoma_brucei_brucei_TREU927 | gene_product=hypothetical protein, conserved | transcript_product=hypothetical protein, conserved | location=Tb927_08_v5.1:1296185-130029	hypothetical protein, conserved	N/A	N/A	N/A	N/A	Tb927.8.4360	GO:0016021	integral component of membrane	N/A	N/A	N/A	N/A	GO:0005737	cytoplasm	N/A	N/A	N/A	N/A	Tb927.8.4360	N/A	hypothetical protein, conserved		cytoplasm(reticulated) GO:0005737		0	0	0	12811000	10356000	0	5	5	5	6.9	6.9	6.9	151.5	0	6.7832	31199000	10	1	1
1.87475	1.55429	2.02095e+08	Tb927.9.11800:mRNA-p1;Tb927.9.11790:mRNA-p1	Tb927.9.11800:mRNA-p1;Tb927.9.11790:mRNA-p1	Tb927.9.11800;Tb927.9.11790	Tb927.9.11800:mRNA-p1 | transcript=Tb927.9.11800:mRNA | gene=Tb927.9.11800 | organism=Trypanosoma_brucei_brucei_TREU927 | gene_product=MATE efflux family protein, putative | transcript_product=MATE efflux family protein, putative | location=Tb927_09_v5.1:1	membrane transporter protein, putative;MATE efflux family protein, putative	N/A;N/A	antiporter activity;drug transmembrane transporter activity;antiporter activity;drug transmembrane transporter activity	N/A;N/A	GO:0015297;GO:0015238;GO:0015297;GO:0015238	Tb927.9.11790;Tb927.9.11800	GO:0016021;GO:0016020;GO:0016021;GO:0016020	integral component of membrane;membrane;integral component of membrane;membrane	GO:0015297;GO:0042910;GO:0015297;GO:0042910	antiporter activity;xenobiotic transmembrane transporter activity;antiporter activity;xenobiotic transmembrane transporter activity	GO:0055085;GO:0055085	transmembrane transport;transmembrane transport	GO:0016020;GO:0030133;GO:0016020;GO:0030133	membrane;transport vesicle;membrane;transport vesicle	GO:0022857;GO:0042910;GO:0022857	transmembrane transporter activity;xenobiotic transmembrane transporter activity;transmembrane transporter activity	GO:0006855;N/A	xenobiotic transmembrane transport;N/A	Tb927.9.11790;Tb927.9.11800	N/A;N/A	membrane transporter protein, putative;MATE efflux family protein, putative	endocytic GO:0030133	endocytic(50%) GO:0030133;endocytic GO:0030133	endocytic GO:0030133	0	0	0	7718100	6437500	6053900	3	3	3	17.3	17.3	17.3	54.515	0	7.477	17429000	12	1	1
2.7159	2.01005	2.00656e+08	Tb927.11.12940:mRNA-p1	Tb927.11.12940:mRNA-p1	Tb927.11.12940	Tb927.11.12940:mRNA-p1 | transcript=Tb927.11.12940:mRNA | gene=Tb927.11.12940 | organism=Trypanosoma_brucei_brucei_TREU927 | gene_product=Uncharacterised protein family (UPF0160), putative | transcript_product=Uncharacterised protein family (UPF0160), puta	Uncharacterised protein family (UPF0160), putative	N/A	N/A	N/A	N/A	Tb927.11.12940	N/A	N/A	N/A	N/A	N/A	N/A	GO:0097014;GO:0005737;GO:0005654;GO:0005634	ciliary plasm;cytoplasm;nucleoplasm;nucleus	N/A	N/A	N/A	N/A	Tb927.11.12940	N/A	Uncharacterised protein family (UPF0160), putative	nucleoplasm(strong), cytoplasm, flagellar cytoplasm GO:0005654 GO:0005737 GO:0097014	nucleoplasm(25%, strong) GO:0005654 GO:0005737 GO:0097014	nucleoplasm(strong), cytoplasm, flagellar cytoplasm GO:0005654 GO:0005737 GO:0097014	0	0	0	5883600	6731400	7450600	4	4	4	12.2	12.2	12.2	43.333	0	7.9423	41844000	13	1	1
2.78909	2.07228	196772001	Tb927.9.6320:mRNA-p1;Tb11.v5.0828.1-p1	Tb927.9.6320:mRNA-p1;Tb11.v5.0828.1-p1	Tb927.9.6320;Tb11.v5.0828	Tb927.9.6320:mRNA-p1 | transcript=Tb927.9.6320:mRNA | gene=Tb927.9.6320 | organism=Trypanosoma_brucei_brucei_TREU927 | gene_product=hypothetical protein, conserved | transcript_product=hypothetical protein, conserved | location=Tb927_09_v5.1:1039345-104022	hypothetical protein, conserved	N/A	N/A	N/A	N/A	Tb927.9.6320	N/A;N/A	N/A;N/A	N/A;N/A	N/A;N/A	N/A;N/A	N/A;N/A	N/A;GO:0005654	N/A;nucleoplasm	N/A;N/A	N/A;N/A	N/A;N/A	N/A;N/A	Tb11.v5.0828;Tb927.9.6320	N/A;N/A	hypothetical protein, conserved;hypothetical protein, conserved	nucleoplasm GO:0005654	nucleoplasm(75%), cytoplasm(reticulated, weak) GO:0005654	nucleoplasm GO:0005654	0	0	0	6884800	6121900	6670500	3	3	3	24.4	24.4	24.4	31.904	0	4.1268	24846000	9	1	0
0.581308	1.20374	196166001	Tb927.11.4810:mRNA-p1	Tb927.11.4810:mRNA-p1	Tb927.11.4810	Tb927.11.4810:mRNA-p1 | transcript=Tb927.11.4810:mRNA | gene=Tb927.11.4810 | organism=Trypanosoma_brucei_brucei_TREU927 | gene_product=hypothetical protein, conserved | transcript_product=hypothetical protein, conserved | location=Tb927_11_v5.1:1386255-138	hypothetical protein, conserved	N/A	N/A	N/A	N/A	Tb927.11.4810	N/A	N/A	N/A	N/A	N/A	N/A	GO:0005739	mitochondrion	N/A	N/A	N/A	N/A	Tb927.11.4810	N/A	hypothetical protein, conserved				0	0	0	0	12295000	7321600	2	2	2	10.3	10.3	10.3	19.431	0.0096398	1.4453	31222000	9	0	1
1.35347	2.35407	1.8735e+08	Tb927.8.4930:mRNA-p1	Tb927.8.4930:mRNA-p1	Tb927.8.4930	Tb927.8.4930:mRNA-p1 | transcript=Tb927.8.4930:mRNA | gene=Tb927.8.4930 | organism=Trypanosoma_brucei_brucei_TREU927 | gene_product=hypothetical protein, conserved | transcript_product=hypothetical protein, conserved | location=Tb927_08_v5.1:1459002-145991	hypothetical protein, conserved	N/A	N/A	N/A	N/A	Tb927.8.4930	N/A	N/A	N/A	N/A	N/A	N/A	GO:0020023;GO:0005739	kinetoplast;mitochondrion	N/A	N/A	N/A	N/A	Tb927.8.4930	N/A	hypothetical protein, conserved	mitochondrion, kinetoplast(region, strong) GO:0005739 GO:0020023		mitochondrion, kinetoplast(region, strong) GO:0005739 GO:0020023	0	0	0	9911900	8823100	0	5	5	5	27.2	27.2	27.2	33.895	0	6.0394	19056000	9	0	0
1.94186	2.0462	180881001	Tb927.11.7850:mRNA-p1	Tb927.11.7850:mRNA-p1	Tb927.11.7850	Tb927.11.7850:mRNA-p1 | transcript=Tb927.11.7850:mRNA | gene=Tb927.11.7850 | organism=Trypanosoma_brucei_brucei_TREU927 | gene_product=hypothetical protein, conserved | transcript_product=hypothetical protein, conserved | location=Tb927_11_v5.1:2223758-222	hypothetical protein, conserved	N/A	N/A	N/A	N/A	Tb927.11.7850	N/A	N/A	N/A	N/A	N/A	N/A	GO:0005737;GO:0005730;GO:0005634	cytoplasm;nucleolus;nucleus	N/A	N/A	N/A	N/A	Tb927.11.7850	N/A	hypothetical protein, conserved	nucleolus GO:0005737 GO:0005730	cytoplasm(points) GO:0005737 GO:0005730	nucleolus GO:0005737 GO:0005730	0	0	0	5988800	6621100	5478200	2	2	2	14.5	14.5	14.5	19.449	0	7.1834	22661000	10	1	1
0.953693	1.34319	166252001	Tb927.6.3920:mRNA-p1	Tb927.6.3920:mRNA-p1	Tb927.6.3920	Tb927.6.3920:mRNA-p1 | transcript=Tb927.6.3920:mRNA | gene=Tb927.6.3920 | organism=Trypanosoma_brucei_brucei_TREU927 | gene_product=hypothetical protein, conserved | transcript_product=hypothetical protein, conserved | location=Tb927_06_v5.1:1156031-115651	hypothetical protein, conserved	N/A	N/A	N/A	N/A	Tb927.6.3920	N/A	N/A	N/A	N/A	N/A	N/A	GO:0005930	axoneme	N/A	N/A	N/A	N/A	Tb927.6.3920	N/A	hypothetical protein, conserved	axoneme, cytoplasm(weak), nucleoplasm(weak) GO:0005930	axoneme, cytoplasm(weak), nucleoplasm(weak) GO:0005930	axoneme, cytoplasm(weak), nucleoplasm(weak) GO:0005930	0	0	0	8447100	8178100	0	4	4	4	53.5	53.5	53.5	17.078	0	30.132	40587000	16	0	1
1.79606	1.62225	166197001	Tb927.10.3750:mRNA-p1	Tb927.10.3750:mRNA-p1	Tb927.10.3750	Tb927.10.3750:mRNA-p1 | transcript=Tb927.10.3750:mRNA | gene=Tb927.10.3750 | organism=Trypanosoma_brucei_brucei_TREU927 | gene_product=Endonuclease/Exonuclease/phosphatase family, putative | transcript_product=Endonuclease/Exonuclease/phosphatase family, p	Endonuclease/Exonuclease/phosphatase family, putative	N/A	N/A	N/A	N/A	Tb927.10.3750	GO:0016021	integral component of membrane	N/A	N/A	N/A	N/A	GO:0005737	cytoplasm	N/A	N/A	N/A	N/A	Tb927.10.3750	N/A	Endonuclease/Exonuclease/phosphatase family, putative	cytoplasm(patchy) GO:0005737	cytoplasm(points) GO:0005737	cytoplasm(patchy) GO:0005737	0	0	0	5596700	5732000	5291000	10	10	10	27.4	27.4	27.4	58.818	0	16.484	40839000	27	2	3
1.79817	2.26631	157007001	Tb927.9.8350:mRNA-p1	Tb927.9.8350:mRNA-p1	Tb927.9.8350	Tb927.9.8350:mRNA-p1 | transcript=Tb927.9.8350:mRNA | gene=Tb927.9.8350 | organism=Trypanosoma_brucei_brucei_TREU927 | gene_product=Flagellum attachment zone protein 27 | transcript_product=Flagellum attachment zone protein 27 | location=Tb927_09_v5.1:1362	hypothetical protein, conserved	N/A	protein binding	N/A	GO:0005515	Tb927.9.8350	N/A	N/A	GO:0005515	protein binding	N/A	N/A	GO:0005929;GO:0005737;GO:0120119	cilium;cytoplasm;flagellum attachment zone	N/A	N/A	GO:0000902;GO:0110140	cell morphogenesis;flagellum attachment zone organization	Tb927.9.8350	N/A	Flagellum attachment zone protein 27	flagellum attachment zone, cytoplasm GO:0005929 GO:0120119 GO:0005737	cytoplasm(25%, strong), flagellum(75%), cytoplasm(weak, reticulated), flagellar cytoplasm(25%, strong), nuclear lumen(25%, strong) GO:0005929 GO:0120119 GO:0005737	flagellum attachment zone, cytoplasm GO:0005929 GO:0120119 GO:0005737	0	0	0	7761800	0	7938900	5	5	5	11.9	11.9	11.9	66.853	0	8.1972	54511000	17	2	2
2.43508	1.55685	156307001	Tb927.7.180:mRNA-p1	Tb927.7.180:mRNA-p1	Tb927.7.180	Tb927.7.180:mRNA-p1 | transcript=Tb927.7.180:mRNA | gene=Tb927.7.180 | organism=Trypanosoma_brucei_brucei_TREU927 | gene_product=Trypanosomal VSG domain containing protein, putative | transcript_product=Trypanosomal VSG domain containing protein, putative							GO:0005886	plasma membrane	N/A	N/A	N/A	N/A	N/A	N/A	N/A	N/A	N/A	N/A	Tb927.7.180	NN: MYAIKIFVISLLLAFHTATSG	Trypanosomal VSG domain containing protein, putative				0	0	0	5628900	5873300	4128500	5	5	5	12.4	12.4	12.4	49.811	0	23.337	20197000	22	0	1
0.491532	1.25732	153697001	Tb927.8.5280:mRNA-p1	Tb927.8.5280:mRNA-p1	Tb927.8.5280	Tb927.8.5280:mRNA-p1 | transcript=Tb927.8.5280:mRNA | gene=Tb927.8.5280 | organism=Trypanosoma_brucei_brucei_TREU927 | gene_product=mitochondrial ribosomal protein s34 | transcript_product=mitochondrial ribosomal protein s34 | location=Tb927_08_v5.1:157377	mitochondrial ribosomal protein s34	N/A	structural constituent of ribosome	N/A	GO:0003735	Tb927.8.5280	N/A	N/A	N/A	N/A	N/A	N/A	GO:0005763;GO:0005739	mitochondrial small ribosomal subunit;mitochondrion	N/A	N/A	N/A	N/A	Tb927.8.5280	N/A	mitochondrial ribosomal protein s34				0	0	0	6943000	0	8426700	4	4	4	24.9	24.9	24.9	28.693	0	7.9166	19119000	10	1	1
3.56049	1.85826	152616001	Tb927.11.1290:mRNA-p1	Tb927.11.1290:mRNA-p1	Tb927.11.1290	Tb927.11.1290:mRNA-p1 | transcript=Tb927.11.1290:mRNA | gene=Tb927.11.1290 | organism=Trypanosoma_brucei_brucei_TREU927 | gene_product=hypothetical protein, conserved | transcript_product=hypothetical protein, conserved | location=Tb927_11_v5.1:379002-3801	hypothetical protein, conserved	N/A	N/A	N/A	N/A	Tb927.11.1290	N/A	N/A	N/A	N/A	N/A	N/A	GO:0005739	mitochondrion	N/A	N/A	N/A	N/A	Tb927.11.1290	N/A	hypothetical protein, conserved	mitochondrion, kinetoplast(region, strong, 25%) GO:0005739	mitochondrion, kinetoplast(region, strong, 25%) GO:0005739	mitochondrion, kinetoplast(region, strong, 25%) GO:0005739	0	0	0	5177100	5346300	4738200	4	4	4	15.1	15.1	15.1	43.112	0	9.12	23442000	10	2	1
0.743197	1.49196	150401001	Tb927.6.3030:mRNA-p1	Tb927.6.3030:mRNA-p1	Tb927.6.3030	Tb927.6.3030:mRNA-p1 | transcript=Tb927.6.3030:mRNA | gene=Tb927.6.3030 | organism=Trypanosoma_brucei_brucei_TREU927 | gene_product=hypothetical protein, conserved | transcript_product=hypothetical protein, conserved | location=Tb927_06_v5.1:900273-902759(	hypothetical protein, conserved	N/A	ATP binding	N/A	GO:0005524	Tb927.6.3030	GO:0016021	integral component of membrane	GO:0005524;GO:0016887	ATP binding;ATP hydrolysis activity	N/A	N/A	GO:0005737;GO:0005783	cytoplasm;endoplasmic reticulum	GO:0016887	ATP hydrolysis activity	GO:0034605;GO:0006986	cellular response to heat;response to unfolded protein	Tb927.6.3030	N/A	hypothetical protein, conserved	cytoplasm(weak, reticulated, points) GO:0005783	endoplasmic reticulum GO:0005783	cytoplasm(weak, reticulated, points) GO:0005783	0	0	0	8059600	6980500	0	5	5	5	9.2	9.2	9.2	92.526	0	9.3574	17800000	13	0	2
0.631411	1.31073	149116001	Tb927.10.9840:mRNA-p1	Tb927.10.9840:mRNA-p1	Tb927.10.9840	Tb927.10.9840:mRNA-p1 | transcript=Tb927.10.9840:mRNA | gene=Tb927.10.9840 | organism=Trypanosoma_brucei_brucei_TREU927 | gene_product=chaperone protein DnaJ, putative | transcript_product=chaperone protein DnaJ, putative | location=Tb927_10_v5.1:2433556-2	chaperone protein DnaJ, putative	unfolded protein binding	N/A	GO:0051082	N/A	Tb927.10.9840	N/A	N/A	N/A	N/A	N/A	N/A	GO:0005737;GO:0005730;GO:0005654;GO:0005634	cytoplasm;nucleolus;nucleoplasm;nucleus	GO:0031072;GO:0051082	heat shock protein binding;unfolded protein binding	GO:0006457	protein folding	Tb927.10.9840	N/A	chaperone protein DnaJ, putative	nucleolus(strong), nucleoplasm GO:0005730 GO:0005654	nucleolus, nucleoplasm(weak) GO:0005730 GO:0005654	nucleolus(strong), nucleoplasm GO:0005730 GO:0005654	0	0	0	7063800	7847800	0	6	6	6	29	29	29	29.823	0	19.722	45469000	14	2	3
0.736697	1.11086	148569001	Tb927.10.8210:mRNA-p1	Tb927.10.8210:mRNA-p1	Tb927.10.8210	Tb927.10.8210:mRNA-p1 | transcript=Tb927.10.8210:mRNA | gene=Tb927.10.8210 | organism=Trypanosoma_brucei_brucei_TREU927 | gene_product=KREPA2 | transcript_product=KREPA2 | location=Tb927_10_v5.1:2039516-2041279(-) | protein_length=587 | sequence_SO=chromos	KREPA2	N/A	nucleic acid binding	N/A	GO:0003676	Tb927.10.8210	N/A	N/A	N/A	N/A	N/A	N/A	GO:0045293;GO:0031019;GO:0005739	mRNA editing complex;mitochondrial mRNA editing complex;mitochondrion	N/A	N/A	GO:0016556	mRNA modification	Tb927.10.8210	N/A	KREPA2				0	0	0	6915500	7941400	0	5	5	5	18.7	18.7	18.7	62.912	0	18.386	27568000	15	1	1
1.1068	1.20035	148566001	Tb927.4.3390:mRNA-p1	Tb927.4.3390:mRNA-p1	Tb927.4.3390	Tb927.4.3390:mRNA-p1 | transcript=Tb927.4.3390:mRNA | gene=Tb927.4.3390 | organism=Trypanosoma_brucei_brucei_TREU927 | gene_product=tuzin, putative | transcript_product=tuzin, putative | location=Tb927_04_v5.1:884011-886038(-) | protein_length=675 | sequen	tuzin, putative	N/A	N/A	N/A	N/A	Tb927.4.3390	GO:0016021	integral component of membrane	N/A	N/A	N/A	N/A	GO:0005739;GO:0030133	mitochondrion;transport vesicle	N/A	N/A	N/A	N/A	Tb927.4.3390	N/A	tuzin, putative	mitochondrion GO:0030133 GO:0005739	endocytic, cytoplasm(weak) GO:0030133 GO:0005739	mitochondrion GO:0030133 GO:0005739	0	0	0	4395100	5817600	4643900	5	5	5	13.2	13.2	13.2	74.179	0	13.527	162120000	20	1	2
0.597019	1.27956	146025001	Tb927.9.5170:mRNA-p1	Tb927.9.5170:mRNA-p1	Tb927.9.5170	Tb927.9.5170:mRNA-p1 | transcript=Tb927.9.5170:mRNA | gene=Tb927.9.5170 | organism=Trypanosoma_brucei_brucei_TREU927 | gene_product=phosphomevalonate kinase protein, putative | transcript_product=phosphomevalonate kinase protein, putative | location=Tb927_	phosphomevalonate kinase protein, putative	ATP binding;phosphomevalonate kinase activity	ATP binding;phosphomevalonate kinase activity	GO:0005524;GO:0004631	GO:0005524;GO:0004631	Tb927.9.5170	N/A	N/A	GO:0005524;GO:0004631	ATP binding;phosphomevalonate kinase activity	N/A	N/A	GO:0097014;GO:0005737;GO:0005634;GO:0005777	ciliary plasm;cytoplasm;nucleus;peroxisome	GO:0005524;GO:0004631	ATP binding;phosphomevalonate kinase activity	GO:0006696;GO:0010142;GO:0019287;GO:0031388	ergosterol biosynthetic process;farnesyl diphosphate biosynthetic process, mevalonate pathway;isopentenyl diphosphate biosynthetic process, mevalonate pathway;organic acid phosphorylation	Tb927.9.5170	N/A	phosphomevalonate kinase protein, putative		cytoplasm, flagellar cytoplasm, nuclear lumen(25%) GO:0005737 GO:0097014		0	0	0	6574600	0	8027900	3	3	3	7	7	7	51.593	0	26.808	24051000	13	1	2
0.482205	0.974415	144970001	Tb927.9.13360:mRNA-p1	Tb927.9.13360:mRNA-p1	Tb927.9.13360	Tb927.9.13360:mRNA-p1 | transcript=Tb927.9.13360:mRNA | gene=Tb927.9.13360 | organism=Trypanosoma_brucei_brucei_TREU927 | gene_product=ubiquitin-protein ligase, putative | transcript_product=ubiquitin-protein ligase, putative | location=Tb927_09_v5.1:21114	ubiquitin-protein ligase, putative	ubiquitin-protein transferase activity	ubiquitin-protein transferase activity	GO:0004842	GO:0004842	Tb927.9.13360	N/A	N/A	GO:0016874;GO:0004842	ligase activity;ubiquitin-protein transferase activity	N/A	N/A	GO:0020016;GO:0005929;GO:0005737;GO:0005622;GO:0030133	ciliary pocket;cilium;cytoplasm;intracellular anatomical structure;transport vesicle	GO:0004842	ubiquitin-protein transferase activity	N/A	N/A	Tb927.9.13360	N/A	ubiquitin-protein ligase, putative	flagellar pocket(ring), cytoplasm(reticulated, points), flagellum GO:0030133 GO:0020016 GO:0005737 GO:0005929	endocytic, cytoplasm(weak) GO:0030133 GO:0020016 GO:0005737 GO:0005929	flagellar pocket(ring), cytoplasm(reticulated, points), flagellum GO:0030133 GO:0020016 GO:0005737 GO:0005929	0	0	0	0	9468400	5028600	3	3	3	3.4	3.4	3.4	212.26	0	11.146	15465000	8	2	0
0.892397	1.12008	138033001	Tb927.10.2410:mRNA-p1	Tb927.10.2410:mRNA-p1	Tb927.10.2410	Tb927.10.2410:mRNA-p1 | transcript=Tb927.10.2410:mRNA | gene=Tb927.10.2410 | organism=Trypanosoma_brucei_brucei_TREU927 | gene_product=MSP-C, putative | transcript_product=MSP-C, putative | location=Tb927_10_v5.1:620835-622610(-) | protein_length=591 | seq	MSP-C, putative	metalloendopeptidase activity	metalloendopeptidase activity	GO:0004222	GO:0004222	Tb927.10.2410	GO:0016020;GO:0005886	membrane;plasma membrane	GO:0046872;GO:0004222	metal ion binding;metalloendopeptidase activity	GO:0007155;GO:0006508	cell adhesion;proteolysis	GO:0005737;GO:0016020;GO:0030133	cytoplasm;membrane;transport vesicle	GO:0004222;GO:0008233	metalloendopeptidase activity;peptidase activity	GO:0007155;GO:0006508	cell adhesion;proteolysis	Tb927.10.2410	NN: MTQLLGTAIFWCIFAAFVSHHLRA	MSP-C, putative		endocytic, cytoplasm(weak, reticulated) GO:0030133		0	0	0	5576500	4564100	3662700	5	5	5	10.7	10.7	10.7	65.688	0	24.159	19460000	17	0	0
0.795284	1.56081	136921001	Tb927.4.2230:mRNA-p1	Tb927.4.2230:mRNA-p1	Tb927.4.2230	Tb927.4.2230:mRNA-p1 | transcript=Tb927.4.2230:mRNA | gene=Tb927.4.2230 | organism=Trypanosoma_brucei_brucei_TREU927 | gene_product=dolichyl-P-Man:GDP-Man1GlcNAc2-PP-dolichyl alpha-1,3-mannosyltransferase, putative | transcript_product=dolichyl-P-Man:GDP-M	dolichyl-P-Man:GDP-Man1GlcNAc2-PP-dolichyl alpha-1,3-mannosyltransferase, putative	N/A	N/A	N/A	N/A	Tb927.4.2230	GO:0005783	endoplasmic reticulum	GO:0004378	GDP-Man:Man1GlcNAc2-PP-Dol alpha-1,3-mannosyltransferase activity	GO:0006486	protein glycosylation	GO:0005737	cytoplasm	GO:0000033	alpha-1,3-mannosyltransferase activity	GO:0006490;GO:0033577	oligosaccharide-lipid intermediate biosynthetic process;protein glycosylation in endoplasmic reticulum	Tb927.4.2230	N/A	dolichyl-P-Man:GDP-Man1GlcNAc2-PP-dolichyl alpha-1,3-mannosyltransferase, putative	cytoplasm(reticulated, points) GO:0005737		cytoplasm(reticulated, points) GO:0005737	0	0	0	6411600	7280500	0	8	8	8	21.8	21.8	21.8	57.013	0	10.55	30880000	17	1	3
1.14427	1.65848	133205001	Tb927.10.260:mRNA-p1	Tb927.10.260:mRNA-p1	Tb927.10.260	Tb927.10.260:mRNA-p1 | transcript=Tb927.10.260:mRNA | gene=Tb927.10.260 | organism=Trypanosoma_brucei_brucei_TREU927 | gene_product=BolA-like protein, putative | transcript_product=BolA-like protein, putative | location=Tb927_10_v5.1:82453-82686(+) | prote	BolA-like protein, putative	N/A	N/A	N/A	N/A	Tb927.10.260	N/A	N/A	N/A	N/A	N/A	N/A	GO:0097014;GO:0005737;GO:0031981	ciliary plasm;cytoplasm;nuclear lumen	N/A	N/A	N/A	N/A	Tb927.10.260	N/A	BolA-like protein, putative	cytoplasm, flagellar cytoplasm, nuclear lumen GO:0005737 GO:0097014 GO:0031981	cytoplasm(reticulated, weak) GO:0005737 GO:0097014 GO:0031981	cytoplasm, flagellar cytoplasm, nuclear lumen GO:0005737 GO:0097014 GO:0031981	0	0	0	7710400	0	5610100	3	3	3	61	61	61	8.8512	0	5.8176	27538000	11	0	2
1.16996	1.3075	1.28995e+08	Tb927.7.4320:mRNA-p1	Tb927.7.4320:mRNA-p1	Tb927.7.4320	Tb927.7.4320:mRNA-p1 | transcript=Tb927.7.4320:mRNA | gene=Tb927.7.4320 | organism=Trypanosoma_brucei_brucei_TREU927 | gene_product=mRNA capping enzyme, beta chain, putative | transcript_product=mRNA capping enzyme, beta chain, putative | location=Tb927_07	mRNA capping enzyme, beta chain, putative	N/A	polynucleotide 5'-phosphatase activity	N/A	GO:0004651	Tb927.7.4320	N/A	N/A	GO:0004651	polynucleotide 5'-phosphatase activity	GO:0006397	mRNA processing	GO:0005737;GO:0005739	cytoplasm;mitochondrion	N/A	N/A	N/A	N/A	Tb927.7.4320	N/A	mRNA capping enzyme, beta chain, putative	mitochondrion, kinetoplast(region, strong, <10%) GO:0005737 GO:0005739	cytoplasm(reticulated) GO:0005737 GO:0005739	mitochondrion, kinetoplast(region, strong, <10%) GO:0005737 GO:0005739	0	0	0	5222700	5163400	2513400	2	2	2	11.9	11.9	11.9	31.197	0	3.4298	14696000	9	1	1
0.645022	1.48378	124367001	Tb927.5.410:mRNA-p1;Tb11.v5.0226.1-p1	Tb927.5.410:mRNA-p1;Tb11.v5.0226.1-p1	Tb927.5.410;Tb11.v5.0226	Tb927.5.410:mRNA-p1 | transcript=Tb927.5.410:mRNA | gene=Tb927.5.410 | organism=Trypanosoma_brucei_brucei_TREU927 | gene_product=invariant surface glycoprotein, putative | transcript_product=invariant surface glycoprotein, putative | location=Tb927_05_v5.1	invariant surface glycoprotein, putative	N/A	N/A	N/A	N/A	Tb927.5.410	GO:0016021;GO:0016021	integral component of membrane;integral component of membrane	N/A;N/A	N/A;N/A	N/A;N/A	N/A;N/A	N/A;GO:0030133	N/A;transport vesicle	N/A;N/A	N/A;N/A	N/A;N/A	N/A;N/A	Tb11.v5.0226;Tb927.5.410	NN: MHMYFMRVKMSLQLLVPLWFTLVSFASA;NN: MHMYFMRVKMSLQLLVPFWFTLVSFASA	invariant surface glycoprotein, putative;invariant surface glycoprotein, putative	cytoplasm(reticulated, points, weak), endocytic(<10%) GO:0030133	endocytic, cytoplasm(weak) GO:0030133	cytoplasm(reticulated, points, weak), endocytic(<10%) GO:0030133	0	0	0	6122700	6314000	0	4	4	4	15.3	15.3	15.3	43.047	0	10.602	11506000	7	0	0
0.590098	1.1838	123911001	Tb927.11.10520:mRNA-p1	Tb927.11.10520:mRNA-p1	Tb927.11.10520	Tb927.11.10520:mRNA-p1 | transcript=Tb927.11.10520:mRNA | gene=Tb927.11.10520 | organism=Trypanosoma_brucei_brucei_TREU927 | gene_product=kinetoplastid kinetochore protein 2 | transcript_product=kinetoplastid kinetochore protein 2 | location=Tb927_11_v5.1:	kinetoplastid kinetochore protein 2	ATP binding;protein serine/threonine kinase activity	ATP binding;protein kinase activity	GO:0005524;GO:0004674	GO:0005524;GO:0004672	Tb927.11.10520	N/A	N/A	GO:0005524;GO:0004672;GO:0106310;GO:0106311	ATP binding;protein kinase activity;protein serine kinase activity;protein threonine kinase activity	GO:0006468	protein phosphorylation	GO:0005737;GO:0000776;GO:0005654;GO:0005634	cytoplasm;kinetochore;nucleoplasm;nucleus	GO:0005524;GO:0004674	ATP binding;protein serine/threonine kinase activity	GO:0007059;GO:0035556;GO:0018105;GO:0006468	chromosome segregation;intracellular signal transduction;peptidyl-serine phosphorylation;protein phosphorylation	Tb927.11.10520	N/A	kinetoplastid kinetochore protein 2	nucleoplasm(points, cell cycle dependent), cytoplasm(weak, points, reticulated), kinetochore GO:0005654 GO:0000776		nucleoplasm(points, cell cycle dependent), cytoplasm(weak, points, reticulated), kinetochore GO:0005654 GO:0000776	0	0	0	4304900	8086200	0	3	3	3	3.7	3.7	3.7	139.2	0	6.3622	14743000	10	1	2
1.12054	1.06866	122613001	Tb927.7.1090:mRNA-p1	Tb927.7.1090:mRNA-p1	Tb927.7.1090	Tb927.7.1090:mRNA-p1 | transcript=Tb927.7.1090:mRNA | gene=Tb927.7.1090 | organism=Trypanosoma_brucei_brucei_TREU927 | gene_product=DNA repair protein RAD5, putative | transcript_product=DNA repair protein RAD5, putative | location=Tb927_07_v5.1:277535-282	DNA repair protein RAD5, putative	N/A	ATP binding	N/A	GO:0005524	Tb927.7.1090	N/A	N/A	GO:0005524	ATP binding	N/A	N/A	GO:0005737;GO:0030133	cytoplasm;transport vesicle	N/A	N/A	N/A	N/A	Tb927.7.1090	N/A	DNA repair protein RAD5, putative	endocytic, cytoplasm(patchy), nucleus(<10%) GO:0005737 GO:0030133	cytoplasm(points) GO:0005737 GO:0030133	endocytic, cytoplasm(patchy), nucleus(<10%) GO:0005737 GO:0030133	0	0	0	6593700	5667600	0	7	7	7	9.7	9.7	9.7	179.08	0	10.046	18367000	11	1	1
0.747014	1.27027	116416001	Tb927.11.8140:mRNA-p1	Tb927.11.8140:mRNA-p1	Tb927.11.8140	Tb927.11.8140:mRNA-p1 | transcript=Tb927.11.8140:mRNA | gene=Tb927.11.8140 | organism=Trypanosoma_brucei_brucei_TREU927 | gene_product=ER lumen retaining receptor protein, putative | transcript_product=ER lumen retaining receptor protein, putative | locati	ER lumen retaining receptor protein, putative	N/A	ER retention sequence binding	N/A	GO:0046923	Tb927.11.8140	GO:0005789;GO:0016021	endoplasmic reticulum membrane;integral component of membrane	GO:0046923	ER retention sequence binding	GO:0006621;GO:0015031	protein retention in ER lumen;protein transport	GO:0005794;GO:0005801;GO:0005737;GO:0005783;GO:0030133	Golgi apparatus;cis-Golgi network;cytoplasm;endoplasmic reticulum;transport vesicle	GO:0046923	ER retention sequence binding	GO:0006888;GO:0006621	endoplasmic reticulum to Golgi vesicle-mediated transport;protein retention in ER lumen	Tb927.11.8140	N/A	ER lumen retaining receptor protein, putative	cytoplasm(reticulated) GO:0030133 GO:0005737	endocytic, cytoplasm(weak) GO:0030133 GO:0005737	cytoplasm(reticulated) GO:0030133 GO:0005737	0	0	0	6314000	0	5327600	1	1	1	5	5	5	25.955	0.0010959	2.2553	13719000	6	0	0
0.727729	1.07757	114093001	Tb927.10.6550:mRNA-p1	Tb927.10.6550:mRNA-p1	Tb927.10.6550	Tb927.10.6550:mRNA-p1 | transcript=Tb927.10.6550:mRNA | gene=Tb927.10.6550 | organism=Trypanosoma_brucei_brucei_TREU927 | gene_product=Poly(ADP-ribose) polymerase and DNA-Ligase Zn-finger region/Zinc-finger (CX5CX6HX5H) motif containing protein, putative |	Poly(ADP-ribose) polymerase and DNA-Ligase Zn-finger region/Zinc-finger (CX5CX6HX5H) motif containing protein, putative	N/A	DNA binding;zinc ion binding	N/A	GO:0003677;GO:0008270	Tb927.10.6550	N/A	N/A	GO:0003677;GO:0008270	DNA binding;zinc ion binding	N/A	N/A	GO:0097014;GO:0005737;GO:0031981	ciliary plasm;cytoplasm;nuclear lumen	N/A	N/A	N/A	N/A	Tb927.10.6550	N/A	Poly(ADP-ribose) polymerase and DNA-Ligase Zn-finger region/Zinc-finger (CX5CX6HX5H) motif containing protein, putative	cytoplasm(reticulated) GO:0005737 GO:0097014 GO:0031981	nuclear lumen(25%), cytoplasm(75%), flagellar cytoplasm(75%), nuclear lumen(75%) GO:0005737 GO:0097014 GO:0031981	cytoplasm(reticulated) GO:0005737 GO:0097014 GO:0031981	0	0	0	6029600	0	5379700	3	3	3	19.6	19.6	19.6	26.172	0	11.362	31162000	19	1	2
1.66727	1.80843	113900001	Tb927.10.7700:mRNA-p1	Tb927.10.7700:mRNA-p1	Tb927.10.7700	Tb927.10.7700:mRNA-p1 | transcript=Tb927.10.7700:mRNA | gene=Tb927.10.7700 | organism=Trypanosoma_brucei_brucei_TREU927 | gene_product=ATP-binding cassette protein subfamily G | transcript_product=ATP-binding cassette protein subfamily G | location=Tb927_1	ATP-binding cassette protein subfamily G	ATP binding;ATPase activity, coupled to transmembrane movement of substances;phosphatidylserine-translocating ATPase activity	ATP binding;ATPase activity	GO:0005524;GO:0042626;GO:0090556	GO:0005524;GO:0016887	Tb927.10.7700	GO:0016021;GO:0016020	integral component of membrane;membrane	GO:0005524;GO:0042626	ATP binding;ATPase-coupled transmembrane transporter activity	N/A	N/A	GO:0009898;GO:0016021;GO:0120267;GO:0005886;GO:0030133	cytoplasmic side of plasma membrane;integral component of membrane;pellicular membrane;plasma membrane;transport vesicle	GO:0005524;GO:0042626;GO:0090556	ATP binding;ATPase-coupled transmembrane transporter activity;phosphatidylserine floppase activity	GO:0009405;GO:0006810	obsolete pathogenesis;transport	Tb927.10.7700	N/A	ATP-binding cassette protein subfamily G	pellicular membrane, endocytic GO:0030133 GO:0120267	endocytic(50%), cytoplasm(50%, reticulated, weak) GO:0030133 GO:0120267	pellicular membrane, endocytic GO:0030133 GO:0120267	0	0	0	7045900	4344100	0	4	4	4	7.8	7.8	7.8	75.051	0.00057143	2.7186	21386000	7	0	2
1.73658	1.23945	111294001	Tb927.7.5610:mRNA-p1	Tb927.7.5610:mRNA-p1	Tb927.7.5610	Tb927.7.5610:mRNA-p1 | transcript=Tb927.7.5610:mRNA | gene=Tb927.7.5610 | organism=Trypanosoma_brucei_brucei_TREU927 | gene_product=hypothetical protein, conserved | transcript_product=hypothetical protein, conserved | location=Tb927_07_v5.1:1516847-152011	hypothetical protein, conserved	N/A	protein binding	N/A	GO:0005515	Tb927.7.5610	N/A	N/A	GO:0005515	protein binding	N/A	N/A	GO:0120120;GO:0030863;GO:0005739	bilobe structure;cortical cytoskeleton;mitochondrion	N/A	N/A	N/A	N/A	Tb927.7.5610	N/A	hypothetical protein, conserved	hook complex, cortical cytoskeleton GO:0005739 GO:0120120 GO:0030863	mitochondrion GO:0005739 GO:0120120 GO:0030863	hook complex, cortical cytoskeleton GO:0005739 GO:0120120 GO:0030863	0	0	0	5657600	0	5471800	8	8	8	10	10	10	122.07	0	4.3363	13395000	13	1	1
0.398663	0.793339	105941001	Tb927.11.13200:mRNA-p1	Tb927.11.13200:mRNA-p1	Tb927.11.13200	Tb927.11.13200:mRNA-p1 | transcript=Tb927.11.13200:mRNA | gene=Tb927.11.13200 | organism=Trypanosoma_brucei_brucei_TREU927 | gene_product=LEM3 (ligand-effect modulator 3) family / CDC50 family, putative | transcript_product=LEM3 (ligand-effect modulator 3)	LEM3 (ligand-effect modulator 3) family / CDC50 family, putative	N/A	N/A	N/A	N/A	Tb927.11.13200	GO:0016021;GO:0016020	integral component of membrane;membrane	N/A	N/A	N/A	N/A	GO:0005794;GO:0097014;GO:0005737;GO:0005783;GO:0031981;GO:0005886	Golgi apparatus;ciliary plasm;cytoplasm;endoplasmic reticulum;nuclear lumen;plasma membrane	N/A	N/A	N/A	N/A	Tb927.11.13200	N/A	LEM3 (ligand-effect modulator 3) family / CDC50 family, putative	endoplasmic reticulum GO:0005737 GO:0097014 GO:0031981 GO:0005783	cytoplasm, flagellar cytoplasm, nuclear lumen GO:0005737 GO:0097014 GO:0031981 GO:0005783	endoplasmic reticulum GO:0005737 GO:0097014 GO:0031981 GO:0005783	0	0	0	4079500	6514600	0	4	4	4	11.7	11.7	11.7	54.021	0	16.093	19464000	10	2	1
1.86071	1.64003	104984001	Tb927.10.15280:mRNA-p1;Tb11.v5.0999.1-p1	Tb927.10.15280:mRNA-p1;Tb11.v5.0999.1-p1	Tb927.10.15280;Tb11.v5.0999	Tb927.10.15280:mRNA-p1 | transcript=Tb927.10.15280:mRNA | gene=Tb927.10.15280 | organism=Trypanosoma_brucei_brucei_TREU927 | gene_product=Domain of Unknown Function (DUF1042), putative | transcript_product=Domain of Unknown Function (DUF1042), putative | l	Domain of Unknown Function (DUF1042), putative;Domain of Unknown Function (DUF1042), putative	N/A;N/A	protein binding;protein binding	N/A;N/A	GO:0005515;GO:0005515	Tb11.v5.0999;Tb927.10.15280	N/A;N/A	N/A;N/A	GO:0005515;GO:0005515	protein binding;protein binding	N/A;N/A	N/A;N/A	N/A;GO:0005930;GO:0005737	N/A;axoneme;cytoplasm	N/A;GO:0008017	N/A;microtubule binding	N/A;GO:0051493	N/A;regulation of cytoskeleton organization	Tb11.v5.0999;Tb927.10.15280	N/A;N/A	Domain of Unknown Function (DUF1042), putative;Domain of Unknown Function (DUF1042), putative	axoneme, cytoplasm(weak) GO:0005930 GO:0005737	axoneme(75%), cytoplasm GO:0005930 GO:0005737	axoneme, cytoplasm(weak) GO:0005930 GO:0005737	0	0	0	5098400	5400000	0	10	10	10	12.1	12.1	12.1	131.3	0	18.761	30058000	19	3	2
2.00713	1.98806	101024001	Tb927.8.1370:mRNA-p1	Tb927.8.1370:mRNA-p1	Tb927.8.1370	Tb927.8.1370:mRNA-p1 | transcript=Tb927.8.1370:mRNA | gene=Tb927.8.1370 | organism=Trypanosoma_brucei_brucei_TREU927 | gene_product=hypothetical protein, conserved | transcript_product=hypothetical protein, conserved | location=Tb927_08_v5.1:445051-445512(							N/A	N/A	N/A	N/A	N/A	N/A	N/A	N/A	N/A	N/A	N/A	N/A	Tb927.8.1370	N/A	hypothetical protein, conserved				0	0	0	4876000	5226400	0	3	3	3	35.9	35.9	35.9	18.02	0	12.624	23790000	15	1	1
0.917085	1.03666	98510001	Tb927.3.3110:mRNA-p1	Tb927.3.3110:mRNA-p1	Tb927.3.3110	Tb927.3.3110:mRNA-p1 | transcript=Tb927.3.3110:mRNA | gene=Tb927.3.3110 | organism=Trypanosoma_brucei_brucei_TREU927 | gene_product=Condensin complex subunit 3, putative | transcript_product=Condensin complex subunit 3, putative | location=Tb927_03_v5.1:79	Condensin complex subunit 3, putative	N/A	binding	N/A	GO:0005488	Tb927.3.3110	GO:0000796	condensin complex	N/A	N/A	GO:0051301;GO:0007076	cell division;mitotic chromosome condensation	GO:0000793;GO:0005654;GO:0005634	condensed chromosome;nucleoplasm;nucleus	N/A	N/A	GO:0007076	mitotic chromosome condensation	Tb927.3.3110	N/A	Condensin complex subunit 3, putative	nucleoplasm, cytoplasm(points, weak) GO:0005654	nucleoplasm(points), cytoplasm(weak, points) GO:0005654	nucleoplasm, cytoplasm(points, weak) GO:0005654	0	0	0	4944700	0	4906300	6	6	6	8.2	8.2	8.2	118.8	0	16.402	25954000	14	3	2
0.433359	0.800123	97485001	Tb927.8.920:mRNA-p1	Tb927.8.920:mRNA-p1	Tb927.8.920	Tb927.8.920:mRNA-p1 | transcript=Tb927.8.920:mRNA | gene=Tb927.8.920 | organism=Trypanosoma_brucei_brucei_TREU927 | gene_product=ubiquitin-conjugating enzyme E2, putative | transcript_product=ubiquitin-conjugating enzyme E2, putative | location=Tb927_08_v5	ubiquitin-conjugating enzyme E2, putative	ubiquitin-protein transferase activity	N/A	GO:0004842	N/A	Tb927.8.920	N/A	N/A	N/A	N/A	N/A	N/A	GO:0005783;GO:0005634	endoplasmic reticulum;nucleus	GO:0004842	ubiquitin-protein transferase activity	GO:0006464	cellular protein modification process	Tb927.8.920	N/A	ubiquitin-conjugating enzyme E2, putative	endoplasmic reticulum GO:0005783	endoplasmic reticulum GO:0005783	endoplasmic reticulum GO:0005783	0	0	0	5205400	0	4543100	2	2	2	19.4	19.4	19.4	17.63	0	18.479	14928000	11	1	0
1.10897	1.03562	96627001	Tb927.8.7090:mRNA-p1	Tb927.8.7090:mRNA-p1	Tb927.8.7090	Tb927.8.7090:mRNA-p1 | transcript=Tb927.8.7090:mRNA | gene=Tb927.8.7090 | organism=Trypanosoma_brucei_brucei_TREU927 | gene_product=Component of IIS longevity pathway SMK-1, putative | transcript_product=Component of IIS longevity pathway SMK-1, putative |	Component of IIS longevity pathway SMK-1, putative	N/A	N/A	N/A	N/A	Tb927.8.7090	N/A	N/A	N/A	N/A	N/A	N/A	GO:0005654	nucleoplasm	N/A	N/A	N/A	N/A	Tb927.8.7090	N/A	Component of IIS longevity pathway SMK-1, putative	nucleoplasm GO:0005654		nucleoplasm GO:0005654	0	0	0	5748500	0	3914200	7	7	4	11.3	11.3	6.2	96.003	0	6.0195	30905000	11	2	1
0.679921	0.831564	95639001	Tb927.8.4370:mRNA-p1	Tb927.8.4370:mRNA-p1	Tb927.8.4370	Tb927.8.4370:mRNA-p1 | transcript=Tb927.8.4370:mRNA | gene=Tb927.8.4370 | organism=Trypanosoma_brucei_brucei_TREU927 | gene_product=hypothetical protein, conserved | transcript_product=hypothetical protein, conserved | location=Tb927_08_v5.1:1302405-130513	hypothetical protein, conserved	N/A	N/A	N/A	N/A	Tb927.8.4370	GO:0016021	integral component of membrane	N/A	N/A	N/A	N/A	GO:0005737;GO:0020015	cytoplasm;glycosome	N/A	N/A	GO:0010608	posttranscriptional regulation of gene expression	Tb927.8.4370	N/A	hypothetical protein, conserved		cytoplasm(patchy) GO:0005737		0	0	0	0	4610500	4953400	2	2	2	4	4	4	100.22	0	5.3181	12998000	14	1	1
0.624177	1.08441	95089001	Tb927.10.330:mRNA-p1	Tb927.10.330:mRNA-p1	Tb927.10.330	Tb927.10.330:mRNA-p1 | transcript=Tb927.10.330:mRNA | gene=Tb927.10.330 | organism=Trypanosoma_brucei_brucei_TREU927 | gene_product=hypothetical protein, conserved | transcript_product=hypothetical protein, conserved | location=Tb927_10_v5.1:92649-93956(+)							N/A	N/A	N/A	N/A	N/A	N/A	GO:0005737	cytoplasm	N/A	N/A	N/A	N/A	Tb927.10.330	N/A	hypothetical protein, conserved	cytoplasm(reticulated) GO:0005737		cytoplasm(reticulated) GO:0005737	0	0	0	4233800	0	5275100	3	3	3	9	9	9	47.777	0	3.5349	13089000	5	0	0
0.413247	0.718974	94831001	Tb927.7.1380:mRNA-p1	Tb927.7.1380:mRNA-p1	Tb927.7.1380	Tb927.7.1380:mRNA-p1 | transcript=Tb927.7.1380:mRNA | gene=Tb927.7.1380 | organism=Trypanosoma_brucei_brucei_TREU927 | gene_product=hypothetical protein, conserved | transcript_product=hypothetical protein, conserved | location=Tb927_07_v5.1:352592-353047(							N/A	N/A	N/A	N/A	N/A	N/A	GO:0005737;GO:0030133	cytoplasm;transport vesicle	N/A	N/A	N/A	N/A	Tb927.7.1380	N/A	hypothetical protein, conserved		endocytic(strong), cytoplasm(points) GO:0030133 GO:0005737		0	0	0	5312200	4170900	0	2	2	2	18.5	18.5	18.5	16.523	0	8.1299	24127000	9	1	1
1.55981	1.11971	94312001	Tb927.11.13910:mRNA-p1	Tb927.11.13910:mRNA-p1	Tb927.11.13910	Tb927.11.13910:mRNA-p1 | transcript=Tb927.11.13910:mRNA | gene=Tb927.11.13910 | organism=Trypanosoma_brucei_brucei_TREU927 | gene_product=NADH dehydrogenase (ubiquinone) 1 alpha subcomplex subunit, putative | transcript_product=NADH dehydrogenase (ubiquino	NADH dehydrogenase (ubiquinone) 1 alpha subcomplex subunit, putative	N/A	N/A	N/A	N/A	Tb927.11.13910	N/A	N/A	N/A	N/A	N/A	N/A	GO:0030964;GO:0005737;GO:0005739	NADH dehydrogenase complex;cytoplasm;mitochondrion	N/A	N/A	N/A	N/A	Tb927.11.13910	N/A	NADH dehydrogenase (ubiquinone) 1 alpha subcomplex subunit, putative		cytoplasm(reticulated) GO:0005737		0	0	0	3285200	2828000	3318000	5	5	5	26.4	26.4	26.4	28.921	0	25.919	21396000	22	2	2
0.808313	0.743921	94090001	Tb927.4.2670:mRNA-p1	Tb927.4.2670:mRNA-p1	Tb927.4.2670	Tb927.4.2670:mRNA-p1 | transcript=Tb927.4.2670:mRNA | gene=Tb927.4.2670 | organism=Trypanosoma_brucei_brucei_TREU927 | gene_product=pyroglutamyl-peptidase I, putative | transcript_product=pyroglutamyl-peptidase I, putative | location=Tb927_04_v5.1:707466-7	pyroglutamyl-peptidase I, putative	pyroglutamyl-peptidase activity	N/A	GO:0016920	N/A	Tb927.4.2670	N/A	N/A	N/A	N/A	N/A	N/A	GO:0097014;GO:0005737;GO:0005654	ciliary plasm;cytoplasm;nucleoplasm	GO:0016920	pyroglutamyl-peptidase activity	GO:0006508	proteolysis	Tb927.4.2670	N/A	pyroglutamyl-peptidase I, putative	cytoplasm, nucleoplasm, flagellar cytoplasm GO:0005737 GO:0005654 GO:0097014	cytoplasm(points) GO:0005737 GO:0005654 GO:0097014	cytoplasm, nucleoplasm, flagellar cytoplasm GO:0005737 GO:0005654 GO:0097014	0	0	0	3297500	3248200	2863300	3	3	3	19.8	19.8	19.8	25.104	0	14.179	14905000	13	0	1
4.79481	1.15331	93732001	Tb927.7.650:mRNA-p1	Tb927.7.650:mRNA-p1	Tb927.7.650	Tb927.7.650:mRNA-p1 | transcript=Tb927.7.650:mRNA | gene=Tb927.7.650 | organism=Trypanosoma_brucei_brucei_TREU927 | gene_product=Nucleolar protein 105 | transcript_product=Nucleolar protein 105 | location=Tb927_07_v5.1:134015-136969(-) | protein_length=984	Nucleolar protein 105	N/A	N/A	N/A	N/A	Tb927.7.650	N/A	N/A	N/A	N/A	N/A	N/A	GO:0005730;GO:0005634;GO:0005819	nucleolus;nucleus;spindle	N/A	N/A	N/A	N/A	Tb927.7.650	N/A	Nucleolar protein 105	nucleolus(75%) GO:0005730		nucleolus(75%) GO:0005730	0	0	0	3196300	3193900	2983000	9	9	9	16	16	16	105.93	0	23.679	24810000	29	2	4
0.930459	1.12346	91121001	Tb927.7.530:mRNA-p1	Tb927.7.530:mRNA-p1	Tb927.7.530	Tb927.7.530:mRNA-p1 | transcript=Tb927.7.530:mRNA | gene=Tb927.7.530 | organism=Trypanosoma_brucei_brucei_TREU927 | gene_product=FYVE zinc finger, putative | transcript_product=FYVE zinc finger, putative | location=Tb927_07_v5.1:103327-108015(-) | protein_	FYVE zinc finger, putative	N/A	metal ion binding	N/A	GO:0046872	Tb927.7.530	N/A	N/A	GO:0046872	metal ion binding	N/A	N/A	GO:0030133	transport vesicle	N/A	N/A	N/A	N/A	Tb927.7.530	N/A	FYVE zinc finger, putative	endocytic, cytoplasm(weak) GO:0030133	endocytic, cytoplasm(weak) GO:0030133	endocytic, cytoplasm(weak) GO:0030133	0	0	0	3331900	0	5780200	6	6	6	7.4	7.4	7.4	171.31	0	12.501	46156000	15	1	1
0.304847	0.657051	89228001	Tb927.11.9560:mRNA-p1	Tb927.11.9560:mRNA-p1	Tb927.11.9560	Tb927.11.9560:mRNA-p1 | transcript=Tb927.11.9560:mRNA | gene=Tb927.11.9560 | organism=Trypanosoma_brucei_brucei_TREU927 | gene_product=oxidoreductase, putative | transcript_product=oxidoreductase, putative | location=Tb927_11_v5.1:2606344-2607978(-) | prot	oxidoreductase, putative	oxidoreductase activity	flavin adenine dinucleotide binding;oxidoreductase activity, acting on CH-OH group of donors	GO:0016491	GO:0050660;GO:0016614	Tb927.11.9560	N/A	N/A	GO:0050660;GO:0016614	flavin adenine dinucleotide binding;oxidoreductase activity, acting on CH-OH group of donors	GO:0055114	obsolete oxidation-reduction process	GO:0005739	mitochondrion	GO:0016491	oxidoreductase activity	GO:0055114	obsolete oxidation-reduction process	Tb927.11.9560	N/A	oxidoreductase, putative	mitochondrion GO:0005739		mitochondrion GO:0005739	0	0	0	3924200	4998600	0	5	5	5	18.8	18.8	18.8	58.621	0	12.397	26679000	17	1	2
0.571562	0.81387	88354001	Tb927.5.2400:mRNA-p1	Tb927.5.2400:mRNA-p1	Tb927.5.2400	Tb927.5.2400:mRNA-p1 | transcript=Tb927.5.2400:mRNA | gene=Tb927.5.2400 | organism=Trypanosoma_brucei_brucei_TREU927 | gene_product=Peptidase C19, ubiquitin carboxyl-terminal hydrolase, putative | transcript_product=Peptidase C19, ubiquitin carboxyl-termin	Peptidase C19, ubiquitin carboxyl-terminal hydrolase, putative	N/A	thiol-dependent ubiquitinyl hydrolase activity	N/A	GO:0036459	Tb927.5.2400	N/A	N/A	GO:0004843	thiol-dependent deubiquitinase	GO:0016579;GO:0006511	protein deubiquitination;ubiquitin-dependent protein catabolic process	GO:0005737;GO:0005829;GO:0005654;GO:0005634	cytoplasm;cytosol;nucleoplasm;nucleus	GO:0004197;GO:0004843	cysteine-type endopeptidase activity;thiol-dependent deubiquitinase	GO:0016579	protein deubiquitination	Tb927.5.2400	N/A	Peptidase C19, ubiquitin carboxyl-terminal hydrolase, putative	cytoplasm(points), nucleoplasm(points, 50%) GO:0005737 GO:0005654	cytoplasm(reticulated, weak), nucleus(25%) GO:0005737 GO:0005654	cytoplasm(points), nucleoplasm(points, 50%) GO:0005737 GO:0005654	0	0	0	0	3875200	4960200	6	6	6	10.4	10.4	10.4	108.26	0	8.04	10171000	11	2	0
0.311979	0.546111	88001001	Tb927.3.3870:mRNA-p1	Tb927.3.3870:mRNA-p1	Tb927.3.3870	Tb927.3.3870:mRNA-p1 | transcript=Tb927.3.3870:mRNA | gene=Tb927.3.3870 | organism=Trypanosoma_brucei_brucei_TREU927 | gene_product=lipase domain protein, putative | transcript_product=lipase domain protein, putative | location=Tb927_03_v5.1:1076071-107976	lipase domain protein, putative	N/A	N/A	N/A	N/A	Tb927.3.3870	GO:0016021	integral component of membrane	N/A	N/A	GO:0006629	lipid metabolic process	GO:0005737;GO:0030133	cytoplasm;transport vesicle	N/A	N/A	N/A	N/A	Tb927.3.3870	N/A	lipase domain protein, putative	endocytic, cytoplasm(reticulated, weak) GO:0005737 GO:0030133	cytoplasm(reticulated) GO:0005737 GO:0030133	endocytic, cytoplasm(reticulated, weak) GO:0005737 GO:0030133	0	0	0	4314600	4485500	0	4	4	4	5.5	5.5	5.5	138.19	0	9.8385	14705000	12	1	1
0.167582	0.339633	87849001	Tb927.10.11400:mRNA-p1	Tb927.10.11400:mRNA-p1	Tb927.10.11400	Tb927.10.11400:mRNA-p1 | transcript=Tb927.10.11400:mRNA | gene=Tb927.10.11400 | organism=Trypanosoma_brucei_brucei_TREU927 | gene_product=WD domain, G-beta repeat, putative | transcript_product=WD domain, G-beta repeat, putative | location=Tb927_10_v5.1:27	WD domain, G-beta repeat, putative	N/A	protein binding	N/A	GO:0005515	Tb927.10.11400	N/A	N/A	GO:0005515	protein binding	N/A	N/A	GO:0005737;GO:0005654;GO:0005634	cytoplasm;nucleoplasm;nucleus	N/A	N/A	N/A	N/A	Tb927.10.11400	N/A	WD domain, G-beta repeat, putative	nucleus(50%, points) GO:0005737 GO:0005654 GO:0005634	cytoplasm(points), nucleoplasm(points) GO:0005737 GO:0005654 GO:0005634	nucleus(50%, points) GO:0005737 GO:0005654 GO:0005634	0	0	0	0	4301400	4483500	8	8	8	30.3	30.3	30.3	52.726	0	36.521	26587000	20	1	3
0.57838	1.07497	86722001	Tb927.10.850:mRNA-p1	Tb927.10.850:mRNA-p1	Tb927.10.850	Tb927.10.850:mRNA-p1 | transcript=Tb927.10.850:mRNA | gene=Tb927.10.850 | organism=Trypanosoma_brucei_brucei_TREU927 | gene_product=hook complex protein, conserved | transcript_product=hook complex protein, conserved | location=Tb927_10_v5.1:225146-229654(	hook complex protein, conserved	protein complex binding	protein binding	GO:0032403	GO:0005515	Tb927.10.850	GO:0005840	ribosome	GO:0005515	protein binding	N/A	N/A	GO:0048188;GO:0120120;GO:0005634	Set1C/COMPASS complex;bilobe structure;nucleus	GO:0042393;GO:0044877	histone binding;protein-containing complex binding	GO:0051568	histone H3-K4 methylation	Tb927.10.850	N/A	hook complex protein, conserved		hook complex GO:0120120		0	0	0	3711300	4960900	0	7	7	7	7.6	7.6	7.6	168.3	0	10.188	19670000	17	2	1
0.324456	0.696122	82029001	Tb927.7.1240:mRNA-p1	Tb927.7.1240:mRNA-p1	Tb927.7.1240	Tb927.7.1240:mRNA-p1 | transcript=Tb927.7.1240:mRNA | gene=Tb927.7.1240 | organism=Trypanosoma_brucei_brucei_TREU927 | gene_product=Sphingosine kinase | transcript_product=Sphingosine kinase | location=Tb927_07_v5.1:321624-323933(+) | protein_length=769 |	Sphingosine kinase	N/A	kinase activity	N/A	GO:0016301	Tb927.7.1240	N/A	N/A	GO:0003951;GO:0016301	NAD+ kinase activity;kinase activity	N/A	N/A	GO:0020016;GO:0005737;GO:0043231;GO:0016020	ciliary pocket;cytoplasm;intracellular membrane-bounded organelle;membrane	GO:0017050;GO:0001727	D-erythro-sphingosine kinase activity;lipid kinase activity	GO:0016310;GO:0006665;GO:0046512	phosphorylation;sphingolipid metabolic process;sphingosine biosynthetic process	Tb927.7.1240	N/A	Sphingosine kinase	flagellar pocket, cytoplasm GO:0020016 GO:0005737	flagellar pocket, cytoplasm(weak) GO:0020016 GO:0005737	flagellar pocket, cytoplasm GO:0020016 GO:0005737	0	0	0	0	3917900	4285000	8	8	8	18.7	18.7	18.7	83.577	0	15.555	38741000	21	3	4
0.762393	0.796794	80087001	Tb927.4.2640:mRNA-p1	Tb927.4.2640:mRNA-p1	Tb927.4.2640	Tb927.4.2640:mRNA-p1 | transcript=Tb927.4.2640:mRNA | gene=Tb927.4.2640 | organism=Trypanosoma_brucei_brucei_TREU927 | gene_product=hypothetical protein, conserved | transcript_product=hypothetical protein, conserved | location=Tb927_04_v5.1:697918-701742(	hypothetical protein, conserved	protein complex binding	protein binding	GO:0032403	GO:0005515	Tb927.4.2640	N/A	N/A	GO:0005515	protein binding	N/A	N/A	GO:0097740	paraflagellar rod	GO:0044877	protein-containing complex binding	N/A	N/A	Tb927.4.2640	N/A	hypothetical protein, conserved	paraflagellar rod, cytoplasm(weak, reticulated, points) GO:0097740	paraflagellar rod GO:0097740	paraflagellar rod, cytoplasm(weak, reticulated, points) GO:0097740	0	0	0	2765500	5243200	0	8	8	8	10.3	10.3	10.3	145.37	0	16.395	26335000	18	2	2
0.144433	0.295427	79968001	Tb927.10.4780:mRNA-p1	Tb927.10.4780:mRNA-p1	Tb927.10.4780	Tb927.10.4780:mRNA-p1 | transcript=Tb927.10.4780:mRNA | gene=Tb927.10.4780 | organism=Trypanosoma_brucei_brucei_TREU927 | gene_product=GPI inositol deacylase precursor | transcript_product=GPI inositol deacylase precursor | location=Tb927_10_v5.1:1200608-1	GPI inositol deacylase precursor	phosphatidylinositol deacylase activity	hydrolase activity, acting on ester bonds	GO:0050185	GO:0016788	Tb927.10.4780	N/A	N/A	GO:0050528	acyloxyacyl hydrolase activity	N/A	N/A	GO:0005737;GO:0016020	cytoplasm;membrane	GO:0050528;GO:0005509;GO:0050185	acyloxyacyl hydrolase activity;calcium ion binding;phosphatidylinositol deacylase activity	GO:0006506;GO:0009104;GO:0050728	GPI anchor biosynthetic process;lipopolysaccharide catabolic process;negative regulation of inflammatory response	Tb927.10.4780	NN: MSRLYIFYKLLLFTALLQLTVVCPSIHTAKA	GPI inositol deacylase precursor		cytoplasm(points) GO:0005737		0	0	0	3980700	0	4016100	4	4	4	12.7	12.7	12.7	61.431	0	10.308	13010000	16	1	1
0.73583	0.705759	77983001	Tb927.10.660:mRNA-p1;Tb11.v5.0500.1-p1	Tb927.10.660:mRNA-p1;Tb11.v5.0500.1-p1	Tb927.10.660;Tb11.v5.0500	Tb927.10.660:mRNA-p1 | transcript=Tb927.10.660:mRNA | gene=Tb927.10.660 | organism=Trypanosoma_brucei_brucei_TREU927 | gene_product=2-oxoisovalerate dehydrogenase alpha subunit, putative | transcript_product=2-oxoisovalerate dehydrogenase alpha subunit, pu	2-oxoisovalerate dehydrogenase alpha subunit, putative;2-oxoisovalerate dehydrogenase alpha subunit, putative	N/A;2-oxoisovalerate dehydrogenase (acylating) activity;oxidoreductase activity, acting on the aldehyde or oxo group of donors, disulfide as acceptor	oxidoreductase activity, acting on the aldehyde or oxo group of donors, disulfide as acceptor;oxidoreductase activity, acting on the aldehyde or oxo group of donors, disulfide as acceptor	N/A;GO:0047101;GO:0016624	GO:0016624;GO:0016624	Tb11.v5.0500;Tb927.10.660	N/A;N/A	N/A;N/A	GO:0003863;GO:0003826;GO:0016624;GO:0003863;GO:0003826;GO:0016624	3-methyl-2-oxobutanoate dehydrogenase (2-methylpropanoyl-transferring) activity;alpha-ketoacid dehydrogenase activity;oxidoreductase activity, acting on the aldehyde or oxo group of donors, disulfide as acceptor;3-methyl-2-oxobutanoate dehydrogenase (2-methylpropanoyl-transferring) activity;alpha-ketoacid dehydrogenase activity;oxidoreductase activity, acting on the aldehyde or oxo group of donor…	GO:0009083;GO:0009083	branched-chain amino acid catabolic process;branched-chain amino acid catabolic process	GO:0005737;GO:0005947;GO:0005739;GO:0005737;GO:0005947;GO:0005739	cytoplasm;mitochondrial alpha-ketoglutarate dehydrogenase complex;mitochondrion;cytoplasm;mitochondrial alpha-ketoglutarate dehydrogenase complex;mitochondrion	GO:0047101;GO:0003826;GO:0016624;GO:0047101;GO:0003826;GO:0016624	2-oxoisovalerate dehydrogenase (acylating) activity;alpha-ketoacid dehydrogenase activity;oxidoreductase activity, acting on the aldehyde or oxo group of donors, disulfide as acceptor;2-oxoisovalerate dehydrogenase (acylating) activity;alpha-ketoacid dehydrogenase activity;oxidoreductase activity, acting on the aldehyde or oxo group of donors, disulfide as acceptor	GO:0009083;GO:0009083;GO:0008152	branched-chain amino acid catabolic process;branched-chain amino acid catabolic process;metabolic process	Tb11.v5.0500;Tb927.10.660	N/A;N/A	2-oxoisovalerate dehydrogenase alpha subunit, putative;2-oxoisovalerate dehydrogenase alpha subunit, putative	cytoplasm(reticulated), flagellum(weak) GO:0005737	cytoplasm(points) GO:0005737	cytoplasm(reticulated), flagellum(weak) GO:0005737	0	0	0	4184700	0	3613600	4	4	4	13.9	13.9	13.9	46.369	0	10.887	15671000	16	1	1
1.23226	0.499766	77266001	Tb927.3.5610:mRNA-p1	Tb927.3.5610:mRNA-p1	Tb927.3.5610	Tb927.3.5610:mRNA-p1 | transcript=Tb927.3.5610:mRNA | gene=Tb927.3.5610 | organism=Trypanosoma_brucei_brucei_TREU927 | gene_product=Mitochondrial ribosomal protein L3 | transcript_product=Mitochondrial ribosomal protein L3 | location=Tb927_03_v5.1:1567002-	Mitochondrial ribosomal protein L3	N/A	structural constituent of ribosome	N/A	GO:0003735	Tb927.3.5610	GO:0005840	ribosome	GO:0003735	structural constituent of ribosome	GO:0006412	translation	GO:0005762;GO:0005739;GO:0030133	mitochondrial large ribosomal subunit;mitochondrion;transport vesicle	GO:0003735	structural constituent of ribosome	N/A	N/A	Tb927.3.5610	N/A	Mitochondrial ribosomal protein L3		endocytic, cytoplasm(weak, reticulated, points) GO:0030133		0	0	0	3571900	4154700	0	3	3	3	13.7	13.7	13.7	54.986	0	9.7921	14631000	15	0	1
0.57786	0.658922	74650001	Tb927.11.11730:mRNA-p1	Tb927.11.11730:mRNA-p1	Tb927.11.11730	Tb927.11.11730:mRNA-p1 | transcript=Tb927.11.11730:mRNA | gene=Tb927.11.11730 | organism=Trypanosoma_brucei_brucei_TREU927 | gene_product=MRP protein, putative | transcript_product=MRP protein, putative | location=Tb927_11_v5.1:3145895-3146749(+) | protein	MRP protein, putative	nucleotide binding	N/A	GO:0000166	N/A	Tb927.11.11730	N/A	N/A	GO:0005524	ATP binding	N/A	N/A	GO:0097014;GO:0005737;GO:0020023;GO:0005739	ciliary plasm;cytoplasm;kinetoplast;mitochondrion	GO:0051539;GO:0000166	4 iron, 4 sulfur cluster binding;nucleotide binding	GO:0016226;GO:0032981	iron-sulfur cluster assembly;mitochondrial respiratory chain complex I assembly	Tb927.11.11730	N/A	MRP protein, putative	mitochondrion, kinetoplast(region, strong) GO:0005737 GO:0097014 GO:0005739 GO:0020023	cytoplasm(points), flagellar cytoplasm GO:0005737 GO:0097014 GO:0005739 GO:0020023	mitochondrion, kinetoplast(region, strong) GO:0005737 GO:0097014 GO:0005739 GO:0020023	0	0	0	3700300	3764700	0	6	6	6	35.9	35.9	35.9	30.668	0	7.815	29309000	19	3	1
1.45355	0.557428	74242001	Tb927.10.9820:mRNA-p1;Tb11.v5.0565.1-p1	Tb927.10.9820:mRNA-p1;Tb11.v5.0565.1-p1	Tb927.10.9820;Tb11.v5.0565	Tb927.10.9820:mRNA-p1 | transcript=Tb927.10.9820:mRNA | gene=Tb927.10.9820 | organism=Trypanosoma_brucei_brucei_TREU927 | gene_product=mitochondrial intermediate peptidase | transcript_product=mitochondrial intermediate peptidase | location=Tb927_10_v5.1:2	mitochondrial intermediate peptidase, putative;mitochondrial intermediate peptidase	N/A;metalloendopeptidase activity	metalloendopeptidase activity;metalloendopeptidase activity	N/A;GO:0004222	GO:0004222;GO:0004222	Tb11.v5.0565;Tb927.10.9820	N/A;GO:0005759	N/A;mitochondrial matrix	GO:0004222;GO:0008237;GO:0046872;GO:0004222;GO:0008237	metalloendopeptidase activity;metallopeptidase activity;metal ion binding;metalloendopeptidase activity;metallopeptidase activity	GO:0006508;GO:0006627;GO:0006508	proteolysis;protein processing involved in protein targeting to mitochondrion;proteolysis	N/A;GO:0005739	N/A;mitochondrion	N/A;GO:0004222	N/A;metalloendopeptidase activity	N/A;GO:0034982;GO:0006518;GO:0006508	N/A;mitochondrial protein processing;peptide metabolic process;proteolysis	Tb11.v5.0565;Tb927.10.9820	N/A;N/A	mitochondrial intermediate peptidase, putative;mitochondrial intermediate peptidase				0	0	0	2226600	2749600	2448000	4	4	4	9.8	9.8	9.8	76.732	0	21.389	13075000	16	2	2
0.611019	0.831344	73127001	Tb927.6.1590:mRNA-p1	Tb927.6.1590:mRNA-p1	Tb927.6.1590	Tb927.6.1590:mRNA-p1 | transcript=Tb927.6.1590:mRNA | gene=Tb927.6.1590 | organism=Trypanosoma_brucei_brucei_TREU927 | gene_product=conserved protein | transcript_product=conserved protein | location=Tb927_06_v5.1:546485-548029(-) | protein_length=514 | se	conserved protein	N/A	N/A	N/A	N/A	Tb927.6.1590	N/A	N/A	N/A	N/A	N/A	N/A	GO:0140525;GO:0005737;GO:0005739	antipodal site;cytoplasm;mitochondrion	N/A	N/A	N/A	N/A	Tb927.6.1590	N/A	conserved protein	mitochondrion, antipodal sites GO:0005737 GO:0005739 GO:0140525	cytoplasm(reticulated) GO:0005737 GO:0005739 GO:0140525	mitochondrion, antipodal sites GO:0005737 GO:0005739 GO:0140525	0	0	0	3955100	3357600	0	3	3	3	9.3	9.3	9.3	57.073	0	3.9094	5930500	7	0	0
1.24703	1.2352	72264001	Tb927.10.6220:mRNA-p1	Tb927.10.6220:mRNA-p1	Tb927.10.6220	Tb927.10.6220:mRNA-p1 | transcript=Tb927.10.6220:mRNA | gene=Tb927.10.6220 | organism=Trypanosoma_brucei_brucei_TREU927 | gene_product=5-3 exoribonuclease D | transcript_product=5-3 exoribonuclease D | location=Tb927_10_v5.1:1576395-1578800(-) | protei	5'-3' exoribonuclease D	exonuclease activity;telomeric DNA binding	exonuclease activity;nucleic acid binding	GO:0004527;GO:0042162	GO:0004527;GO:0003676	Tb927.10.6220	N/A	N/A	GO:0004527;GO:0003676	exonuclease activity;nucleic acid binding	N/A	N/A	GO:0005730;GO:0005634	nucleolus;nucleus	GO:0004534;GO:0003723;GO:0004527;GO:0042162	5'-3' exoribonuclease activity;RNA binding;exonuclease activity;telomeric DNA binding	GO:0006396;GO:0000956	RNA processing;nuclear-transcribed mRNA catabolic process	Tb927.10.6220	N/A	5'-3' exoribonuclease D	nucleolus(25%), nucleoplasm(point, 25%), nucleolus(peripheral, points, 25%) GO:0005730	nucleolus GO:0005730	nucleolus(25%), nucleoplasm(point, 25%), nucleolus(peripheral, points, 25%) GO:0005730	0	0	0	3367700	3858700	0	8	8	8	15.2	15.2	15.2	90.941	0	20.253	19478000	14	1	2
0.362129	0.419894	69166001	Tb11.02.5400b.1-p1;Tb11.02.5400:mRNA-p1	Tb11.02.5400b.1-p1;Tb11.02.5400:mRNA-p1	Tb11.02.5400b;Tb11.02.5400	Tb11.02.5400b.1-p1 | transcript=Tb11.02.5400b.1 | gene=Tb11.02.5400b | organism=Trypanosoma_brucei_brucei_TREU927 | gene_product=cystathionine beta-synthase, putative | transcript_product=cystathionine beta-synthase, putative | location=Tb927_11_bin_v5.1:6	cystathionine beta-synthase, putative;cystathionine beta-synthase, putative	cystathionine beta-synthase activity;cystathionine beta-synthase activity	N/A;N/A	GO:0004122;GO:0004122	N/A;N/A	Tb11.02.5400;Tb11.02.5400b	N/A;N/A	N/A;N/A	N/A;N/A	N/A;N/A	GO:0006535;GO:0006535	cysteine biosynthetic process from serine;cysteine biosynthetic process from serine	GO:0005737;GO:0005737	cytoplasm;cytoplasm	GO:0004122;GO:0030170;GO:0004122;GO:0030170	cystathionine beta-synthase activity;pyridoxal phosphate binding;cystathionine beta-synthase activity;pyridoxal phosphate binding	GO:0019344;GO:0050667;GO:0070814;GO:0019346;GO:0019344;GO:0050667;GO:0070814;GO:0019346	cysteine biosynthetic process;homocysteine metabolic process;hydrogen sulfide biosynthetic process;transsulfuration;cysteine biosynthetic process;homocysteine metabolic process;hydrogen sulfide biosynthetic process;transsulfuration	Tb11.02.5400;Tb11.02.5400b	N/A;N/A	cystathionine beta-synthase, putative;cystathionine beta-synthase, putative				0	0	0	2814700	1525800	2576100	1	1	1	5	5	5	39.464	0	4.0822	9560800	8	0	1
0.163293	-0.290935	66559001	Tb927.11.2530:mRNA-p1	Tb927.11.2530:mRNA-p1	Tb927.11.2530	Tb927.11.2530:mRNA-p1 | transcript=Tb927.11.2530:mRNA | gene=Tb927.11.2530 | organism=Trypanosoma_brucei_brucei_TREU927 | gene_product=Mitochondrial SSU ribosomal protein, putative | transcript_product=Mitochondrial SSU ribosomal protein, putative | locati	Mitochondrial SSU ribosomal protein, putative	RNA binding	N/A	GO:0003723	N/A	Tb927.11.2530	N/A	N/A	N/A	N/A	N/A	N/A	GO:0020023;GO:0031019;GO:0005739	kinetoplast;mitochondrial mRNA editing complex;mitochondrion	GO:0003723	RNA binding	GO:0043631;GO:0048255;GO:0000963	RNA polyadenylation;mRNA stabilization;mitochondrial RNA processing	Tb927.11.2530	N/A	Mitochondrial SSU ribosomal protein, putative	mitochondrion, kinetoplast(region, 25%) GO:0005739	cytoplasm(reticulated, weak) GO:0005739	mitochondrion, kinetoplast(region, 25%) GO:0005739	0	0	0	2651800	4004100	0	4	4	4	9	9	9	84.864	0	12.676	8747600	19	2	1
1.31556	0.8414	66403001	Tb927.10.630:mRNA-p1	Tb927.10.630:mRNA-p1	Tb927.10.630	Tb927.10.630:mRNA-p1 | transcript=Tb927.10.630:mRNA | gene=Tb927.10.630 | organism=Trypanosoma_brucei_brucei_TREU927 | gene_product=hypothetical protein, conserved | transcript_product=hypothetical protein, conserved | location=Tb927_10_v5.1:167947-169920(	hypothetical protein, conserved	N/A	N/A	N/A	N/A	Tb927.10.630	N/A	N/A	N/A	N/A	N/A	N/A	GO:0120120;GO:0005929	bilobe structure;cilium	N/A	N/A	N/A	N/A	Tb927.10.630	N/A	hypothetical protein, conserved	hook complex GO:0120120	hook complex GO:0120120	hook complex GO:0120120	0	0	0	3467300	3173000	0	5	5	5	11.9	11.9	11.9	74.172	0	7.4851	10624000	14	1	2
0.0917695	0.0500787	66283001	Tb927.7.1080:mRNA-p1	Tb927.7.1080:mRNA-p1	Tb927.7.1080	Tb927.7.1080:mRNA-p1 | transcript=Tb927.7.1080:mRNA | gene=Tb927.7.1080 | organism=Trypanosoma_brucei_brucei_TREU927 | gene_product=hypothetical protein, conserved | transcript_product=hypothetical protein, conserved | location=Tb927_07_v5.1:275408-276490(	hypothetical protein, conserved	N/A	N/A	N/A	N/A	Tb927.7.1080	N/A	N/A	N/A	N/A	N/A	N/A	GO:0005737;GO:0005739;GO:0005730	cytoplasm;mitochondrion;nucleolus	N/A	N/A	N/A	N/A	Tb927.7.1080	N/A	hypothetical protein, conserved	cytoplasm(weak, reticulated) GO:0005737 GO:0005730	cytoplasm, cytoplasm(points, 75%), nucleolus GO:0005737 GO:0005730	cytoplasm(weak, reticulated) GO:0005737 GO:0005730	0	0	0	3325100	3303200	0	6	6	6	23.1	23.1	23.1	40.968	0	9.8146	10724000	10	0	1
0.507147	0.594707	6.2719e+07	Tb927.11.5860:mRNA-p1	Tb927.11.5860:mRNA-p1	Tb927.11.5860	Tb927.11.5860:mRNA-p1 | transcript=Tb927.11.5860:mRNA | gene=Tb927.11.5860 | organism=Trypanosoma_brucei_brucei_TREU927 | gene_product=AGC/RSK family serine/threonine kinase, putative | transcript_product=AGC/RSK family serine/threonine kinase, putative |	AGC/RSK family serine/threonine kinase, putative	ATP binding;protein serine/threonine kinase activity	ATP binding;protein kinase activity	GO:0005524;GO:0004674	GO:0005524;GO:0004672	Tb927.11.5860	N/A	N/A	GO:0005524;GO:0004672	ATP binding;protein kinase activity	GO:0006468	protein phosphorylation	GO:0097014;GO:0005737;GO:0031981	ciliary plasm;cytoplasm;nuclear lumen	GO:0005524;GO:0004674	ATP binding;protein serine/threonine kinase activity	GO:0006468	protein phosphorylation	Tb927.11.5860	N/A	AGC/RSK family serine/threonine kinase, putative	cytoplasm, flagellar cytoplasm, nuclear lumen GO:0005737 GO:0097014 GO:0031981	cytoplasm, flagellar cytoplasm, nuclear lumen GO:0005737 GO:0097014 GO:0031981	cytoplasm, flagellar cytoplasm, nuclear lumen GO:0005737 GO:0097014 GO:0031981	0	0	0	3543300	2728600	0	4	4	4	18.1	18.1	18.1	38.756	0	14.446	14309000	16	1	1
0.17001	-0.327068	62190001	Tb927.9.2120:mRNA-p1	Tb927.9.2120:mRNA-p1	Tb927.9.2120	Tb927.9.2120:mRNA-p1 | transcript=Tb927.9.2120:mRNA | gene=Tb927.9.2120 | organism=Trypanosoma_brucei_brucei_TREU927 | gene_product=hypothetical protein, conserved | transcript_product=hypothetical protein, conserved | location=Tb927_09_v5.1:480474-481304(	hypothetical protein, conserved	N/A	N/A	N/A	N/A	Tb927.9.2120	N/A	N/A	N/A	N/A	N/A	N/A	GO:0005730;GO:0005634	nucleolus;nucleus	N/A	N/A	N/A	N/A	Tb927.9.2120	N/A	hypothetical protein, conserved		nucleolus GO:0005730		0	0	0	2682000	0	3537000	6	6	6	33	33	33	30.605	0	35.145	59146000	13	2	2
0.247627	0.299561	61385001	Tb927.8.1980:mRNA-p1	Tb927.8.1980:mRNA-p1	Tb927.8.1980	Tb927.8.1980:mRNA-p1 | transcript=Tb927.8.1980:mRNA | gene=Tb927.8.1980 | organism=Trypanosoma_brucei_brucei_TREU927 | gene_product=Beta propeller protein 1 | transcript_product=Beta propeller protein 1 | location=Tb927_08_v5.1:632487-633920(+) | protein_l	Beta propeller protein 1	N/A	protein binding	N/A	GO:0005515	Tb927.8.1980	GO:0005730	nucleolus	GO:0005515	protein binding	GO:0006364	rRNA processing	GO:0020016;GO:0005739;GO:0005730;GO:0005634;GO:0120267	ciliary pocket;mitochondrion;nucleolus;nucleus;pellicular membrane	N/A	N/A	GO:0045943;GO:0006364	positive regulation of transcription by RNA polymerase I;rRNA processing	Tb927.8.1980	N/A	Beta propeller protein 1	nucleolus GO:0120267 GO:0020016 GO:0005730	pellicular membrane, flagellar pocket(50%) GO:0120267 GO:0020016 GO:0005730	nucleolus GO:0120267 GO:0020016 GO:0005730	0	0	0	2820300	3318200	0	4	4	4	10.5	10.5	10.5	53.365	0	20.086	18474000	15	1	3
0.17818	0.212105	60542001	Tb927.8.3270:mRNA-p1	Tb927.8.3270:mRNA-p1	Tb927.8.3270	Tb927.8.3270:mRNA-p1 | transcript=Tb927.8.3270:mRNA | gene=Tb927.8.3270 | organism=Trypanosoma_brucei_brucei_TREU927 | gene_product=hypothetical protein | transcript_product=hypothetical protein | location=Tb927_08_v5.1:983522-984127(+) | protein_length=20							N/A	N/A	N/A	N/A	N/A	N/A	GO:0005737;GO:0020015	cytoplasm;glycosome	N/A	N/A	N/A	N/A	Tb927.8.3270	N/A	hypothetical protein	cytoplasm(points) GO:0020015 GO:0005737	glycosome GO:0020015 GO:0005737	cytoplasm(points) GO:0020015 GO:0005737	0	0	0	2728800	3325400	0	2	2	2	10.4	10.4	10.4	21.687	0.00029053	2.8774	6599100	7	0	1
0.496789	0.513337	60122001	Tb927.11.14970:mRNA-p1	Tb927.11.14970:mRNA-p1	Tb927.11.14970	Tb927.11.14970:mRNA-p1 | transcript=Tb927.11.14970:mRNA | gene=Tb927.11.14970 | organism=Trypanosoma_brucei_brucei_TREU927 | gene_product=hypothetical protein, conserved | transcript_product=hypothetical protein, conserved | location=Tb927_11_v5.1:3982739-	hypothetical protein, conserved	N/A	N/A	N/A	N/A	Tb927.11.14970	N/A	N/A	N/A	N/A	N/A	N/A	GO:0005737;GO:0097740	cytoplasm;paraflagellar rod	N/A	N/A	N/A	N/A	Tb927.11.14970	N/A	hypothetical protein, conserved	paraflagellar rod(distal) GO:0097740		paraflagellar rod(distal) GO:0097740	0	0	0	3620500	0	2391700	9	9	9	13.6	13.6	13.6	93.162	0	14.392	26035000	19	3	5
0.584137	0.778406	5.9632e+07	Tb927.4.2130:mRNA-p1	Tb927.4.2130:mRNA-p1	Tb927.4.2130	Tb927.4.2130:mRNA-p1 | transcript=Tb927.4.2130:mRNA | gene=Tb927.4.2130 | organism=Trypanosoma_brucei_brucei_TREU927 | gene_product=hypothetical protein, conserved | transcript_product=hypothetical protein, conserved | location=Tb927_04_v5.1:552094-553050(	hypothetical protein, conserved	N/A	N/A	N/A	N/A	Tb927.4.2130	N/A	N/A	N/A	N/A	N/A	N/A	GO:0005634;GO:0030133	nucleus;transport vesicle	N/A	N/A	N/A	N/A	Tb927.4.2130	N/A	hypothetical protein, conserved	endocytic, cytoplasm(weak, reticulated) GO:0005634 GO:0030133	nucleus(points, 50%) GO:0005634 GO:0030133	endocytic, cytoplasm(weak, reticulated) GO:0005634 GO:0030133	0	0	0	2688700	3274500	0	3	3	3	12.6	12.6	12.6	34.796	0	6.5675	16837000	9	1	1
0.564233	0.922873	58803001	Tb927.5.3980:mRNA-p1	Tb927.5.3980:mRNA-p1	Tb927.5.3980	Tb927.5.3980:mRNA-p1 | transcript=Tb927.5.3980:mRNA | gene=Tb927.5.3980 | organism=Trypanosoma_brucei_brucei_TREU927 | gene_product=mitochondrial ribosomal protein L15 | transcript_product=mitochondrial ribosomal protein L15 | location=Tb927_05_v5.1:128595	mitochondrial ribosomal protein L15	N/A	N/A	N/A	N/A	Tb927.5.3980	GO:0015934	large ribosomal subunit	GO:0003735	structural constituent of ribosome	GO:0006412	translation	GO:0005737;GO:0005762;GO:0005739;GO:0030133	cytoplasm;mitochondrial large ribosomal subunit;mitochondrion;transport vesicle	GO:0003735	structural constituent of ribosome	N/A	N/A	Tb927.5.3980	N/A	mitochondrial ribosomal protein L15		endocytic, cytoplasm(reticulated) GO:0030133 GO:0005737		0	0	0	0	2724000	3156300	4	4	4	16	16	16	43.71	0	3.9841	9524000	8	0	1
0.264059	0.237225	5.8579e+07	Tb927.7.2410:mRNA-p1	Tb927.7.2410:mRNA-p1	Tb927.7.2410	Tb927.7.2410:mRNA-p1 | transcript=Tb927.7.2410:mRNA | gene=Tb927.7.2410 | organism=Trypanosoma_brucei_brucei_TREU927 | gene_product=Dynamin family, putative | transcript_product=Dynamin family, putative | location=Tb927_07_v5.1:619930-621732(-) | protein_l	Dynamin family, putative	N/A	GTP binding	N/A	GO:0005525	Tb927.7.2410	N/A	N/A	GO:0005525	GTP binding	N/A	N/A	GO:0097014;GO:0005737;GO:0043231;GO:0005739;GO:0031981	ciliary plasm;cytoplasm;intracellular membrane-bounded organelle;mitochondrion;nuclear lumen	N/A	N/A	GO:0006897;GO:0016197	endocytosis;endosomal transport	Tb927.7.2410	N/A	Dynamin family, putative	mitochondrion(<10%), kinetoplast(region, strong, <10%) GO:0005737 GO:0097014 GO:0031981	cytoplasm(points, 50%), cytoplasm(50%), flagellar cytoplasm(50%), nuclear lumen(50%) GO:0005737 GO:0097014 GO:0031981	mitochondrion(<10%), kinetoplast(region, strong, <10%) GO:0005737 GO:0097014 GO:0031981	0	0	0	2608300	3249600	0	5	5	5	13.8	13.8	13.8	66.378	0	11.378	7149500	9	0	0
0.397884	0.451658	56880001	Tb927.5.291b:mRNA-p1;Tb11.v5.0213.1-p1	Tb927.5.291b:mRNA-p1;Tb11.v5.0213.1-p1	Tb927.5.291b;Tb11.v5.0213	Tb927.5.291b:mRNA-p1 | transcript=Tb927.5.291b:mRNA | gene=Tb927.5.291b | organism=Trypanosoma_brucei_brucei_TREU927 | gene_product=variant surface glycoprotein (VSG)-related, putative | transcript_product=variant surface glycoprotein (VSG)-related, putati	variant surface glycoprotein (VSG)-related, putative	N/A	N/A	N/A	N/A	Tb927.5.291b	N/A;GO:0005886	N/A;plasma membrane	N/A;N/A	N/A;N/A	N/A;N/A	N/A;N/A	N/A;GO:0005768	N/A;endosome	N/A;N/A	N/A;N/A	N/A;N/A	N/A;N/A	Tb11.v5.0213;Tb927.5.291b	NN: VVKGSGMKVWKTVRFIVGAVLVMADASNA;NN: MKVWKTVRFIVGAVLVMADASNA	variant surface protein (VSG), putative;variant surface glycoprotein (VSG)-related, putative				0	0	0	2802700	2885300	0	5	5	5	24.9	24.9	24.9	36.936	0	6.799	9551500	9	2	1
0.544094	0.495189	55959001	Tb11.v5.0524.1-p1;Tb927.1.790:mRNA-p1	Tb11.v5.0524.1-p1;Tb927.1.790:mRNA-p1	Tb11.v5.0524;Tb927.1.790	Tb11.v5.0524.1-p1 | transcript=Tb11.v5.0524.1 | gene=Tb11.v5.0524 | organism=Trypanosoma_brucei_brucei_TREU927 | gene_product=hypothetical protein, conserved | transcript_product=hypothetical protein, conserved | location=Tb927_11_bin_v5.1:2206988-2208661(	hypothetical transmembrane protein, conserved	N/A	N/A	N/A	N/A	Tb927.1.790	N/A;N/A	N/A;N/A	N/A;N/A	N/A;N/A	N/A;N/A	N/A;N/A	N/A;GO:0140525;GO:0005739	N/A;antipodal site;mitochondrion	N/A;N/A	N/A;N/A	N/A;N/A	N/A;N/A	Tb11.v5.0524;Tb927.1.790	N/A;NN: MRLHSRQVLTLLCTRASS	hypothetical protein, conserved;hypothetical transmembrane protein, conserved	antipodal sites GO:0140525		antipodal sites GO:0140525	0	0	0	0	2675400	2920500	4	4	4	15.3	15.3	15.3	60.47	0	8.9177	6682700	6	0	0
0.0357679	-0.0488472	54780001	Tb927.9.10500:mRNA-p1	Tb927.9.10500:mRNA-p1	Tb927.9.10500	Tb927.9.10500:mRNA-p1 | transcript=Tb927.9.10500:mRNA | gene=Tb927.9.10500 | organism=Trypanosoma_brucei_brucei_TREU927 | gene_product=HAD hydrolase, TIGR01456 family/HAD hydrolase, family IIA, putative | transcript_product=HAD hydrolase, TIGR01456 family/	HAD hydrolase, TIGR01456 family/HAD hydrolase, family IIA, putative	N/A	N/A	N/A	N/A	Tb927.9.10500	N/A	N/A	N/A	N/A	N/A	N/A	GO:0005737;GO:0020023;GO:0005739	cytoplasm;kinetoplast;mitochondrion	N/A	N/A	GO:0046474	glycerophospholipid biosynthetic process	Tb927.9.10500	N/A	HAD hydrolase, TIGR01456 family/HAD hydrolase, family IIA, putative	kinetoplast(points) GO:0005737 GO:0020023	cytoplasm(reticulated), flagellum(weak, 50%) GO:0005737 GO:0020023	kinetoplast(points) GO:0005737 GO:0020023	0	0	0	2916400	0	2561600	4	4	4	10.6	10.6	10.6	59.455	0.00029824	3.2047	8436600	7	1	0
0.313788	-0.287179	5.2507e+07	Tb927.10.5080:mRNA-p1;Tb11.v5.0339.1-p1	Tb927.10.5080:mRNA-p1;Tb11.v5.0339.1-p1	Tb927.10.5080;Tb11.v5.0339	Tb927.10.5080:mRNA-p1 | transcript=Tb927.10.5080:mRNA | gene=Tb927.10.5080 | organism=Trypanosoma_brucei_brucei_TREU927 | gene_product=GPI transamidase component Tta2 | transcript_product=GPI transamidase component Tta2 | location=Tb927_10_v5.1:1252551-125	GPI transamidase component Tta2	GPI-anchor transamidase activity	N/A	GO:0003923	N/A	Tb927.10.5080	GO:0016021;GO:0016021	integral component of membrane;integral component of membrane	N/A;N/A	N/A;N/A	N/A;N/A	N/A;N/A	GO:0005783;GO:0005635;GO:0042765;GO:0005783;GO:0005635	endoplasmic reticulum;nuclear envelope;GPI-anchor transamidase complex;endoplasmic reticulum;nuclear envelope	GO:0003923;GO:0003923	GPI-anchor transamidase activity;GPI-anchor transamidase activity	N/A;N/A	N/A;N/A	Tb11.v5.0339;Tb927.10.5080	N/A;N/A	hypothetical protein, conserved;GPI transamidase component Tta2	endoplasmic reticulum, nuclear envelope GO:0005783 GO:0005635		endoplasmic reticulum, nuclear envelope GO:0005783 GO:0005635	0	0	0	1528300	2405800	1316600	2	2	2	6.3	6.3	6.3	45.619	0	11.718	8783800	16	1	1
0.156058	0.189041	48356001	Tb927.11.6280:mRNA-p1	Tb927.11.6280:mRNA-p1	Tb927.11.6280	Tb927.11.6280:mRNA-p1 | transcript=Tb927.11.6280:mRNA | gene=Tb927.11.6280 | organism=Trypanosoma_brucei_brucei_TREU927 | gene_product=pyruvate phosphate dikinase | transcript_product=pyruvate phosphate dikinase | location=Tb927_11_v5.1:1768333-1771074(-)	pyruvate phosphate dikinase	phosphate ion binding;pyruvate, phosphate dikinase activity	ATP binding;catalytic activity;kinase activity;pyruvate, phosphate dikinase activity;transferase activity, transferring phosphorus-containing groups	GO:0042301;GO:0050242	GO:0005524;GO:0003824;GO:0016301;GO:0050242;GO:0016772	Tb927.11.6280	N/A	N/A	GO:0005524;GO:0003824;GO:0016301;GO:0046872;GO:0050242;GO:0016772	ATP binding;catalytic activity;kinase activity;metal ion binding;pyruvate, phosphate dikinase activity;transferase activity, transferring phosphorus-containing groups	GO:0016310;GO:0006090	phosphorylation;pyruvate metabolic process	GO:0020015	glycosome	GO:0042301;GO:0050242	phosphate ion binding;pyruvate, phosphate dikinase activity	GO:0016310	phosphorylation	Tb927.11.6280	N/A	pyruvate phosphate dikinase		glycosome GO:0020015		0	0	0	0	2650500	2185100	8	8	8	14.6	14.6	14.6	100.45	0	13.917	20885000	17	1	2
0.228017	0.517646	48326001	Tb927.8.1720:mRNA-p1	Tb927.8.1720:mRNA-p1	Tb927.8.1720	Tb927.8.1720:mRNA-p1 | transcript=Tb927.8.1720:mRNA | gene=Tb927.8.1720 | organism=Trypanosoma_brucei_brucei_TREU927 | gene_product=phosphatidylglycerolphosphate synthase, mitochondrial | transcript_product=phosphatidylglycerolphosphate synthase, mitochond	phosphatidylglycerolphosphate synthase, mitochondrial	CDP-diacylglycerol-glycerol-3-phosphate 3-phosphatidyltransferase activity	catalytic activity	GO:0008444	GO:0003824	Tb927.8.1720	N/A	N/A	GO:0005524;GO:0008444;GO:0003824	ATP binding;CDP-diacylglycerol-glycerol-3-phosphate 3-phosphatidyltransferase activity;catalytic activity	GO:0032049	cardiolipin biosynthetic process	GO:0005783;GO:0016020;GO:0005739	endoplasmic reticulum;membrane;mitochondrion	GO:0008444	CDP-diacylglycerol-glycerol-3-phosphate 3-phosphatidyltransferase activity	GO:0032049;GO:0046474;GO:0007007;GO:0033617;GO:0097250;GO:0034551;GO:0033108;GO:0007005;GO:0006655	cardiolipin biosynthetic process;glycerophospholipid biosynthetic process;inner mitochondrial membrane organization;mitochondrial cytochrome c oxidase assembly;mitochondrial respirasome assembly;mitochondrial respiratory chain complex III assembly;mitochondrial respiratory chain complex assembly;mit	Tb927.8.1720	N/A	phosphatidylglycerolphosphate synthase, mitochondrial		endoplasmic reticulum GO:0005783		0	0	0	2088300	2744300	0	3	3	3	7	7	7	68.119	0	3.3523	7624400	9	0	1
0.880974	0.70544	48183001	Tb927.5.1320:mRNA-p1	Tb927.5.1320:mRNA-p1	Tb927.5.1320	Tb927.5.1320:mRNA-p1 | transcript=Tb927.5.1320:mRNA | gene=Tb927.5.1320 | organism=Trypanosoma_brucei_brucei_TREU927 | gene_product=Kinetochore interacting protein 2 | transcript_product=Kinetochore interacting protein 2 | location=Tb927_05_v5.1:487419-489	Kinetochore interacting protein 2	N/A	N/A	N/A	N/A	Tb927.5.1320	N/A	N/A	N/A	N/A	N/A	N/A	GO:0000776;GO:0005654;GO:0005634	kinetochore;nucleoplasm;nucleus	N/A	N/A	N/A	N/A	Tb927.5.1320	N/A	Kinetochore interacting protein 2	kinetochore(50%), nucleoplasm(points, 50%), cytoplasm(weak) GO:0005654 GO:0000776	nucleoplasm(points) GO:0005654 GO:0000776	kinetochore(50%), nucleoplasm(points, 50%), cytoplasm(weak) GO:0005654 GO:0000776	0	0	0	2315900	2502400	0	6	6	6	8.4	8.4	8.4	91.138	0	6.9039	8840100	7	0	0
0.0188959	0.0230592	47360001	Tb927.11.6830:mRNA-p1	Tb927.11.6830:mRNA-p1	Tb927.11.6830	Tb927.11.6830:mRNA-p1 | transcript=Tb927.11.6830:mRNA | gene=Tb927.11.6830 | organism=Trypanosoma_brucei_brucei_TREU927 | gene_product=Domain of unknown function(DUF2779), putative | transcript_product=Domain of unknown function(DUF2779), putative | locati	Domain of unknown function(DUF2779), putative	N/A	N/A	N/A	N/A	Tb927.11.6830	N/A	N/A	N/A	N/A	N/A	N/A	GO:0140525;GO:0005737;GO:0005739	antipodal site;cytoplasm;mitochondrion	N/A	N/A	N/A	N/A	Tb927.11.6830	N/A	Domain of unknown function(DUF2779), putative	antipodal sites GO:0005737 GO:0140525	cytoplasm(points) GO:0005737 GO:0140525	antipodal sites GO:0005737 GO:0140525	0	0	0	2187400	0	2548600	10	10	10	14.9	14.9	14.9	108.83	0	16.499	19721000	22	1	5
0.493182	0.555414	45284001	Tb927.11.9350:mRNA-p1	Tb927.11.9350:mRNA-p1	Tb927.11.9350	Tb927.11.9350:mRNA-p1 | transcript=Tb927.11.9350:mRNA | gene=Tb927.11.9350 | organism=Trypanosoma_brucei_brucei_TREU927 | gene_product=phosphonopyruvate decarboxylase-like protein, putative | transcript_product=phosphonopyruvate decarboxylase-like protein,	phosphonopyruvate decarboxylase-like protein, putative	carboxy-lyase activity	catalytic activity;phosphonopyruvate decarboxylase activity;thiamine pyrophosphate binding	GO:0016831	GO:0003824;GO:0033980;GO:0030976	Tb927.11.9350	N/A	N/A	GO:0003824;GO:0033980;GO:0030976	catalytic activity;phosphonopyruvate decarboxylase activity;thiamine pyrophosphate binding	GO:0032923	organic phosphonate biosynthetic process	GO:0120121	tripartite attachment complex	GO:0016831	carboxy-lyase activity	N/A	N/A	Tb927.11.9350	N/A	phosphonopyruvate decarboxylase-like protein, putative	tripartite attachment complex GO:0120121		tripartite attachment complex GO:0120121	0	0	0	2323800	2204600	0	2	2	2	11.1	11.1	11.1	42.313	0	4.3247	7831200	11	1	1
0.583322	0.256483	44261001	Tb927.4.3300:mRNA-p1	Tb927.4.3300:mRNA-p1	Tb927.4.3300	Tb927.4.3300:mRNA-p1 | transcript=Tb927.4.3300:mRNA | gene=Tb927.4.3300 | organism=Trypanosoma_brucei_brucei_TREU927 | gene_product=mitochondrial ATP-dependent zinc metallopeptidase, putative | transcript_product=mitochondrial ATP-dependent zinc metallopep	mitochondrial ATP-dependent zinc metallopeptidase, putative	N/A	ATP binding;metalloendopeptidase activity	N/A	GO:0005524;GO:0004222	Tb927.4.3300	GO:0016021;GO:0016020	integral component of membrane;membrane	GO:0005524;GO:0016887;GO:0004176;GO:0004222	ATP binding;ATP hydrolysis activity;ATP-dependent peptidase activity;metalloendopeptidase activity	GO:0006508	proteolysis	GO:0005743;GO:0031966;GO:0005739	mitochondrial inner membrane;mitochondrial membrane;mitochondrion	N/A	N/A	GO:0042407;GO:0008053;GO:0034982;GO:0065003	cristae formation;mitochondrial fusion;mitochondrial protein processing;protein-containing complex assembly	Tb927.4.3300	N/A	mitochondrial ATP-dependent zinc metallopeptidase, putative	mitochondrion GO:0005739	cytoplasm(reticulated, weak) GO:0005739	mitochondrion GO:0005739	0	0	0	1836000	2590100	0	4	4	4	6	6	6	78.872	0	3.2861	7689100	9	2	3
0.0647807	-0.0797475	4.1934e+07	Tb927.10.11600:mRNA-p1	Tb927.10.11600:mRNA-p1	Tb927.10.11600	Tb927.10.11600:mRNA-p1 | transcript=Tb927.10.11600:mRNA | gene=Tb927.10.11600 | organism=Trypanosoma_brucei_brucei_TREU927 | gene_product=hypothetical protein, conserved | transcript_product=hypothetical protein, conserved | location=Tb927_10_v5.1:2830097-	hypothetical protein, conserved	N/A	N/A	N/A	N/A	Tb927.10.11600	N/A	N/A	N/A	N/A	N/A	N/A	GO:0005654;GO:0005634	nucleoplasm;nucleus	N/A	N/A	GO:0045892;GO:0045893;GO:0010608	negative regulation of transcription, DNA-templated;positive regulation of transcription, DNA-templated;posttranscriptional regulation of gene expression	Tb927.10.11600	N/A	hypothetical protein, conserved		nucleoplasm(points), nucleoplasm(point, strong) GO:0005654		0	0	0	2114400	0	2079000	3	3	3	8	8	8	66.002	0	6.9913	6225400	9	1	0
0.15375	0.211393	4.1823e+07	Tb927.3.1190:mRNA-p1	Tb927.3.1190:mRNA-p1	Tb927.3.1190	Tb927.3.1190:mRNA-p1 | transcript=Tb927.3.1190:mRNA | gene=Tb927.3.1190 | organism=Trypanosoma_brucei_brucei_TREU927 | gene_product=hypothetical protein, conserved | transcript_product=hypothetical protein, conserved | location=Tb927_03_v5.1:288020-295003(	hypothetical protein, conserved	N/A	N/A	N/A	N/A	Tb927.3.1190	N/A	N/A	N/A	N/A	GO:0008285	negative regulation of cell population proliferation	GO:0005930;GO:0005929;GO:0005737	axoneme;cilium;cytoplasm	N/A	N/A	N/A	N/A	Tb927.3.1190	N/A	hypothetical protein, conserved	axoneme, cytoplasm(weak, points) GO:0005930 GO:0005737	axoneme, cytoplasm(points) GO:0005930 GO:0005737	axoneme, cytoplasm(weak, points) GO:0005930 GO:0005737	0	0	0	1800300	2382000	0	7	7	7	4	4	4	256.09	0	5.1643	22465000	10	2	0
0.125916	0.174948	40271001	Tb927.11.15560:mRNA-p1	Tb927.11.15560:mRNA-p1	Tb927.11.15560	Tb927.11.15560:mRNA-p1 | transcript=Tb927.11.15560:mRNA | gene=Tb927.11.15560 | organism=Trypanosoma_brucei_brucei_TREU927 | gene_product=Nucleoporin NUP53a | transcript_product=Nucleoporin NUP53a | location=Tb927_11_v5.1:4130449-4132068(-) | protein_lengt	Nucleoporin NUP53a	N/A	N/A	N/A	N/A	Tb927.11.15560	GO:0005643	nuclear pore	GO:0017056	structural constituent of nuclear pore	N/A	N/A	GO:0005643;GO:0044613;GO:0005634	nuclear pore;nuclear pore central transport channel;nucleus	GO:0005543;GO:0017056	phospholipid binding;structural constituent of nuclear pore	GO:0006405;GO:0006606	RNA export from nucleus;protein import into nucleus	Tb927.11.15560	N/A	Nucleoporin NUP53a	nuclear pore, cytoplasm(weak, points) GO:0005643	nuclear pore GO:0005643	nuclear pore, cytoplasm(weak, points) GO:0005643	0	0	0	2113300	1913800	0	2	2	2	5.6	5.6	5.6	52.786	0	51.886	6296400	13	1	1
0.945955	0.344459	38776001	Tb927.8.2590:mRNA-p1	Tb927.8.2590:mRNA-p1	Tb927.8.2590	Tb927.8.2590:mRNA-p1 | transcript=Tb927.8.2590:mRNA | gene=Tb927.8.2590 | organism=Trypanosoma_brucei_brucei_TREU927 | gene_product=Basal body protein | transcript_product=Basal body protein | location=Tb927_08_v5.1:762449-764086(+) | protein_length=545 |	Basal body protein	N/A	N/A	N/A	N/A	Tb927.8.2590	N/A	N/A	N/A	N/A	N/A	N/A	GO:0036064;GO:0120280	ciliary basal body;ciliary pro-basal body	N/A	N/A	N/A	N/A	Tb927.8.2590	N/A	Basal body protein	basal body(75%) GO:0036064 GO:0120280	basal body, pro-basal body GO:0036064 GO:0120280	basal body(75%) GO:0036064 GO:0120280	0	0	0	0	2129700	1747900	4	4	4	9.9	9.9	9.9	58.522	0	7.9761	13443000	13	2	2
1.41064	0.471659	38608001	Tb927.6.3110:mRNA-p1	Tb927.6.3110:mRNA-p1	Tb927.6.3110	Tb927.6.3110:mRNA-p1 | transcript=Tb927.6.3110:mRNA | gene=Tb927.6.3110 | organism=Trypanosoma_brucei_brucei_TREU927 | gene_product=cdc2-related protein kinase 11, putative | transcript_product=cdc2-related protein kinase 11, putative | location=Tb927_06_v	cdc2-related protein kinase 11, putative	ATP binding;protein kinase activity	ATP binding;protein kinase activity	GO:0005524;GO:0004672	GO:0005524;GO:0004672	Tb927.6.3110	N/A	N/A	GO:0005524;GO:0004672	ATP binding;protein kinase activity	GO:0006468	protein phosphorylation	GO:0097014;GO:0005737;GO:0016592;GO:0031981;GO:0005654;GO:0005634	ciliary plasm;cytoplasm;mediator complex;nuclear lumen;nucleoplasm;nucleus	GO:0005524;GO:0008353;GO:0004693;GO:0004672	ATP binding;RNA polymerase II CTD heptapeptide repeat kinase activity;cyclin-dependent protein serine/threonine kinase activity;protein kinase activity	GO:0006468	protein phosphorylation	Tb927.6.3110	N/A	cdc2-related protein kinase 11, putative	cytoplasm, flagellar cytoplasm, nuclear lumen GO:0005737 GO:0097014 GO:0005654 GO:0031981	cytoplasm(points), flagellar cytoplasm, nucleoplasm GO:0005737 GO:0097014 GO:0005654 GO:0031981	cytoplasm, flagellar cytoplasm, nuclear lumen GO:0005737 GO:0097014 GO:0005654 GO:0031981	0	0	0	1922900	1937900	0	2	2	2	5.5	5.5	5.5	48.868	0	4.5199	9792200	10	1	1
0.0494993	-0.0442346	35047001	Tb927.9.3370:mRNA-p1	Tb927.9.3370:mRNA-p1	Tb927.9.3370	Tb927.9.3370:mRNA-p1 | transcript=Tb927.9.3370:mRNA | gene=Tb927.9.3370 | organism=Trypanosoma_brucei_brucei_TREU927 | gene_product=thioredoxin | transcript_product=thioredoxin | location=Tb927_09_v5.1:700627-700950(+) | protein_length=107 | sequence_SO=ch	thioredoxin	disulfide oxidoreductase activity;protein disulfide isomerase activity	N/A	GO:0015036;GO:0003756	N/A	Tb927.9.3370	N/A	N/A	N/A	N/A	N/A	N/A	GO:0005739	mitochondrion	GO:0015036;GO:0003756	disulfide oxidoreductase activity;protein disulfide isomerase activity	GO:0045454	cell redox homeostasis	Tb927.9.3370	N/A	thioredoxin		mitochondrion GO:0005739		0	0	0	1896400	1608300	0	2	2	2	22.4	22.4	22.4	12.135	0	3.8515	4256600	6	1	0
0.34796	0.402595	3.3321e+07	Tb927.8.5220:mRNA-p1	Tb927.8.5220:mRNA-p1	Tb927.8.5220	Tb927.8.5220:mRNA-p1 | transcript=Tb927.8.5220:mRNA | gene=Tb927.8.5220 | organism=Trypanosoma_brucei_brucei_TREU927 | gene_product=hypothetical protein, conserved | transcript_product=hypothetical protein, conserved | location=Tb927_08_v5.1:1559611-156275	hypothetical protein, conserved	N/A	N/A	N/A	N/A	Tb927.8.5220	N/A	N/A	N/A	N/A	N/A	N/A	GO:0020023;GO:0005739	kinetoplast;mitochondrion	N/A	N/A	N/A	N/A	Tb927.8.5220	N/A	hypothetical protein, conserved	mitochondrion, kinetoplast(region) GO:0005739 GO:0020023	cytoplasm(reticulated, points, weak) GO:0005739 GO:0020023	mitochondrion, kinetoplast(region) GO:0005739 GO:0020023	0	0	0	1344600	1987500	0	4	4	4	5.8	5.8	5.8	114.05	0	5.6019	2982400	6	0	1
0.348098	-0.563892	31429001	Tb927.4.1590.2-p1;Tb927.4.1590.1-p1	Tb927.4.1590.2-p1;Tb927.4.1590.1-p1	Tb927.4.1590;Tb927.4.1590	Tb927.4.1590.2-p1 | transcript=Tb927.4.1590.2 | gene=Tb927.4.1590 | organism=Trypanosoma_brucei_brucei_TREU927 | gene_product=Present in the outer mitochondrial membrane proteome 28 | transcript_product=Present in the outer mitochondrial membrane proteome							N/A;N/A	N/A;N/A	N/A;N/A	N/A;N/A	N/A;N/A	N/A;N/A	GO:0005737;GO:0005741;GO:0005741	cytoplasm;mitochondrial outer membrane;mitochondrial outer membrane	N/A;N/A	N/A;N/A	N/A;N/A	N/A;N/A	Tb927.4.1590;Tb927.4.1590	N/A;N/A	Present in the outer mitochondrial membrane proteome 28;Present in the outer mitochondrial membrane proteome 28	cytoplasm(weak, reticulated) GO:0005737;cytoplasm(weak, reticulated) GO:0005737	cytoplasm GO:0005737;cytoplasm GO:0005737	cytoplasm(weak, reticulated) GO:0005737	0	0	0	1766900	0	1376000	4	4	4	17.7	17.7	17.7	39.655	0	3.593	7235900	11	1	1
0.451178	-0.554387	25885001	Tb927.1.1630:mRNA-p1	Tb927.1.1630:mRNA-p1	Tb927.1.1630	Tb927.1.1630:mRNA-p1 | transcript=Tb927.1.1630:mRNA | gene=Tb927.1.1630 | organism=Trypanosoma_brucei_brucei_TREU927 | gene_product=transcription elongation factor 1 homolog | transcript_product=transcription elongation factor 1 homolog | location=Tb927_01	transcription elongation factor 1 homolog	N/A	N/A	N/A	N/A	Tb927.1.1630	N/A	N/A	GO:0046872	metal ion binding	N/A	N/A	GO:0005737;GO:0005654;GO:0005634;GO:0008023	cytoplasm;nucleoplasm;nucleus;transcription elongation factor complex	GO:0000993	RNA polymerase II complex binding	GO:0048096;GO:0006368	chromatin-mediated maintenance of transcription;transcription elongation from RNA polymerase II promoter	Tb927.1.1630	N/A	transcription elongation factor 1 homolog	nucleoplasm GO:0005654	cytoplasm(weak, reticulated) GO:0005654	nucleoplasm GO:0005654	0	0	0	1333600	0	1254900	3	3	3	22.5	22.5	22.5	18.087	0	5.4485	11184000	7	1	1
1.50152	2.18699	10.1266	Tb927.10.11970:mRNA-p1	Tb927.10.11970:mRNA-p1	Tb927.10.11970	Tb927.10.11970:mRNA-p1 | transcript=Tb927.10.11970:mRNA | gene=Tb927.10.11970 | organism=Trypanosoma_brucei_brucei_TREU927 | gene_product=glutamine aminotransferase (GlnAT) | transcript_product=glutamine aminotransferase (GlnAT) | location=Tb927_10_v5.1:29	glutamine aminotransferase (GlnAT)	L-cysteine:2-oxoglutarate aminotransferase activity;L-glutamine aminotransferase activity;L-leucine transaminase activity	pyridoxal phosphate binding	GO:0047801;GO:0070548;GO:0052654	GO:0030170	Tb927.10.11970	N/A	N/A	GO:0003824;GO:0030170	catalytic activity;pyridoxal phosphate binding	GO:0009058	biosynthetic process	GO:0005737;GO:0005829	cytoplasm;cytosol	GO:0047801;GO:0070548;GO:0052654;GO:0016212	L-cysteine:2-oxoglutarate aminotransferase activity;L-glutamine aminotransferase activity;L-leucine transaminase activity;kynurenine-oxoglutarate transaminase activity	N/A	N/A	Tb927.10.11970	N/A	glutamine aminotransferase (GlnAT)				0	1369700	1407000	13311000	10931000	3876600	9	9	9	35.2	35.2	35.2	48.334	0	25.567	61621000	29	1	2
0.988519	1.14751	9.04909	Tb927.9.14570:mRNA-p1	Tb927.9.14570:mRNA-p1	Tb927.9.14570	Tb927.9.14570:mRNA-p1 | transcript=Tb927.9.14570:mRNA | gene=Tb927.9.14570 | organism=Trypanosoma_brucei_brucei_TREU927 | gene_product=leucine-rich repeat protein (LRRP), putative | transcript_product=leucine-rich repeat protein (LRRP), putative | location	leucine-rich repeat protein (LRRP), putative	N/A	N/A	N/A	N/A	Tb927.9.14570	N/A	N/A	N/A	N/A	N/A	N/A	GO:0097014;GO:0005737;GO:0005634	ciliary plasm;cytoplasm;nucleus	N/A	N/A	N/A	N/A	Tb927.9.14570	N/A	leucine-rich repeat protein (LRRP), putative				0	0	1216200	4726000	4447600	1831900	5	5	5	11.8	11.8	11.8	67.309	0	28.252	22619000	18	0	0
1.59058	1.80795	7.55727	Tb927.10.2570:mRNA-p1;Tb11.v5.0498.1-p1	Tb927.10.2570:mRNA-p1;Tb11.v5.0498.1-p1	Tb927.10.2570;Tb11.v5.0498	Tb927.10.2570:mRNA-p1 | transcript=Tb927.10.2570:mRNA | gene=Tb927.10.2570 | organism=Trypanosoma_brucei_brucei_TREU927 | gene_product=lysosomal alpha-mannosidase precursor, putative | transcript_product=lysosomal alpha-mannosidase precursor, putative | lo	lysosomal alpha-mannosidase precursor, putative;lysosomal alpha-mannosidase precursor, putative	N/A;alpha-mannosidase activity	alpha-mannosidase activity;carbohydrate binding;catalytic activity;alpha-mannosidase activity;carbohydrate binding;catalytic activity	N/A;GO:0004559	GO:0004559;GO:0030246;GO:0003824;GO:0004559;GO:0030246;GO:0003824	Tb11.v5.0498;Tb927.10.2570	N/A;N/A	N/A;N/A	GO:0004559;GO:0030246;GO:0003824;GO:0004559;GO:0030246;GO:0003824;GO:0046872	alpha-mannosidase activity;carbohydrate binding;catalytic activity;alpha-mannosidase activity;carbohydrate binding;catalytic activity;metal ion binding	GO:0005975;GO:0006013;GO:0005975;GO:0006013	carbohydrate metabolic process;mannose metabolic process;carbohydrate metabolic process;mannose metabolic process	N/A;GO:0020016;GO:0005737;GO:0005764;GO:0030133;GO:0005774	N/A;ciliary pocket;cytoplasm;lysosome;transport vesicle;vacuolar membrane	N/A;GO:0004559	N/A;alpha-mannosidase activity	N/A;GO:0005975	N/A;carbohydrate metabolic process	Tb11.v5.0498;Tb927.10.2570	N/A;NN: MLTLGMHTLQLLSLILYFAAT	lysosomal alpha-mannosidase precursor, putative;lysosomal alpha-mannosidase precursor, putative	flagellar pocket(lumen), cytoplasm(reticulated) GO:0030133 GO:0020016 GO:0005737	endocytic, cytoplasm(weak, reticulated) GO:0030133 GO:0020016 GO:0005737	flagellar pocket(lumen), cytoplasm(reticulated) GO:0030133 GO:0020016 GO:0005737	0	3587500	0	8827400	11458000	6826300	11	11	11	19.4	19.4	19.4	111.75	0	17.724	74993000	31	1	4
1.70942	2.16846	6.19872	Tb927.6.3240:mRNA-p1	Tb927.6.3240:mRNA-p1	Tb927.6.3240	Tb927.6.3240:mRNA-p1 | transcript=Tb927.6.3240:mRNA | gene=Tb927.6.3240 | organism=Trypanosoma_brucei_brucei_TREU927 | gene_product=Flagellar pocket collar protein BILBO2 | transcript_product=Flagellar pocket collar protein BILBO2 | location=Tb927_06_v5.1:							N/A	N/A	N/A	N/A	N/A	N/A	GO:1990900	ciliary pocket collar	N/A	N/A	N/A	N/A	Tb927.6.3240	N/A	Flagellar pocket collar protein BILBO2	flagellar pocket collar GO:1990900	flagellar pocket collar(50%) GO:1990900	flagellar pocket collar GO:1990900	0	7563500	0	15510000	17236000	14138000	6	6	6	20.7	20.7	20.7	30.378	0	9.3528	64395000	19	2	3
1.49342	1.72419	5.16835	Tb927.10.5640:mRNA-p1	Tb927.10.5640:mRNA-p1	Tb927.10.5640	Tb927.10.5640:mRNA-p1 | transcript=Tb927.10.5640:mRNA | gene=Tb927.10.5640 | organism=Trypanosoma_brucei_brucei_TREU927 | gene_product=Gem-associated protein 2, putative | transcript_product=Gem-associated protein 2, putative | location=Tb927_10_v5.1:14071	Gem-associated protein 2, putative	protein binding;snRNA binding	N/A	GO:0005515;GO:0017069	N/A	Tb927.10.5640	N/A	N/A	N/A	N/A	N/A	N/A	GO:0071024;GO:0034730;GO:0005654;GO:0005634;GO:0005681;GO:0030133	SL snRNP;SmD-containing SMN-Sm protein complex;nucleoplasm;nucleus;spliceosomal complex;transport vesicle	GO:0005515;GO:0017069	protein binding;snRNA binding	GO:0008380;GO:0045292;GO:0000387	RNA splicing;mRNA cis splicing, via spliceosome;spliceosomal snRNP assembly	Tb927.10.5640	N/A	Gem-associated protein 2, putative	nucleoplasm(points, 75%) GO:0030133 GO:0005654	nucleoplasm(<10%), endocytic GO:0030133 GO:0005654	nucleoplasm(points, 75%) GO:0030133 GO:0005654	0	3619200	0	7086400	7081000	4537900	5	5	5	14.9	14.9	14.9	55.428	0	35.824	28050000	20	1	2
1.56755	0.485825	4.83741	Tb927.10.7490:mRNA-p1	Tb927.10.7490:mRNA-p1	Tb927.10.7490	Tb927.10.7490:mRNA-p1 | transcript=Tb927.10.7490:mRNA | gene=Tb927.10.7490 | organism=Trypanosoma_brucei_brucei_TREU927 | gene_product=cullin 2, putative | transcript_product=cullin 2, putative | location=Tb927_10_v5.1:1882282-1884411(-) | protein_length=7	cullin 2, putative	N/A	ubiquitin protein ligase binding	N/A	GO:0031625	Tb927.10.7490	N/A	N/A	GO:0031625	ubiquitin protein ligase binding	GO:0006511	ubiquitin-dependent protein catabolic process	GO:0031461;GO:0005634	cullin-RING ubiquitin ligase complex;nucleus	GO:0031625;GO:0004842	ubiquitin protein ligase binding;ubiquitin-protein transferase activity	GO:0000278;GO:0016567;GO:0006511	mitotic cell cycle;protein ubiquitination;ubiquitin-dependent protein catabolic process	Tb927.10.7490	N/A	cullin 2, putative				0	1794700	0	2534900	3192100	2954700	4	4	4	10	10	10	79.034	0	10.168	13654000	16	1	2
1.54618	1.57569	4.81608	Tb927.11.4540:mRNA-p1	Tb927.11.4540:mRNA-p1	Tb927.11.4540	Tb927.11.4540:mRNA-p1 | transcript=Tb927.11.4540:mRNA | gene=Tb927.11.4540 | organism=Trypanosoma_brucei_brucei_TREU927 | gene_product=Nucleoporin NUP48 | transcript_product=Nucleoporin NUP48 | location=Tb927_11_v5.1:1316884-1318245(+) | protein_length=453	Nucleoporin NUP48	N/A	protein binding	N/A	GO:0005515	Tb927.11.4540	N/A	N/A	GO:0005515	protein binding	N/A	N/A	GO:0005643;GO:0005634	nuclear pore;nucleus	N/A	N/A	GO:0006913	nucleocytoplasmic transport	Tb927.11.4540	N/A	Nucleoporin NUP48	nuclear pore GO:0005643	nuclear pore GO:0005643	nuclear pore GO:0005643	0	4410500	0	6250600	7459100	7531600	6	6	6	22.5	22.5	22.5	48.494	0	17.232	34944000	15	1	2
0.346972	1.23958	4.66305	Tb927.9.3000:mRNA-p1	Tb927.9.3000:mRNA-p1	Tb927.9.3000	Tb927.9.3000:mRNA-p1 | transcript=Tb927.9.3000:mRNA | gene=Tb927.9.3000 | organism=Trypanosoma_brucei_brucei_TREU927 | gene_product=cytidine deaminase | transcript_product=cytidine deaminase | location=Tb927_09_v5.1:670740-671288(-) | protein_length=182 |	cytidine deaminase	cytidine deaminase activity;hydrolase activity;zinc ion binding	catalytic activity	GO:0004126;GO:0016787;GO:0008270	GO:0003824	Tb927.9.3000	N/A	N/A	GO:0003824	catalytic activity	N/A	N/A	GO:0097014;GO:0005737;GO:0005829;GO:0005739	ciliary plasm;cytoplasm;cytosol;mitochondrion	GO:0004126;GO:0047844;GO:0016787;GO:0008270	cytidine deaminase activity;deoxycytidine deaminase activity;hydrolase activity;zinc ion binding	GO:0006216;GO:0009972;GO:0046087;GO:0010608;GO:0043097;GO:0046105	cytidine catabolic process;cytidine deamination;cytidine metabolic process;posttranscriptional regulation of gene expression;pyrimidine nucleoside salvage;thymidine biosynthetic process	Tb927.9.3000	N/A	cytidine deaminase	cytoplasm(points), cytoplasm GO:0005737 GO:0097014	cytoplasm, flagellar cytoplasm GO:0005737 GO:0097014	cytoplasm(points), cytoplasm GO:0005737 GO:0097014	0	4390600	0	9238600	11235000	0	3	3	3	30.2	30.2	30.2	19.171	0	14.56	24632000	14	1	2
1.51222	2.5126	4.58317	Tb927.11.9450:mRNA-p1	Tb927.11.9450:mRNA-p1	Tb927.11.9450	Tb927.11.9450:mRNA-p1 | transcript=Tb927.11.9450:mRNA | gene=Tb927.11.9450 | organism=Trypanosoma_brucei_brucei_TREU927 | gene_product=cyclophilin type peptidyl-prolyl cis-trans isomerase, putative | transcript_product=cyclophilin type peptidyl-prolyl cis-	cyclophilin type peptidyl-prolyl cis-trans isomerase, putative	peptidyl-prolyl cis-trans isomerase activity	peptidyl-prolyl cis-trans isomerase activity	GO:0003755	GO:0003755	Tb927.11.9450	N/A	N/A	GO:0003755	peptidyl-prolyl cis-trans isomerase activity	GO:0000413	protein peptidyl-prolyl isomerization	GO:0005737;GO:0020023;GO:0005762;GO:0005739	cytoplasm;kinetoplast;mitochondrial large ribosomal subunit;mitochondrion	GO:0016018;GO:0003755	cyclosporin A binding;peptidyl-prolyl cis-trans isomerase activity	GO:0006457;GO:0000413	protein folding;protein peptidyl-prolyl isomerization	Tb927.11.9450	N/A	cyclophilin type peptidyl-prolyl cis-trans isomerase, putative	mitochondrion, kinetoplast(region) GO:0005739 GO:0020023		mitochondrion, kinetoplast(region) GO:0005739 GO:0020023	904899968	5339500032	2587699968	11548999680	11626000384	17304000512	4	4	4	28.9	28.9	28.9	20.52	0	10.883	34956000000	25	2	2
0.705146	0.888716	4.42633	Tb927.7.6600:mRNA-p1	Tb927.7.6600:mRNA-p1	Tb927.7.6600	Tb927.7.6600:mRNA-p1 | transcript=Tb927.7.6600:mRNA | gene=Tb927.7.6600 | organism=Trypanosoma_brucei_brucei_TREU927 | gene_product=Nonvariant coat protein SGM1.7 | transcript_product=Nonvariant coat protein SGM1.7 | location=Tb927_07_v5.1:1803709-1804515(							N/A	N/A	N/A	N/A	N/A	N/A	GO:0009986	cell surface	N/A	N/A	N/A	N/A	Tb927.7.6600	NN: MVFARGVTLYILVAGLCSIGGKSS	Nonvariant coat protein SGM1.7				2805600	0	0	0	5225100	7193400	3	3	3	15.7	15.7	15.7	29.311	0	15.504	21870000	20	2	1
1.20028	0.68466	4.39193	Tb927.9.1410:mRNA-p1	Tb927.9.1410:mRNA-p1	Tb927.9.1410	Tb927.9.1410:mRNA-p1 | transcript=Tb927.9.1410:mRNA | gene=Tb927.9.1410 | organism=Trypanosoma_brucei_brucei_TREU927 | gene_product=SUMO-interacting motif-containing protein | transcript_product=SUMO-interacting motif-containing protein | location=Tb927_09	SUMO-interacting motif-containing protein	N/A	N/A	N/A	N/A	Tb927.9.1410	N/A	N/A	N/A	N/A	N/A	N/A	GO:0005643;GO:0005634	nuclear pore;nucleus	N/A	N/A	N/A	N/A	Tb927.9.1410	N/A	SUMO-interacting motif-containing protein	nuclear pore GO:0005643	nuclear pore GO:0005643	nuclear pore GO:0005643	0	2613200	0	4026400	4292700	3157900	7	7	7	21	21	21	66.632	0	14.939	18018000	17	2	4
1.06165	0.56878	4.35109	Tb927.3.4710:mRNA-p1	Tb927.3.4710:mRNA-p1	Tb927.3.4710	Tb927.3.4710:mRNA-p1 | transcript=Tb927.3.4710:mRNA | gene=Tb927.3.4710 | organism=Trypanosoma_brucei_brucei_TREU927 | gene_product=Flagellum attachment zone protein 23 | transcript_product=Flagellum attachment zone protein 23 | location=Tb927_03_v5.1:1330	Flagellum attachment zone protein 23	N/A	N/A	N/A	N/A	Tb927.3.4710	N/A	N/A	N/A	N/A	N/A	N/A	GO:0005737;GO:0120119	cytoplasm;flagellum attachment zone	N/A	N/A	N/A	N/A	Tb927.3.4710	N/A	Flagellum attachment zone protein 23	flagellum attachment zone GO:0120119	flagellum attachment zone(cell cycle dependent) GO:0120119	flagellum attachment zone GO:0120119	0	2194600	0	4305000	2826500	2417400	3	3	3	8.2	8.2	8.2	59.745	0	9.9764	19622000	12	1	2
1.34253	1.15344	4.32881	Tb927.11.14380:mRNA-p1	Tb927.11.14380:mRNA-p1	Tb927.11.14380	Tb927.11.14380:mRNA-p1 | transcript=Tb927.11.14380:mRNA | gene=Tb927.11.14380 | organism=Trypanosoma_brucei_brucei_TREU927 | gene_product=kinetoplast polyadenylation/uridylation factor 2 | transcript_product=kinetoplast polyadenylation/uridylation factor 2	kinetoplast polyadenylation/uridylation factor 2	protein binding;ribosome binding	N/A	GO:0005515;GO:0043022	N/A	Tb927.11.14380	N/A	N/A	GO:0005515	protein binding	N/A	N/A	GO:0005737;GO:0020023;GO:0005739	cytoplasm;kinetoplast;mitochondrion	GO:0005515;GO:0043022	protein binding;ribosome binding	GO:0031124;GO:0006378;GO:0043488	mRNA 3'-end processing;mRNA polyadenylation;regulation of mRNA stability	Tb927.11.14380	N/A	kinetoplast polyadenylation/uridylation factor 2	mitochondrion, kinetoplast(region) GO:0005737 GO:0005739 GO:0020023	cytoplasm(points) GO:0005737 GO:0005739 GO:0020023	mitochondrion, kinetoplast(region) GO:0005737 GO:0005739 GO:0020023	0	3294300	0	4569500	5207000	4483900	4	4	4	10	10	10	72.496	0	32.871	33413000	27	1	3
1.191	2.01736	4.30721	Tb927.11.13470:mRNA-p1	Tb927.11.13470:mRNA-p1	Tb927.11.13470	Tb927.11.13470:mRNA-p1 | transcript=Tb927.11.13470:mRNA | gene=Tb927.11.13470 | organism=Trypanosoma_brucei_brucei_TREU927 | gene_product=PPPDE putative peptidase domain containing protein, putative | transcript_product=PPPDE putative peptidase domain cont	PPPDE putative peptidase domain containing protein, putative	N/A	N/A	N/A	N/A	Tb927.11.13470	N/A	N/A	N/A	N/A	N/A	N/A	GO:0005737;GO:0030133	cytoplasm;transport vesicle	GO:0101005	deubiquitinase activity	GO:0016579;GO:0070646	protein deubiquitination;protein modification by small protein removal	Tb927.11.13470	N/A	PPPDE putative peptidase domain containing protein, putative	endocytic, cytoplasm GO:0030133 GO:0005737		endocytic, cytoplasm GO:0030133 GO:0005737	0	6072000	0	8530200	7146200	10477000	4	4	4	23.3	23.3	23.3	26.244	0	13.384	35817000	18	1	4
1.17137	1.73826	4.09778	Tb11.0370:mRNA-p1;Tb927.11.7720.1-p1;Tb927.11.7630.1-p1	Tb11.0370:mRNA-p1;Tb927.11.7720.1-p1;Tb927.11.7630.1-p1	Tb11.0370;Tb927.11.7720;Tb927.11.7630	Tb11.0370:mRNA-p1 | transcript=Tb11.0370:mRNA | gene=Tb11.0370 | organism=Trypanosoma_brucei_brucei_TREU927 | gene_product=chrXI additional, unordered contigs | transcript_product=chrXI additional, unordered contigs | location=tryp_XI-1036e06.p1k:22487-242	chrXI additional, unordered contigs	N/A	metalloendopeptidase activity	N/A	GO:0004222	Tb11.0370	GO:0016020;GO:0005886;GO:0016020;GO:0016020;GO:0005886	membrane;plasma membrane;membrane;membrane;plasma membrane	GO:0046872;GO:0004222;GO:0004222;GO:0046872;GO:0004222	metal ion binding;metalloendopeptidase activity;metalloendopeptidase activity;metal ion binding;metalloendopeptidase activity	GO:0007155;GO:0006508;GO:0007155;GO:0006508;GO:0007155;GO:0006508	cell adhesion;proteolysis;cell adhesion;proteolysis;cell adhesion;proteolysis	N/A;N/A;N/A	N/A;N/A;N/A	N/A;N/A;N/A	N/A;N/A;N/A	N/A;N/A;N/A	N/A;N/A;N/A	Tb11.0370;Tb927.11.7630;Tb927.11.7720	NN: MTVIMFPRYVIPCLLGLILCGDVSE;NN: MTVIMFPRYVIPFLLGLILCGDVTEG;NN: MTVIMFPRYVIPCLLGLILCGDVSE	chrXI additional, unordered contigs;Gp63-1 surface protease homolog, putative;Gp63-1 surface protease homolog, putative				0	8148900	0	10876000	12639000	9877400	2	1	1	5.5	3.1	3.1	64.981	0.00029481	3.0538	51217000	10	2	2
1.18833	1.78979	4.08187	Tb927.10.12240:mRNA-p1	Tb927.10.12240:mRNA-p1	Tb927.10.12240	Tb927.10.12240:mRNA-p1 | transcript=Tb927.10.12240:mRNA | gene=Tb927.10.12240 | organism=Trypanosoma_brucei_brucei_TREU927 | gene_product=3-ketoacyl-CoA reductase, putative | transcript_product=3-ketoacyl-CoA reductase, putative | location=Tb927_10_v5.1:29	3-ketoacyl-CoA reductase, putative	oxidoreductase activity	N/A	GO:0016491	N/A	Tb927.10.12240	GO:0016021	integral component of membrane	N/A	N/A	GO:0055114	obsolete oxidation-reduction process	GO:0005737;GO:0005783;GO:0005635	cytoplasm;endoplasmic reticulum;nuclear envelope	GO:0016491	oxidoreductase activity	GO:0008152	metabolic process	Tb927.10.12240	N/A	3-ketoacyl-CoA reductase, putative	endoplasmic reticulum, nuclear envelope GO:0005737 GO:0005783 GO:0005635	cytoplasm(reticulated) GO:0005737 GO:0005783 GO:0005635	endoplasmic reticulum, nuclear envelope GO:0005737 GO:0005783 GO:0005635	4082200	0	0	6388000	5891700	4383300	7	7	7	36.7	36.7	36.7	36.075	0	33.684	30389000	33	2	3
0.392882	0.31638	3.83512	Tb927.11.14170:mRNA-p1	Tb927.11.14170:mRNA-p1	Tb927.11.14170	Tb927.11.14170:mRNA-p1 | transcript=Tb927.11.14170:mRNA | gene=Tb927.11.14170 | organism=Trypanosoma_brucei_brucei_TREU927 | gene_product=hypothetical protein, conserved | transcript_product=hypothetical protein, conserved | location=Tb927_11_v5.1:3755632-	hypothetical protein, conserved	N/A	N/A	N/A	N/A	Tb927.11.14170	N/A	N/A	GO:0050660	flavin adenine dinucleotide binding	GO:0055114	obsolete oxidation-reduction process	GO:0005783;GO:0005635	endoplasmic reticulum;nuclear envelope	GO:0016491	oxidoreductase activity	N/A	N/A	Tb927.11.14170	NN: MLLVALFIAAVVVIIVHHCAT	hypothetical protein, conserved	endoplasmic reticulum(50%), nuclear envelope(50%) GO:0005783 GO:0005635		endoplasmic reticulum(50%), nuclear envelope(50%) GO:0005783 GO:0005635	0	0	2250700	3481100	2716100	2434500	6	6	6	15.7	15.7	15.7	67.163	0	9.586	11198000	18	0	1
0.946269	2.13073	3.77767	Tb927.5.3090:mRNA-p1	Tb927.5.3090:mRNA-p1	Tb927.5.3090	Tb927.5.3090:mRNA-p1 | transcript=Tb927.5.3090:mRNA | gene=Tb927.5.3090 | organism=Trypanosoma_brucei_brucei_TREU927 | gene_product=Mitochondrial ATP synthase subunit, putative | transcript_product=Mitochondrial ATP synthase subunit, putative | location=Tb	Mitochondrial ATP synthase subunit, putative	N/A	N/A	N/A	N/A	Tb927.5.3090	N/A	N/A	N/A	N/A	N/A	N/A	GO:0097014;GO:0005737;GO:0005753;GO:0005739;GO:0031981;GO:0030133	ciliary plasm;cytoplasm;mitochondrial proton-transporting ATP synthase complex;mitochondrion;nuclear lumen;transport vesicle	N/A	N/A	N/A	N/A	Tb927.5.3090	N/A	Mitochondrial ATP synthase subunit, putative	endocytic GO:0005737 GO:0097014 GO:0031981 GO:0030133	cytoplasm, flagellar cytoplasm, nuclear lumen GO:0005737 GO:0097014 GO:0031981 GO:0030133	endocytic GO:0005737 GO:0097014 GO:0031981 GO:0030133	10273000	0	0	13022000	14213000	11573000	3	3	3	43.6	43.6	43.6	11.655	0	4.266	38518000	16	2	0
1.2351	0.894418	3.73197	Tb927.9.12880:mRNA-p1	Tb927.9.12880:mRNA-p1	Tb927.9.12880	Tb927.9.12880:mRNA-p1 | transcript=Tb927.9.12880:mRNA | gene=Tb927.9.12880 | organism=Trypanosoma_brucei_brucei_TREU927 | gene_product=STE20-like serine/threonine-protein kinase 2, putative | transcript_product=STE20-like serine/threonine-protein kinase 2,	STE20-like serine/threonine-protein kinase 2, putative	ATP binding;protein serine/threonine kinase activity	ATP binding;protein kinase activity	GO:0005524;GO:0004674	GO:0005524;GO:0004672	Tb927.9.12880	N/A	N/A	GO:0005524;GO:0004672	ATP binding;protein kinase activity	GO:0006468	protein phosphorylation	GO:0005737	cytoplasm	GO:0005524;GO:0004674	ATP binding;protein serine/threonine kinase activity	GO:0006468	protein phosphorylation	Tb927.9.12880	N/A	STE20-like serine/threonine-protein kinase 2, putative	cytoplasm(reticulated, weak) GO:0005737	flagellar pocket(<10%), cytoplasm(points) GO:0005737	cytoplasm(reticulated, weak) GO:0005737	2511300	0	0	3109500	3123700	3138900	15	15	15	31.7	31.7	31.7	75.729	0	17.106	50135000	36	2	4
0.37127	0.502953	3.69829	Tb927.8.7380:mRNA-p1	Tb927.8.7380:mRNA-p1	Tb927.8.7380	Tb927.8.7380:mRNA-p1 | transcript=Tb927.8.7380:mRNA | gene=Tb927.8.7380 | organism=Trypanosoma_brucei_brucei_TREU927 | gene_product=dihydrolipoamide dehydrogenase, point mutation | transcript_product=dihydrolipoamide dehydrogenase, point mutation | locatio	dihydrolipoamide dehydrogenase, point mutation	disulfide oxidoreductase activity	electron transfer activity;flavin adenine dinucleotide binding;oxidoreductase activity	GO:0015036	GO:0009055;GO:0050660;GO:0016491	Tb927.8.7380	N/A	N/A	GO:0050660;GO:0016491	flavin adenine dinucleotide binding;oxidoreductase activity	GO:0045454;GO:0055114	cell redox homeostasis;obsolete oxidation-reduction process	GO:0005737;GO:0020023;GO:0005739;GO:0045252	cytoplasm;kinetoplast;mitochondrion;oxoglutarate dehydrogenase complex	GO:0004148;GO:0015036;GO:0050660	dihydrolipoyl dehydrogenase activity;disulfide oxidoreductase activity;flavin adenine dinucleotide binding	GO:0045454;GO:0055114	cell redox homeostasis;obsolete oxidation-reduction process	Tb927.8.7380	N/A	dihydrolipoamide dehydrogenase, point mutation	mitochondrion, kinetoplast(region, strong) GO:0005737 GO:0005739 GO:0020023	cytoplasm(points) GO:0005737 GO:0005739 GO:0020023	mitochondrion, kinetoplast(region, strong) GO:0005737 GO:0005739 GO:0020023	0	2400000	0	3739200	2514100	2622600	4	4	4	10.1	10.1	10.1	60.014	0	13.546	15865000	16	1	2
0.211646	0.263891	3.65507	Tb927.3.4390:mRNA-p1	Tb927.3.4390:mRNA-p1	Tb927.3.4390	Tb927.3.4390:mRNA-p1 | transcript=Tb927.3.4390:mRNA | gene=Tb927.3.4390 | organism=Trypanosoma_brucei_brucei_TREU927 | gene_product=dihydrolipoamide dehydrogenase | transcript_product=dihydrolipoamide dehydrogenase | location=Tb927_03_v5.1:1227814-1229331(	dihydrolipoamide dehydrogenase	N/A	electron transfer activity;flavin adenine dinucleotide binding;oxidoreductase activity	N/A	GO:0009055;GO:0050660;GO:0016491	Tb927.3.4390	N/A	N/A	GO:0050660;GO:0016491	flavin adenine dinucleotide binding;oxidoreductase activity	GO:0045454;GO:0055114	cell redox homeostasis;obsolete oxidation-reduction process	GO:0005739;GO:0045252	mitochondrion;oxoglutarate dehydrogenase complex	GO:0004148;GO:0050660	dihydrolipoyl dehydrogenase activity;flavin adenine dinucleotide binding	GO:0055114	obsolete oxidation-reduction process	Tb927.3.4390	N/A	dihydrolipoamide dehydrogenase				0	0	3167000	3459200	4261600	3854800	3	3	3	9.7	9.7	9.7	55.839	0	16.137	25469000	23	1	1
1.01022	3.45359	3.63974	Tb927.2.240:mRNA-p1	Tb927.2.240:mRNA-p1	Tb927.2.240	Tb927.2.240:mRNA-p1 | transcript=Tb927.2.240:mRNA | gene=Tb927.2.240 | organism=Trypanosoma_brucei_brucei_TREU927 | gene_product=retrotransposon hot spot protein 5 (RHS5), putative | transcript_product=retrotransposon hot spot protein 5 (RHS5), putative |	retrotransposon hot spot protein 5 (RHS5), putative	N/A	N/A	N/A	N/A	Tb927.2.240	N/A	N/A	N/A	N/A	N/A	N/A	GO:0005634	nucleus	N/A	N/A	N/A	N/A	Tb927.2.240	N/A	retrotransposon hot spot protein 5 (RHS5), putative				52295000	0	0	72075000	67390000	50875000	19	3	1	25.8	6.5	4.9	76.706	0	9.9828	232260000	16	15	15
0.993607	2.38039	3.63262	Tb927.3.800:mRNA-p1	Tb927.3.800:mRNA-p1	Tb927.3.800	Tb927.3.800:mRNA-p1 | transcript=Tb927.3.800:mRNA | gene=Tb927.3.800 | organism=Trypanosoma_brucei_brucei_TREU927 | gene_product=Vacuolar iron transporter 1, putative | transcript_product=Vacuolar iron transporter 1, putative | location=Tb927_03_v5.1:19044	Vacuolar iron transporter 1, putative	N/A	N/A	N/A	N/A	Tb927.3.800	GO:0016021	integral component of membrane	GO:0005384	manganese ion transmembrane transporter activity	GO:0030026	cellular manganese ion homeostasis	GO:0020022;GO:0005737;GO:0016020	acidocalcisome;cytoplasm;membrane	GO:0005381;GO:0005384	iron ion transmembrane transporter activity;manganese ion transmembrane transporter activity	GO:0030026;GO:0006880	cellular manganese ion homeostasis;intracellular sequestering of iron ion	Tb927.3.800	N/A	Vacuolar iron transporter 1, putative	endocytic(weak), cytoplasm(weak) GO:0020022 GO:0005737	acidocalcisome(50%), cytoplasm(50%) GO:0020022 GO:0005737	endocytic(weak), cytoplasm(weak) GO:0020022 GO:0005737	0	18986000	0	25459000	18272000	25238000	5	5	5	18.9	18.9	18.9	30.573	0	9.4402	80407000	16	1	2
1.12781	1.56563	3.62097	Tb927.11.14360:mRNA-p1;Tb927.11.14350:mRNA-p1	Tb927.11.14360:mRNA-p1	Tb927.11.14360	Tb927.11.14360:mRNA-p1 | transcript=Tb927.11.14360:mRNA | gene=Tb927.11.14360 | organism=Trypanosoma_brucei_brucei_TREU927 | gene_product=mitochondrial carrier protein | transcript_product=mitochondrial carrier protein | location=Tb927_11_v5.1:3820805-3821	mitochondrial carrier protein	N/A	N/A	N/A	N/A	Tb927.11.14360	GO:0016021	integral component of membrane	N/A	N/A	N/A	N/A	GO:0140525;GO:0016021;GO:0005739	antipodal site;integral component of membrane;mitochondrion	GO:0015230;GO:0008517	FAD transmembrane transporter activity;folic acid transmembrane transporter activity	GO:0006810	transport	Tb927.11.14360	N/A	mitochondrial carrier protein	mitochondrion, antipodal sites GO:0005739 GO:0140525	mitochondrion GO:0005739 GO:0140525	mitochondrion, antipodal sites GO:0005739 GO:0140525	0	0	7649700	8901400	10055000	8742900	6	6	6	32.2	32.2	32.2	38.053	0	67.562	49484000	22	1	3
1.04047	2.03893	3.56007	Tb927.7.7080:mRNA-p1	Tb927.7.7080:mRNA-p1	Tb927.7.7080	Tb927.7.7080:mRNA-p1 | transcript=Tb927.7.7080:mRNA | gene=Tb927.7.7080 | organism=Trypanosoma_brucei_brucei_TREU927 | gene_product=Mitoribosomal SSU assembly factor 19 | transcript_product=Mitoribosomal SSU assembly factor 19 | location=Tb927_07_v5.1:2022	mitochondrial glycoprotein-like protein	N/A	N/A	N/A	N/A	Tb927.7.7080	GO:0005759	mitochondrial matrix	N/A	N/A	N/A	N/A	GO:0005739	mitochondrion	GO:0003729;GO:0097177;GO:0008494	mRNA binding;mitochondrial ribosome binding;translation activator activity	GO:0070131	positive regulation of mitochondrial translation	Tb927.7.7080	N/A	Mitoribosomal SSU assembly factor 19				9135500	0	0	12317000	11412000	8794000	4	4	4	22.6	22.6	22.6	41.205	0	7.1589	37785000	14	2	1
1.08884	1.43343	3.54279	Tb927.11.2140:mRNA-p1	Tb927.11.2140:mRNA-p1	Tb927.11.2140	Tb927.11.2140:mRNA-p1 | transcript=Tb927.11.2140:mRNA | gene=Tb927.11.2140 | organism=Trypanosoma_brucei_brucei_TREU927 | gene_product=cyclic nucleotide-binding domain containing protein, putative | transcript_product=cyclic nucleotide-binding domain conta	cyclic nucleotide-binding domain containing protein, putative	cyclic nucleotide binding	N/A	GO:0030551	N/A	Tb927.11.2140	N/A	N/A	N/A	N/A	N/A	N/A	GO:0005930;GO:0005829	axoneme;cytosol	GO:0003700;GO:0030551	DNA-binding transcription factor activity;cyclic nucleotide binding	N/A	N/A	Tb927.11.2140	N/A	cyclic nucleotide-binding domain containing protein, putative	axoneme, cytoplasm(weak, reticulated, points) GO:0005930	axoneme GO:0005930	axoneme, cytoplasm(weak, reticulated, points) GO:0005930	0	5785900	0	6220700	7442700	6834800	10	10	10	14.3	14.3	14.3	122.96	0	19.802	61725000	26	2	5
1.06938	1.71854	3.54261	Tb927.10.1450:mRNA-p1	Tb927.10.1450:mRNA-p1	Tb927.10.1450	Tb927.10.1450:mRNA-p1 | transcript=Tb927.10.1450:mRNA | gene=Tb927.10.1450 | organism=Trypanosoma_brucei_brucei_TREU927 | gene_product=Centrin arm-associated protein 1 | transcript_product=Centrin arm-associated protein 1 | location=Tb927_10_v5.1:377887-38	plectin, putative	protein complex binding	N/A	GO:0032403	N/A	Tb927.10.1450	N/A	N/A	N/A	N/A	N/A	N/A	GO:0005794;GO:0120120;GO:0120269;GO:0005856	Golgi apparatus;bilobe structure;ciliary centrin arm;cytoskeleton	GO:0044877	protein-containing complex binding	N/A	N/A	Tb927.10.1450	N/A	Centrin arm-associated protein 1		golgi apparatus GO:0005794		0	10372000	0	11524000	12734000	12486000	7	7	7	31.6	31.6	31.6	329.64	0	16.052	55419000	20	1	4
1.02528	1.45753	3.54155	Tb927.3.4640:mRNA-p1	Tb927.3.4640:mRNA-p1	Tb927.3.4640	Tb927.3.4640:mRNA-p1 | transcript=Tb927.3.4640:mRNA | gene=Tb927.3.4640 | organism=Trypanosoma_brucei_brucei_TREU927 | gene_product=VIT family, putative | transcript_product=VIT family, putative | location=Tb927_03_v5.1:1315276-1316112(-) | protein_length=	VIT family, putative	N/A	N/A	N/A	N/A	Tb927.3.4640	GO:0016021	integral component of membrane	GO:0005384	manganese ion transmembrane transporter activity	GO:0030026	cellular manganese ion homeostasis	GO:0016020;GO:0005741;GO:0005739	membrane;mitochondrial outer membrane;mitochondrion	GO:0005381;GO:0005384	iron ion transmembrane transporter activity;manganese ion transmembrane transporter activity	GO:0030026;GO:0006880	cellular manganese ion homeostasis;intracellular sequestering of iron ion	Tb927.3.4640	N/A	VIT family, putative		mitochondrion GO:0005739		0	5735800	0	6595700	8428000	5289900	4	4	4	17.3	17.3	17.3	30.378	0	9.2286	37649000	18	1	3
0.533567	1.50828	3.5242	Tb927.6.2320:mRNA-p1;Tb927.6.2260:mRNA-p1	Tb927.6.2320:mRNA-p1;Tb927.6.2260:mRNA-p1	Tb927.6.2320;Tb927.6.2260	Tb927.6.2320:mRNA-p1 | transcript=Tb927.6.2320:mRNA | gene=Tb927.6.2320 | organism=Trypanosoma_brucei_brucei_TREU927 | gene_product=hypothetical protein, conserved | transcript_product=hypothetical protein, conserved | location=Tb927_06_v5.1:720910-721476(	hypothetical protein, conserved	N/A	N/A	N/A	N/A	Tb927.6.2260	GO:0016021;GO:0016021	integral component of membrane;integral component of membrane	N/A;N/A	N/A;N/A	N/A;N/A	N/A;N/A	GO:0005783;GO:0005737;GO:0030133	endoplasmic reticulum;cytoplasm;transport vesicle	N/A;N/A	N/A;N/A	N/A;N/A	N/A;N/A	Tb927.6.2260;Tb927.6.2320	NN: MRAWSNLLASVTMAPFFLLCFVCSCVWPAVATA;NN: MRAWSNLLASVTMAPFFLLCFVCSCVWPAVATA	hypothetical protein, conserved;hypothetical protein, conserved	endoplasmic reticulum GO:0005783	endocytic, cytoplasm(reticulated) GO:0030133 GO:0005737	endoplasmic reticulum GO:0005783	9989500	0	0	21906000	0	13299000	3	3	3	22.9	22.9	22.9	20.146	0	6.4788	38550000	14	2	0
0.711717	0.859418	3.5198	Tb927.10.9900:mRNA-p1	Tb927.10.9900:mRNA-p1	Tb927.10.9900	Tb927.10.9900:mRNA-p1 | transcript=Tb927.10.9900:mRNA | gene=Tb927.10.9900 | organism=Trypanosoma_brucei_brucei_TREU927 | gene_product=ABC1 protein, putative | transcript_product=ABC1 protein, putative | location=Tb927_10_v5.1:2445656-2447203(+) | protein_	ABC1 protein, putative	protein kinase activity	N/A	GO:0004672	N/A	Tb927.10.9900	N/A	N/A	N/A	N/A	N/A	N/A	GO:0005737;GO:0020023;GO:0005739	cytoplasm;kinetoplast;mitochondrion	GO:0004672	protein kinase activity	GO:0042493	response to drug	Tb927.10.9900	N/A	ABC1 protein, putative	mitochondrion, kinetoplast(region, strong) GO:0005737 GO:0005739 GO:0020023	cytoplasm(reticulated) GO:0005737 GO:0005739 GO:0020023	mitochondrion, kinetoplast(region, strong) GO:0005737 GO:0005739 GO:0020023	0	0	3714500	5542400	7531900	0	9	9	9	24.3	24.3	24.3	57.214	0	17.894	44238000	26	5	4
1.11849	1.24814	3.4982	Tb927.11.330:mRNA-p1	Tb927.11.330:mRNA-p1	Tb927.11.330	Tb927.11.330:mRNA-p1 | transcript=Tb927.11.330:mRNA | gene=Tb927.11.330 | organism=Trypanosoma_brucei_brucei_TREU927 | gene_product=Myosin-like protein 1 | transcript_product=Myosin-like protein 1 | location=Tb927_11_v5.1:73968-76922(-) | protein_length=98	Myosin-like protein 1	N/A	N/A	N/A	N/A	Tb927.11.330	N/A	N/A	N/A	N/A	N/A	N/A	GO:0005737;GO:0005643;GO:0044615;GO:0005634	cytoplasm;nuclear pore;nuclear pore nuclear basket;nucleus	N/A	N/A	N/A	N/A	Tb927.11.330	N/A	Myosin-like protein 1	cytoplasm(reticulated, weak) GO:0005643	nuclear pore(50%) GO:0005643	cytoplasm(reticulated, weak) GO:0005643	4204500	0	0	4704800	4947200	5056200	10	10	10	15.2	15.2	15.2	109.76	0	47.167	51060000	22	3	3
1.07392	1.55672	3.47609	Tb927.10.710:mRNA-p1	Tb927.10.710:mRNA-p1	Tb927.10.710	Tb927.10.710:mRNA-p1 | transcript=Tb927.10.710:mRNA | gene=Tb927.10.710 | organism=Trypanosoma_brucei_brucei_TREU927 | gene_product=hypothetical protein, conserved | transcript_product=hypothetical protein, conserved | location=Tb927_10_v5.1:181482-182342(	hypothetical protein, conserved	N/A	N/A	N/A	N/A	Tb927.10.710	N/A	N/A	N/A	N/A	N/A	N/A	GO:0005737;GO:0005739	cytoplasm;mitochondrion	N/A	N/A	N/A	N/A	Tb927.10.710	NN: MAHSNVVVALLSLVALHFVPYYIQG	hypothetical protein, conserved	cytoplasm(points) GO:0005737	cytoplasm(weak, reticulated) GO:0005737	cytoplasm(points) GO:0005737	0	0	5938400	6564800	7043300	7034300	5	5	5	27.6	27.6	27.6	30.974	0	8.0418	31821000	16	1	0
0.308665	0.368576	3.46709	Tb927.9.15010:mRNA-p1	Tb927.9.15010:mRNA-p1	Tb927.9.15010	Tb927.9.15010:mRNA-p1 | transcript=Tb927.9.15010:mRNA | gene=Tb927.9.15010 | organism=Trypanosoma_brucei_brucei_TREU927 | gene_product=NADH dehydrogenase (ubiquinone) 1 beta subcomplex subunit, putative | transcript_product=NADH dehydrogenase (ubiquinone)	NADH dehydrogenase (ubiquinone) 1 beta subcomplex subunit, putative	N/A	N/A	N/A	N/A	Tb927.9.15010	N/A	N/A	N/A	N/A	N/A	N/A	GO:0030964;GO:0005737;GO:0005739	NADH dehydrogenase complex;cytoplasm;mitochondrion	N/A	N/A	N/A	N/A	Tb927.9.15010	N/A	NADH dehydrogenase (ubiquinone) 1 beta subcomplex subunit, putative		cytoplasm(reticulated) GO:0005737		1723000	0	0	2121100	1743500	2109200	2	2	2	9.8	9.8	9.8	23.182	0.00029878	3.2317	6912400	10	2	1
0.992852	2.08982	3.39021	Tb927.11.4650.1:mRNA-p1;Tb927.11.4650.2:mRNA-p1	Tb927.11.4650.1:mRNA-p1;Tb927.11.4650.2:mRNA-p1	Tb927.11.4650.1;Tb927.11.4650.2	Tb927.11.4650.1:mRNA-p1 | transcript=Tb927.11.4650.1:mRNA | gene=Tb927.11.4650 | organism=Trypanosoma_brucei_brucei_TREU927 | gene_product=kinetoplast ribosomal PPR-repeat containing protein 13 | transcript_product=kinetoplast ribosomal PPR-repeat containi	Mitochondrial ribosomal protein L52, kinetoplast ribosomal PPR-repeat containing protein 13;Mitochondrial ribosomal protein L52, kinetoplast ribosomal PPR-repeat containing protein 13	N/A;N/A	N/A;N/A	N/A;N/A	N/A;N/A	Tb927.11.4650;Tb927.11.4650																			0	0	10789000	11839000	13562000	11176000	3	3	3	18.5	18.5	18.5	29.129	0	4.6289	46283000	17	0	1
1.0374	1.07376	3.33331	Tb927.10.9990:mRNA-p1	Tb927.10.9990:mRNA-p1	Tb927.10.9990	Tb927.10.9990:mRNA-p1 | transcript=Tb927.10.9990:mRNA | gene=Tb927.10.9990 | organism=Trypanosoma_brucei_brucei_TREU927 | gene_product=non-canonical purine NTP pyrophosphatase, RdgB/HAM1 family, putative | transcript_product=non-canonical purine NTP pyroph	non-canonical purine NTP pyrophosphatase, RdgB/HAM1 family, putative	N/A	nucleoside-triphosphate diphosphatase activity	N/A	GO:0047429	Tb927.10.9990	N/A	N/A	GO:0047429	nucleoside-triphosphate diphosphatase activity	GO:0009143	nucleoside triphosphate catabolic process	GO:0097014;GO:0005737;GO:0005654	ciliary plasm;cytoplasm;nucleoplasm	N/A	N/A	N/A	N/A	Tb927.10.9990	N/A	non-canonical purine NTP pyrophosphatase, RdgB/HAM1 family, putative		nucleoplasm, cytoplasm, flagellar cytoplasm GO:0005654 GO:0005737 GO:0097014		0	0	3872700	4197400	3757500	4954000	4	4	4	26.4	26.4	26.4	21.652	0	5.0297	28337000	16	2	1
0.592481	0.788949	3.31183	Tb927.9.1380:mRNA-p1	Tb927.9.1380:mRNA-p1	Tb927.9.1380	Tb927.9.1380:mRNA-p1 | transcript=Tb927.9.1380:mRNA | gene=Tb927.9.1380 | organism=Trypanosoma_brucei_brucei_TREU927 | gene_product=hypothetical protein, conserved | transcript_product=hypothetical protein, conserved | location=Tb927_09_v5.1:343679-344818(	hypothetical protein, conserved	N/A	N/A	N/A	N/A	Tb927.9.1380	N/A	N/A	N/A	N/A	N/A	N/A	GO:0005737;GO:0020023;GO:0005739	cytoplasm;kinetoplast;mitochondrion	N/A	N/A	N/A	N/A	Tb927.9.1380	N/A	hypothetical protein, conserved	mitochondrion(weak), kinetoplast(region, points, 50%) GO:0005737 GO:0020023	cytoplasm GO:0005737 GO:0020023	mitochondrion(weak), kinetoplast(region, points, 50%) GO:0005737 GO:0020023	0	4537400	0	8583300	6443800	0	5	5	5	18.7	18.7	18.7	42.439	0	37.112	28547000	10	1	2
1.02362	1.43986	3.30559	Tb927.11.12380:mRNA-p1	Tb927.11.12380:mRNA-p1	Tb927.11.12380	Tb927.11.12380:mRNA-p1 | transcript=Tb927.11.12380:mRNA | gene=Tb927.11.12380 | organism=Trypanosoma_brucei_brucei_TREU927 | gene_product=hypothetical protein, conserved | transcript_product=hypothetical protein, conserved | location=Tb927_11_v5.1:3304808-	hypothetical protein, conserved	N/A	N/A	N/A	N/A	Tb927.11.12380	N/A	N/A	N/A	N/A	N/A	N/A	GO:0005654;GO:0005634	nucleoplasm;nucleus	N/A	N/A	N/A	N/A	Tb927.11.12380	N/A	hypothetical protein, conserved		nucleoplasm(points) GO:0005654		0	5050600	0	5966700	5877300	4851200	6	6	6	18.1	18.1	18.1	46.26	0	11.113	32157000	19	1	2
0.416985	0.775277	3.29656	Tb927.10.6180:mRNA-p1	Tb927.10.6180:mRNA-p1	Tb927.10.6180	Tb927.10.6180:mRNA-p1 | transcript=Tb927.10.6180:mRNA | gene=Tb927.10.6180 | organism=Trypanosoma_brucei_brucei_TREU927 | gene_product=FLA1-like protein | transcript_product=FLA1-like protein | location=Tb927_10_v5.1:1567994-1569493(-) | protein_length=499	FLA1-like protein	N/A	N/A	N/A	N/A	Tb927.10.6180	GO:0016021	integral component of membrane	N/A	N/A	N/A	N/A	GO:0020022	acidocalcisome	N/A	N/A	N/A	N/A	Tb927.10.6180	NN: MNPFVFSLYVAATVSLSLLFDCAAA	FLA1-like protein	acidocalcisome GO:0020022		acidocalcisome GO:0020022	0	2287900	0	3089300	0	4452900	2	2	2	4	4	4	54.878	0.00029317	2.9799	14748000	10	1	2
0.871705	0.813721	3.24316	Tb927.3.4380:mRNA-p1	Tb927.3.4380:mRNA-p1	Tb927.3.4380	Tb927.3.4380:mRNA-p1 | transcript=Tb927.3.4380:mRNA | gene=Tb927.3.4380 | organism=Trypanosoma_brucei_brucei_TREU927 | gene_product=sorting assembly machinery 50 kDa subunit, putative | transcript_product=sorting assembly machinery 50 kDa subunit, putative	sorting assembly machinery 50 kDa subunit, putative	N/A	N/A	N/A	N/A	Tb927.3.4380	GO:0019867	outer membrane	N/A	N/A	N/A	N/A	GO:0001401;GO:0016021;GO:0005741;GO:0005739	SAM complex;integral component of membrane;mitochondrial outer membrane;mitochondrion	N/A	N/A	GO:0034622;GO:0045040;GO:0065003	cellular protein-containing complex assembly;protein insertion into mitochondrial outer membrane;protein-containing complex assembly	Tb927.3.4380	N/A	sorting assembly machinery 50 kDa subunit, putative	mitochondrion GO:0005739		mitochondrion GO:0005739	4252000	0	0	4377800	5673900	3738200	4	4	4	12.7	12.7	12.7	53.558	0	8.0825	22518000	16	3	1
1.24381	1.48995	3.2399	Tb927.10.9970:mRNA-p1	Tb927.10.9970:mRNA-p1	Tb927.10.9970	Tb927.10.9970:mRNA-p1 | transcript=Tb927.10.9970:mRNA | gene=Tb927.10.9970 | organism=Trypanosoma_brucei_brucei_TREU927 | gene_product=hypothetical protein, conserved | transcript_product=hypothetical protein, conserved | location=Tb927_10_v5.1:2460038-246	hypothetical protein, conserved	N/A	N/A	N/A	N/A	Tb927.10.9970	N/A	N/A	N/A	N/A	N/A	N/A	GO:0005739	mitochondrion	N/A	N/A	N/A	N/A	Tb927.10.9970	N/A	hypothetical protein, conserved				6403600	0	3805100	12140000	14226000	6709200	16	16	16	24.3	24.3	24.3	110	0	59.937	93788000	58	4	3
1.00219	1.63224	3.23737	Tb927.3.1990:mRNA-p1	Tb927.3.1990:mRNA-p1	Tb927.3.1990	Tb927.3.1990:mRNA-p1 | transcript=Tb927.3.1990:mRNA | gene=Tb927.3.1990 | organism=Trypanosoma_brucei_brucei_TREU927 | gene_product=Tetratricopeptide repeat protein 29, putative | transcript_product=Tetratricopeptide repeat protein 29, putative | location=	Tetratricopeptide repeat, putative	N/A	protein binding	N/A	GO:0005515	Tb927.3.1990	N/A	N/A	GO:0005515	protein binding	N/A	N/A	GO:0005930;GO:0035869;GO:0005929;GO:0005737	axoneme;ciliary transition zone;cilium;cytoplasm	N/A	N/A	GO:0060285	cilium-dependent cell motility	Tb927.3.1990	N/A	Tetratricopeptide repeat protein 29, putative	axoneme, cytoplasm(points, weak) GO:0005930 GO:0005737	axoneme, cytoplasm(reticulated) GO:0005930 GO:0005737	axoneme, cytoplasm(points, weak) GO:0005930 GO:0005737	0	0	9560200	10661000	10717000	9571900	5	5	5	12.3	12.3	12.3	53.496	0	6.0868	58457000	13	1	2
0.210536	0.383366	3.21791	Tb927.5.2980:mRNA-p1	Tb927.5.2980:mRNA-p1	Tb927.5.2980	Tb927.5.2980:mRNA-p1 | transcript=Tb927.5.2980:mRNA | gene=Tb927.5.2980 | organism=Trypanosoma_brucei_brucei_TREU927 | gene_product=Exocyst complex component Sec3, putative | transcript_product=Exocyst complex component Sec3, putative | location=Tb927_05_v	Exocyst complex component Sec3, putative	N/A	N/A	N/A	N/A	Tb927.5.2980	GO:0000145	exocyst	N/A	N/A	GO:0006887	exocytosis	GO:0036064;GO:0020016;GO:0005737;GO:0000145;GO:0005886	ciliary basal body;ciliary pocket;cytoplasm;exocyst;plasma membrane	GO:0005546	phosphatidylinositol-4,5-bisphosphate binding	GO:0006893;GO:0051601;GO:0006887	Golgi to plasma membrane transport;exocyst localization;exocytosis	Tb927.5.2980	N/A	Exocyst complex component Sec3, putative	cytoplasm, basal body(region) GO:0020016 GO:0005737 GO:0036064	flagellar pocket(ring) GO:0020016 GO:0005737 GO:0036064	cytoplasm, basal body(region) GO:0020016 GO:0005737 GO:0036064	0	2945700	0	4741400	4737600	0	5	5	5	6.8	6.8	6.8	121.3	0	10.51	17414000	16	1	3
0.849116	1.16738	3.21373	Tb927.8.1140:mRNA-p1	Tb927.8.1140:mRNA-p1	Tb927.8.1140	Tb927.8.1140:mRNA-p1 | transcript=Tb927.8.1140:mRNA | gene=Tb927.8.1140 | organism=Trypanosoma_brucei_brucei_TREU927 | gene_product=hypothetical protein, conserved | transcript_product=hypothetical protein, conserved | location=Tb927_08_v5.1:365167-366222(							N/A	N/A	N/A	N/A	N/A	N/A	GO:0097014;GO:0005737;GO:0031981;GO:0005654	ciliary plasm;cytoplasm;nuclear lumen;nucleoplasm	N/A	N/A	N/A	N/A	Tb927.8.1140	N/A	hypothetical protein, conserved	flagellar cytoplasm, cytoplasm, nucleoplasm GO:0031981 GO:0005737 GO:0097014 GO:0005654	nuclear lumen(points), cytoplasm, flagellar cytoplasm GO:0031981 GO:0005737 GO:0097014 GO:0005654	flagellar cytoplasm, cytoplasm, nucleoplasm GO:0031981 GO:0005737 GO:0097014 GO:0005654	0	3186200	0	5289500	0	4950100	4	4	4	21.4	21.4	21.4	38.292	0	7.7854	23511000	13	1	2
0.953798	2.16302	3.20905	Tb927.10.12260:mRNA-p1	Tb927.10.12260:mRNA-p1	Tb927.10.12260	Tb927.10.12260:mRNA-p1 | transcript=Tb927.10.12260:mRNA | gene=Tb927.10.12260 | organism=Trypanosoma_brucei_brucei_TREU927 | gene_product=cytosolic nonspecific dipeptidase, putative | transcript_product=cytosolic nonspecific dipeptidase, putative | locatio	cytosolic nonspecific dipeptidase, putative	metallopeptidase activity	hydrolase activity	GO:0008237	GO:0016787	Tb927.10.12260	N/A	N/A	GO:0016787	hydrolase activity	N/A	N/A	GO:0097014;GO:0005737	ciliary plasm;cytoplasm	GO:0008237;GO:0008233	metallopeptidase activity;peptidase activity	GO:0006508	proteolysis	Tb927.10.12260	N/A	cytosolic nonspecific dipeptidase, putative	cytoplasm(75%), flagellar cytoplasm(75%) GO:0005737 GO:0097014	cytoplasm, flagellar cytoplasm(weak) GO:0005737 GO:0097014	cytoplasm(75%), flagellar cytoplasm(75%) GO:0005737 GO:0097014	0	10817000	15971000	31668000	29001000	25295000	11	10	10	33.9	32.2	32.2	51.578	0	72.48	225550000	51	3	6
0.922966	1.46944	3.18224	Tb927.11.13220:mRNA-p1	Tb927.11.13220:mRNA-p1	Tb927.11.13220	Tb927.11.13220:mRNA-p1 | transcript=Tb927.11.13220:mRNA | gene=Tb927.11.13220 | organism=Trypanosoma_brucei_brucei_TREU927 | gene_product=phospholipid:diacylglycerol acyltransferase-like protein | transcript_product=phospholipid:diacylglycerol acyltransfer	phospholipid:diacylglycerol acyltransferase-like protein	N/A	O-acyltransferase activity	N/A	GO:0008374	Tb927.11.13220	GO:0016021	integral component of membrane	GO:0008374	O-acyltransferase activity	GO:0006629	lipid metabolic process	GO:0005737	cytoplasm	GO:0008374	O-acyltransferase activity	GO:0006629	lipid metabolic process	Tb927.11.13220	N/A	phospholipid:diacylglycerol acyltransferase-like protein	cytoplasm(reticulated) GO:0005737		cytoplasm(reticulated) GO:0005737	0	0	4396300	0	6829100	7161000	5	5	5	13.5	13.5	13.5	71.403	0	7.0719	24756000	14	2	1
0.67128	2.13117	3.16599	Tb927.7.840:mRNA-p1	Tb927.7.840:mRNA-p1	Tb927.7.840	Tb927.7.840:mRNA-p1 | transcript=Tb927.7.840:mRNA | gene=Tb927.7.840 | organism=Trypanosoma_brucei_brucei_TREU927 | gene_product=Mitochondrial ATP synthase subunit, putative | transcript_product=Mitochondrial ATP synthase subunit, putative | location=Tb927	Mitochondrial ATP synthase subunit, putative	N/A	N/A	N/A	N/A	Tb927.7.840	N/A	N/A	N/A	N/A	N/A	N/A	GO:0005743;GO:0005753;GO:0005739	mitochondrial inner membrane;mitochondrial proton-transporting ATP synthase complex;mitochondrion	N/A	N/A	N/A	N/A	Tb927.7.840	N/A	Mitochondrial ATP synthase subunit, putative				13627000	0	0	24446000	0	18697000	4	4	4	36.3	36.3	36.3	14.51	0	4.2189	54146000	13	2	0
0.965308	1.21993	3.15309	Tb927.11.12240:mRNA-p1	Tb927.11.12240:mRNA-p1	Tb927.11.12240	Tb927.11.12240:mRNA-p1 | transcript=Tb927.11.12240:mRNA | gene=Tb927.11.12240 | organism=Trypanosoma_brucei_brucei_TREU927 | gene_product=cysteine peptidase, Clan CA, family C19, putative | transcript_product=cysteine peptidase, Clan CA, family C19, putati	cysteine peptidase, Clan CA, family C19, putative	N/A	thiol-dependent ubiquitinyl hydrolase activity	N/A	GO:0036459	Tb927.11.12240	N/A	N/A	GO:0004843	thiol-dependent deubiquitinase	GO:0016579;GO:0006511	protein deubiquitination;ubiquitin-dependent protein catabolic process	GO:0005737;GO:0005741;GO:0005739	cytoplasm;mitochondrial outer membrane;mitochondrion	N/A	N/A	GO:0042493;GO:0006511	response to drug;ubiquitin-dependent protein catabolic process	Tb927.11.12240	N/A	cysteine peptidase, Clan CA, family C19, putative	mitochondrion GO:0005737 GO:0005739	cytoplasm(reticulated, points) GO:0005737 GO:0005739	mitochondrion GO:0005737 GO:0005739	0	7043700	0	8028800	6443500	7737100	9	9	9	15.7	15.7	15.7	89.061	0	15.679	50712000	22	1	7
1.40061	1.42114	3.12746	Tb927.8.5080:mRNA-p1	Tb927.8.5080:mRNA-p1	Tb927.8.5080	Tb927.8.5080:mRNA-p1 | transcript=Tb927.8.5080:mRNA | gene=Tb927.8.5080 | organism=Trypanosoma_brucei_brucei_TREU927 | gene_product=fatty-acid amide hydrolase, putative | transcript_product=fatty-acid amide hydrolase, putative | location=Tb927_08_v5.1:1498	fatty-acid amide hydrolase, putative	N/A	N/A	N/A	N/A	Tb927.8.5080	N/A	N/A	N/A	N/A	N/A	N/A	GO:0005635	nuclear envelope	N/A	N/A	N/A	N/A	Tb927.8.5080	N/A	fatty-acid amide hydrolase, putative	nuclear envelope(50%) GO:0005635		nuclear envelope(50%) GO:0005635	0	5111700	5180400	11954000	12836000	7398100	7	7	7	20.2	20.2	20.2	65.43	0	20.725	67951000	31	1	3
2.16683	1.11342	3.10898	Tb927.9.6310:mRNA-p1	Tb927.9.6310:mRNA-p1	Tb927.9.6310	Tb927.9.6310:mRNA-p1 | transcript=Tb927.9.6310:mRNA | gene=Tb927.9.6310 | organism=Trypanosoma_brucei_brucei_TREU927 | gene_product=ABC transporter, putative | transcript_product=ABC transporter, putative | location=Tb927_09_v5.1:1035596-1037536(+) | prote	ABC transporter, putative	ATP binding;ATPase activity, coupled to transmembrane movement of substances	ATP binding;ATPase activity	GO:0005524;GO:0042626	GO:0005524;GO:0016887	Tb927.9.6310	GO:0016021;GO:0016020	integral component of membrane;membrane	GO:0005524;GO:0016887;GO:0042626	ATP binding;ATP hydrolysis activity;ATPase-coupled transmembrane transporter activity	N/A	N/A	GO:0009898;GO:0005783;GO:0016021;GO:0005635;GO:0120267;GO:0030133	cytoplasmic side of plasma membrane;endoplasmic reticulum;integral component of membrane;nuclear envelope;pellicular membrane;transport vesicle	GO:0005524;GO:0042626	ATP binding;ATPase-coupled transmembrane transporter activity	GO:0006810	transport	Tb927.9.6310	N/A	ABC transporter, putative	pellicular membrane, endoplasmic reticulum, endocytic, nuclear envelope GO:0030133 GO:0120267 GO:0005783 GO:0005635	endocytic, pellicular membrane, flagellar membrane(weak) GO:0030133 GO:0120267 GO:0005783 GO:0005635	pellicular membrane, endoplasmic reticulum, endocytic, nuclear envelope GO:0030133 GO:0120267 GO:0005783 GO:0005635	0	4150800	4034400	10145000	8902900	6399700	12	12	12	29.3	29.3	29.3	72.215	0	75.417	71957000	37	2	5
1.7254	1.2612	3.10751	Tb927.8.6480:mRNA-p1	Tb927.8.6480:mRNA-p1	Tb927.8.6480	Tb927.8.6480:mRNA-p1 | transcript=Tb927.8.6480:mRNA | gene=Tb927.8.6480 | organism=Trypanosoma_brucei_brucei_TREU927 | gene_product=folate-binding protein YgfZ, putative | transcript_product=folate-binding protein YgfZ, putative | location=Tb927_08_v5.1:18	folate-binding protein YgfZ, putative	folic acid binding	N/A	GO:0005542	N/A	Tb927.8.6480	N/A	N/A	GO:0005515	protein binding	N/A	N/A	GO:0005829;GO:0020023;GO:0005759;GO:0005739	cytosol;kinetoplast;mitochondrial matrix;mitochondrion	GO:0005542	folic acid binding	GO:0016226	iron-sulfur cluster assembly	Tb927.8.6480	N/A	folate-binding protein YgfZ, putative	mitochondrion, kinetoplast(region) GO:0005739 GO:0020023		mitochondrion, kinetoplast(region) GO:0005739 GO:0020023	0	0	3060200	4956900	4552700	0	4	4	4	18.3	18.3	18.3	36.943	0	7.1885	23478000	15	1	1
0.834788	1.70187	3.09478	Tb927.8.2210:mRNA-p1	Tb927.8.2210:mRNA-p1	Tb927.8.2210	Tb927.8.2210:mRNA-p1 | transcript=Tb927.8.2210:mRNA | gene=Tb927.8.2210 | organism=Trypanosoma_brucei_brucei_TREU927 | gene_product=pteridine reductase 1 | transcript_product=pteridine reductase 1 | location=Tb927_08_v5.1:677937-678743(+) | protein_length=	pteridine reductase 1	oxidoreductase activity;pteridine reductase activity	N/A	GO:0016491;GO:0047040	N/A	Tb927.8.2210	N/A	N/A	GO:0016491	oxidoreductase activity	GO:0055114	obsolete oxidation-reduction process	GO:0005829	cytosol	GO:0016491;GO:0047040	oxidoreductase activity;pteridine reductase activity	GO:0008152	metabolic process	Tb927.8.2210	N/A	pteridine reductase 1				0	11448000	0	10835000	12671000	11923000	6	6	6	48.9	48.9	48.9	28.47	0	29.585	73284000	17	3	4
0.93011	1.55937	3.0924	Tb927.11.12560:mRNA-p1	Tb927.11.12560:mRNA-p1	Tb927.11.12560	Tb927.11.12560:mRNA-p1 | transcript=Tb927.11.12560:mRNA | gene=Tb927.11.12560 | organism=Trypanosoma_brucei_brucei_TREU927 | gene_product=hypothetical protein | transcript_product=hypothetical protein | location=Tb927_11_v5.1:3367293-3369647(+) | protein_l							N/A	N/A	N/A	N/A	N/A	N/A	GO:0097740	paraflagellar rod	N/A	N/A	N/A	N/A	Tb927.11.12560	N/A	hypothetical protein	paraflagellar rod GO:0097740	paraflagellar rod GO:0097740	paraflagellar rod GO:0097740	5779300	0	0	4937100	6412600	6522200	11	11	11	28.1	28.1	28.1	83.737	0	19.517	33829000	28	4	4
0.20535	-0.220929	3.08255	Tb927.10.9000:mRNA-p1	Tb927.10.9000:mRNA-p1	Tb927.10.9000	Tb927.10.9000:mRNA-p1 | transcript=Tb927.10.9000:mRNA | gene=Tb927.10.9000 | organism=Trypanosoma_brucei_brucei_TREU927 | gene_product=Mitochondrial processome subunit 2 | transcript_product=Mitochondrial processome subunit 2 | location=Tb927_10_v5.1:22299	Mitochondrial processome subunit 2	N/A	N/A	N/A	N/A	Tb927.10.9000	N/A	N/A	N/A	N/A	N/A	N/A	GO:0005739	mitochondrion	N/A	N/A	GO:0000963	mitochondrial RNA processing	Tb927.10.9000	N/A	Mitochondrial processome subunit 2				0	0	1303500	2326500	0	1691600	6	6	6	7.5	7.5	7.5	181.55	0	11.847	12278000	18	1	2
1.42683	1.51963	3.07626	Tb927.8.7530:mRNA-p1	Tb927.8.7530:mRNA-p1	Tb927.8.7530	Tb927.8.7530:mRNA-p1 | transcript=Tb927.8.7530:mRNA | gene=Tb927.8.7530 | organism=Trypanosoma_brucei_brucei_TREU927 | gene_product=3,2-trans-enoyl-CoA isomerase, mitochondrial precursor, putative | transcript_product=3,2-trans-enoyl-CoA isomerase, mitocho	3,2-trans-enoyl-CoA isomerase, mitochondrial precursor, putative	catalytic activity	catalytic activity	GO:0003824	GO:0003824	Tb927.8.7530	N/A	N/A	GO:0003824;GO:0004165	catalytic activity;dodecenoyl-CoA delta-isomerase activity	N/A	N/A	GO:0005739	mitochondrion	GO:0003824;GO:0004300	catalytic activity;enoyl-CoA hydratase activity	GO:0006635;GO:0008152	fatty acid beta-oxidation;metabolic process	Tb927.8.7530	N/A	3,2-trans-enoyl-CoA isomerase, mitochondrial precursor, putative				4328600	0	3705300	8276900	9048600	7388900	7	5	5	29.1	24.3	24.3	39.776	0	32.289	51857000	28	4	5
0.747596	1.13819	3.06143	Tb927.11.10380:mRNA-p1	Tb927.11.10380:mRNA-p1	Tb927.11.10380	Tb927.11.10380:mRNA-p1 | transcript=Tb927.11.10380:mRNA | gene=Tb927.11.10380 | organism=Trypanosoma_brucei_brucei_TREU927 | gene_product=hypothetical protein, conserved | transcript_product=hypothetical protein, conserved | location=Tb927_11_v5.1:2769724-							N/A	N/A	N/A	N/A	N/A	N/A	GO:0005930;GO:0005737	axoneme;cytoplasm	N/A	N/A	N/A	N/A	Tb927.11.10380	N/A	hypothetical protein, conserved	axoneme, cytoplasm(weak, reticulated) GO:0005930 GO:0005737	axoneme, cytoplasm GO:0005930 GO:0005737	axoneme, cytoplasm(weak, reticulated) GO:0005930 GO:0005737	0	0	5550900	5075200	5446400	6472100	6	6	6	24.5	24.5	24.5	43.177	0	24.727	40663000	21	4	2
0.664847	0.346648	3.06121	Tb927.11.10730:mRNA-p1	Tb927.11.10730:mRNA-p1	Tb927.11.10730	Tb927.11.10730:mRNA-p1 | transcript=Tb927.11.10730:mRNA | gene=Tb927.11.10730 | organism=Trypanosoma_brucei_brucei_TREU927 | gene_product=SWI/SNF-related helicase, putative | transcript_product=SWI/SNF-related helicase, putative | location=Tb927_11_v5.1:28	SWI/SNF-related helicase, putative	ATP binding;DNA binding	ATP binding	GO:0005524;GO:0003677	GO:0005524	Tb927.11.10730	N/A	N/A	GO:0005524;GO:0051213	ATP binding;dioxygenase activity	N/A	N/A	GO:0000812;GO:0005737;GO:0005654;GO:0005634	Swr1 complex;cytoplasm;nucleoplasm;nucleus	GO:0005524;GO:0016887;GO:0003677;GO:0042393	ATP binding;ATP hydrolysis activity;DNA binding;histone binding	GO:0043044;GO:0006338;GO:0043486;GO:0016458	ATP-dependent chromatin remodeling;chromatin remodeling;histone exchange;obsolete gene silencing	Tb927.11.10730	N/A	SWI/SNF-related helicase, putative	nucleoplasm GO:0005654 GO:0005737	nucleoplasm(50%), cytoplasm(points, 50%) GO:0005654 GO:0005737	nucleoplasm GO:0005654 GO:0005737	0	0	1395300	0	2511800	1759500	4	4	4	4.7	4.7	4.7	139.63	0	23.032	10928000	14	2	1
0.928	2.11167	3.06069	Tb927.10.13960:mRNA-p1	Tb927.10.13960:mRNA-p1	Tb927.10.13960	Tb927.10.13960:mRNA-p1 | transcript=Tb927.10.13960:mRNA | gene=Tb927.10.13960 | organism=Trypanosoma_brucei_brucei_TREU927 | gene_product=paralyzed flagella protein 20 | transcript_product=paralyzed flagella protein 20 | location=Tb927_10_v5.1:3401459-3403	paralyzed flagella protein 20	N/A	protein binding	N/A	GO:0005515	Tb927.10.13960	GO:0005840	ribosome	GO:0005515	protein binding	N/A	N/A	GO:0005930;GO:0005737	axoneme;cytoplasm	N/A	N/A	GO:0060294;GO:0060285;GO:0007018	cilium movement involved in cell motility;cilium-dependent cell motility;microtubule-based movement	Tb927.10.13960	N/A	paralyzed flagella protein 20	axoneme, cytoplasm(weak) GO:0005930	axoneme GO:0005930	axoneme, cytoplasm(weak) GO:0005930	0	13873000	0	13651000	14379000	14431000	9	9	9	22.4	22.4	22.4	65.568	0	23.735	107410000	38	2	7
0.571823	0.844774	3.02466	Tb927.4.2370:mRNA-p1	Tb927.4.2370:mRNA-p1	Tb927.4.2370	Tb927.4.2370:mRNA-p1 | transcript=Tb927.4.2370:mRNA | gene=Tb927.4.2370 | organism=Trypanosoma_brucei_brucei_TREU927 | gene_product=hypothetical protein, conserved | transcript_product=hypothetical protein, conserved | location=Tb927_04_v5.1:611657-613375(							N/A	N/A	N/A	N/A	N/A	N/A	GO:0030133	transport vesicle	N/A	N/A	N/A	N/A	Tb927.4.2370	N/A	hypothetical protein, conserved	endocytic GO:0030133		endocytic GO:0030133	0	0	2984500	5177400	3849700	0	4	4	4	9.6	9.6	9.6	64.766	0	9.7745	18642000	13	2	2
0.599476	0.832149	3.01849	Tb927.11.10070:mRNA-p1	Tb927.11.10070:mRNA-p1	Tb927.11.10070	Tb927.11.10070:mRNA-p1 | transcript=Tb927.11.10070:mRNA | gene=Tb927.11.10070 | organism=Trypanosoma_brucei_brucei_TREU927 | gene_product=Bromodomain factor 3, putative | transcript_product=Bromodomain factor 3, putative | location=Tb927_11_v5.1:2702266-27	Bromodomain, putative	N/A	protein binding	N/A	GO:0005515	Tb927.11.10070	N/A	N/A	GO:0005515	protein binding	N/A	N/A	GO:0005654;GO:0005634	nucleoplasm;nucleus	N/A	N/A	N/A	N/A	Tb927.11.10070	N/A	Bromodomain factor 3, putative	nucleoplasm GO:0005654	nucleoplasm GO:0005654	nucleoplasm GO:0005654	0	0	3774900	0	6646400	4748100	4	4	4	24.9	24.9	24.9	25.415	0	9.6841	25854000	16	2	1
0.230742	1.07381	3.00292	Tb927.5.370:mRNA-p1;Tb11.v5.0230.1-p1	Tb927.5.370:mRNA-p1;Tb11.v5.0230.1-p1	Tb927.5.370;Tb11.v5.0230	Tb927.5.370:mRNA-p1 | transcript=Tb927.5.370:mRNA | gene=Tb927.5.370 | organism=Trypanosoma_brucei_brucei_TREU927 | gene_product=75 kDa invariant surface glycoprotein, putative | transcript_product=75 kDa invariant surface glycoprotein, putative | location	75 kDa invariant surface glycoprotein, putative	N/A	N/A	N/A	N/A	Tb927.5.370	GO:0016021;GO:0016021	integral component of membrane;integral component of membrane	N/A;N/A	N/A;N/A	N/A;N/A	N/A;N/A	N/A;GO:0005886	N/A;plasma membrane	N/A;N/A	N/A;N/A	N/A;GO:0042493	N/A;response to drug	Tb11.v5.0230;Tb927.5.370	NN: MSTMPVTLRTTATVFLLCGICALDVTWA;NN: MSTMPVTLCTTATVFLLCGICALDVTWA	75 kDa invariant surface glycoprotein, putative;75 kDa invariant surface glycoprotein, putative				13378000	0	0	40173000	0	0	17	2	2	25.6	3.1	3.1	58.592	0.001089	2.1946	75404000	9	13	11
0.904284	1.63715	2.97883	Tb927.3.3230:mRNA-p1	Tb927.3.3230:mRNA-p1	Tb927.3.3230	Tb927.3.3230:mRNA-p1 | transcript=Tb927.3.3230:mRNA | gene=Tb927.3.3230 | organism=Trypanosoma_brucei_brucei_TREU927 | gene_product=NOL1/NOP2/sun family, putative | transcript_product=NOL1/NOP2/sun family, putative | location=Tb927_03_v5.1:833221-835050(-)	NOL1/NOP2/sun family, putative	N/A	methyltransferase activity	N/A	GO:0008168	Tb927.3.3230	N/A	N/A	GO:0003723;GO:0008168	RNA binding;methyltransferase activity	GO:0001510	RNA methylation	GO:0031981;GO:0005730;GO:0005654	nuclear lumen;nucleolus;nucleoplasm	GO:0008168	methyltransferase activity	GO:0001510	RNA methylation	Tb927.3.3230	N/A	NOL1/NOP2/sun family, putative	nucleolus(strong), nucleoplasm GO:0031981 GO:0005730 GO:0005654	nuclear lumen GO:0031981 GO:0005730 GO:0005654	nucleolus(strong), nucleoplasm GO:0031981 GO:0005730 GO:0005654	0	8144300	0	7508300	7704900	9047300	7	7	7	18.7	18.7	18.7	67.414	0	13.803	35676000	24	1	2
1.16827	1.62412	2.95865	Tb927.11.15040:mRNA-p1	Tb927.11.15040:mRNA-p1	Tb927.11.15040	Tb927.11.15040:mRNA-p1 | transcript=Tb927.11.15040:mRNA | gene=Tb927.11.15040 | organism=Trypanosoma_brucei_brucei_TREU927 | gene_product=Chaperonin HSP60, mitochondrial | transcript_product=Chaperonin HSP60, mitochondrial | location=Tb927_11_v5.1:4000459-	Chaperonin HSP60, mitochondrial	unfolded protein binding	ATP binding	GO:0051082	GO:0005524	Tb927.11.15040	N/A	N/A	GO:0005524	ATP binding	GO:0042026	protein refolding	GO:0005737;GO:0020023;GO:0005739	cytoplasm;kinetoplast;mitochondrion	GO:0051082	unfolded protein binding	GO:0006457;GO:0065003	protein folding;protein-containing complex assembly	Tb927.11.15040	N/A	Chaperonin HSP60, mitochondrial	mitochondrion, kinetoplast(region, point, 50%) GO:0005737 GO:0005739 GO:0020023	cytoplasm(points) GO:0005737 GO:0005739 GO:0020023	mitochondrion, kinetoplast(region, point, 50%) GO:0005737 GO:0005739 GO:0020023	0	6319900	6139500	12611000	13265000	10987000	19	19	19	46.5	46.5	46.5	64.159	0	81.207	173870000	68	3	9
1.51998	1.36526	2.94944	Tb927.6.2170:mRNA-p1	Tb927.6.2170:mRNA-p1	Tb927.6.2170	Tb927.6.2170:mRNA-p1 | transcript=Tb927.6.2170:mRNA | gene=Tb927.6.2170 | organism=Trypanosoma_brucei_brucei_TREU927 | gene_product=co-chaperone GrpE, putative | transcript_product=co-chaperone GrpE, putative | location=Tb927_06_v5.1:691093-691761(+) | pro	co-chaperone GrpE, putative	N/A	adenyl-nucleotide exchange factor activity;chaperone binding;protein homodimerization activity	N/A	GO:0000774;GO:0051087;GO:0042803	Tb927.6.2170	N/A	N/A	GO:0000774;GO:0051087;GO:0042803	adenyl-nucleotide exchange factor activity;chaperone binding;protein homodimerization activity	GO:0006457	protein folding	GO:0001405;GO:0020023;GO:0005739	PAM complex, Tim23 associated import motor;kinetoplast;mitochondrion	GO:0000774;GO:0051082	adenyl-nucleotide exchange factor activity;unfolded protein binding	GO:0030150	protein import into mitochondrial matrix	Tb927.6.2170	N/A	co-chaperone GrpE, putative	mitochondrion, kinetoplast(region, strong, 50%) GO:0005739 GO:0020023		mitochondrion, kinetoplast(region, strong, 50%) GO:0005739 GO:0020023	0	4026300	3891000	8409100	8344300	6598200	4	4	4	22.1	22.1	22.1	23.877	0	29.805	45463000	23	2	3
1.47214	1.31276	2.93433	Tb927.10.8030:mRNA-p1	Tb927.10.8030:mRNA-p1	Tb927.10.8030	Tb927.10.8030:mRNA-p1 | transcript=Tb927.10.8030:mRNA | gene=Tb927.10.8030 | organism=Trypanosoma_brucei_brucei_TREU927 | gene_product=Mitochondrial ATP synthase subunit 5 | transcript_product=Mitochondrial ATP synthase subunit 5 | location=Tb927_10_v5.1:2	Mitochondrial ATP synthase subunit 5	N/A	proton-transporting ATP synthase activity, rotational mechanism	N/A	GO:0046933	Tb927.10.8030	N/A	N/A	GO:0046933	proton-transporting ATP synthase activity, rotational mechanism	GO:0015986	ATP synthesis coupled proton transport	GO:0097014;GO:0005737;GO:0005753;GO:0000274;GO:0005739;GO:0031981;GO:0005730;GO:0005654;GO:0045261	ciliary plasm;cytoplasm;mitochondrial proton-transporting ATP synthase complex;mitochondrial proton-transporting ATP synthase, stator stalk;mitochondrion;nuclear lumen;nucleolus;nucleoplasm;proton-transporting ATP synthase complex, catalytic core F(1)	N/A	N/A	GO:0015986;GO:0042776	ATP synthesis coupled proton transport;mitochondrial ATP synthesis coupled proton transport	Tb927.10.8030	N/A	Mitochondrial ATP synthase subunit 5	mitochondrion(50%), kinetoplast(region, 25%) GO:0005737 GO:0005730 GO:0097014 GO:0031981 GO:0005739	cytoplasm, nucleolus(strong), flagellar cytoplasm, nuclear lumen GO:0005737 GO:0005730 GO:0097014 GO:0031981 GO:0005739	mitochondrion(50%), kinetoplast(region, 25%) GO:0005737 GO:0005730 GO:0097014 GO:0031981 GO:0005739	0	6146000	6632200	13578000	14418000	9499500	8	8	8	33.7	33.7	33.7	28.834	0	14.85	84223000	26	3	3
0.839016	0.914449	2.91376	Tb927.7.7280:mRNA-p1	Tb927.7.7280:mRNA-p1	Tb927.7.7280	Tb927.7.7280:mRNA-p1 | transcript=Tb927.7.7280:mRNA | gene=Tb927.7.7280 | organism=Trypanosoma_brucei_brucei_TREU927 | gene_product=RNA-binding protein, putative | transcript_product=RNA-binding protein, putative | location=Tb927_07_v5.1:2101047-2102888(-)	RNA-binding protein, putative	N/A	RNA binding	N/A	GO:0003723	Tb927.7.7280	N/A	N/A	GO:0003723	RNA binding	GO:0006396	RNA processing	GO:0005634	nucleus	N/A	N/A	N/A	N/A	Tb927.7.7280	N/A	RNA-binding protein, putative				0	4450200	0	4658400	4633600	3674800	3	3	3	8.3	8.3	8.3	65.487	0	18.026	23254000	15	1	2
0.783828	0.774894	2.89391	Tb927.5.530:mRNA-p1	Tb927.5.530:mRNA-p1	Tb927.5.530	Tb927.5.530:mRNA-p1 | transcript=Tb927.5.530:mRNA | gene=Tb927.5.530 | organism=Trypanosoma_brucei_brucei_TREU927 | gene_product=hypothetical protein, conserved | transcript_product=hypothetical protein, conserved | location=Tb927_05_v5.1:224348-226333(-)	hypothetical protein, conserved	N/A	N/A	N/A	N/A	Tb927.5.530	N/A	N/A	N/A	N/A	N/A	N/A	GO:0005737;GO:0005739	cytoplasm;mitochondrion	N/A	N/A	N/A	N/A	Tb927.5.530	N/A	hypothetical protein, conserved	mitochondrion GO:0005737 GO:0005739	cytoplasm(reticulated) GO:0005737 GO:0005739	mitochondrion GO:0005737 GO:0005739	0	0	3232100	4923400	4430000	0	4	4	4	7	7	7	71.4	0	3.6059	15050000	10	0	0
0.396454	0.298479	2.88707	Tb927.8.5530:mRNA-p1	Tb927.8.5530:mRNA-p1	Tb927.8.5530	Tb927.8.5530:mRNA-p1 | transcript=Tb927.8.5530:mRNA | gene=Tb927.8.5530 | organism=Trypanosoma_brucei_brucei_TREU927 | gene_product=COP9 signalosome complex subunit 5, putative | transcript_product=COP9 signalosome complex subunit 5, putative | location=Tb	COP9 signalosome complex subunit 5, putative	N/A	protein binding	N/A	GO:0005515	Tb927.8.5530	GO:0008180	COP9 signalosome	GO:0070122;GO:0046872;GO:0004222;GO:0008237;GO:0005515	isopeptidase activity;metal ion binding;metalloendopeptidase activity;metallopeptidase activity;protein binding	N/A	N/A	GO:0008180;GO:0097014;GO:0005737	COP9 signalosome;ciliary plasm;cytoplasm	GO:0019784;GO:0008237	NEDD8-specific protease activity;metallopeptidase activity	GO:0000338	protein deneddylation	Tb927.8.5530	N/A	COP9 signalosome complex subunit 5, putative	cytoplasm(reticulated, points), flagellar cytoplasm GO:0005737 GO:0097014	cytoplasm GO:0005737 GO:0097014	cytoplasm(reticulated, points), flagellar cytoplasm GO:0005737 GO:0097014	0	0	2399800	3031400	0	3897000	4	4	4	17.2	17.2	17.2	43.747	0	5.301	17656000	9	2	2
1.26728	1.45299	2.83518	Tb927.11.3690:mRNA-p1	Tb927.11.3690:mRNA-p1	Tb927.11.3690	Tb927.11.3690:mRNA-p1 | transcript=Tb927.11.3690:mRNA | gene=Tb927.11.3690 | organism=Trypanosoma_brucei_brucei_TREU927 | gene_product=Alpha/beta hydrolase family, putative | transcript_product=Alpha/beta hydrolase family, putative | location=Tb927_11_v5.1	Alpha/beta hydrolase family, putative	N/A	N/A	N/A	N/A	Tb927.11.3690	N/A	N/A	GO:0003824	catalytic activity	N/A	N/A	GO:0020023;GO:0005739	kinetoplast;mitochondrion	N/A	N/A	N/A	N/A	Tb927.11.3690	N/A	Alpha/beta hydrolase family, putative	mitochondrion, kinetoplast(region, strong) GO:0005739 GO:0020023		mitochondrion, kinetoplast(region, strong) GO:0005739 GO:0020023	0	3188400	4472900	7705500	6738000	7277700	6	6	6	25.3	25.3	25.3	41.465	0	9.4833	44623000	27	2	3
0.0781092	0.294558	2.83517	Tb927.11.7060:mRNA-p1	Tb927.11.7060:mRNA-p1	Tb927.11.7060	Tb927.11.7060:mRNA-p1 | transcript=Tb927.11.7060:mRNA | gene=Tb927.11.7060 | organism=Trypanosoma_brucei_brucei_TREU927 | gene_product=acidocalcisomal pyrophosphatase | transcript_product=acidocalcisomal pyrophosphatase | location=Tb927_11_v5.1:1983532-198	acidocalcisomal pyrophosphatase	pyrophosphatase activity	inorganic diphosphatase activity;magnesium ion binding	GO:0016462	GO:0004427;GO:0000287	Tb927.11.7060	GO:0005737	cytoplasm	GO:0004427;GO:0000287	inorganic diphosphatase activity;magnesium ion binding	GO:0006796	phosphate-containing compound metabolic process	GO:0005737;GO:0005829;GO:0016020	cytoplasm;cytosol;membrane	GO:0004427;GO:0000287;GO:0016462	inorganic diphosphatase activity;magnesium ion binding;pyrophosphatase activity	GO:0008152;GO:0006796;GO:0010608	metabolic process;phosphate-containing compound metabolic process;posttranscriptional regulation of gene expression	Tb927.11.7060	N/A	acidocalcisomal pyrophosphatase	cytoplasm, flagellar cytoplasm(weak) GO:0005737	cytoplasm(reticulated) GO:0005737	cytoplasm, flagellar cytoplasm(weak) GO:0005737	0	6105100	0	17309000	0	0	23	3	3	65.7	12.6	12.6	47.329	0	9.1445	43698000	11	12	13
0.384602	1.16297	2.83476	Tb927.11.15000:mRNA-p1	Tb927.11.15000:mRNA-p1	Tb927.11.15000	Tb927.11.15000:mRNA-p1 | transcript=Tb927.11.15000:mRNA | gene=Tb927.11.15000 | organism=Trypanosoma_brucei_brucei_TREU927 | gene_product=survival of motor neuron (SMN)-like protein | transcript_product=survival of motor neuron (SMN)-like protein | locatio	survival of motor neuron (SMN)-like protein	protein binding	N/A	GO:0005515	N/A	Tb927.11.15000	N/A	N/A	N/A	N/A	N/A	N/A	GO:0005730;GO:0005654;GO:0005634	nucleolus;nucleoplasm;nucleus	GO:0005515	protein binding	GO:0008380;GO:0010608	RNA splicing;posttranscriptional regulation of gene expression	Tb927.11.15000	N/A	survival of motor neuron (SMN)-like protein	nucleoplasm(points), nucleolus(peripheral) GO:0005730 GO:0005654	nucleolus(peripheral, points), nucleoplasm(points) GO:0005730 GO:0005654	nucleoplasm(points), nucleolus(peripheral) GO:0005730 GO:0005654	0	8004800	0	13383000	0	9308700	2	2	2	28.7	28.7	28.7	17.026	0	23.986	49712000	13	1	2
0.52433	0.730871	2.818	Tb927.9.10470:mRNA-p1	Tb927.9.10470:mRNA-p1	Tb927.9.10470	Tb927.9.10470:mRNA-p1 | transcript=Tb927.9.10470:mRNA | gene=Tb927.9.10470 | organism=Trypanosoma_brucei_brucei_TREU927 | gene_product=hypothetical protein, conserved | transcript_product=hypothetical protein, conserved | location=Tb927_09_v5.1:1643436-164	hypothetical protein, conserved	N/A	N/A	N/A	N/A	Tb927.9.10470	N/A	N/A	N/A	N/A	N/A	N/A	GO:0005739	mitochondrion	N/A	N/A	N/A	N/A	Tb927.9.10470	N/A	hypothetical protein, conserved	cytoplasm(strong, <10%), mitochondrion, flagellar cytoplasm(strong, <10%), nuclear lumen(strong, <10%) GO:0005739		cytoplasm(strong, <10%), mitochondrion, flagellar cytoplasm(strong, <10%), nuclear lumen(strong, <10%) GO:0005739	3551600	0	0	5146500	4861900	0	4	4	4	20.1	20.1	20.1	39.536	0	7.9063	22176000	14	2	2
0.381983	0.667393	2.81383	Tb927.10.7940:mRNA-p1	Tb927.10.7940:mRNA-p1	Tb927.10.7940	Tb927.10.7940:mRNA-p1 | transcript=Tb927.10.7940:mRNA | gene=Tb927.10.7940 | organism=Trypanosoma_brucei_brucei_TREU927 | gene_product=methyltransferase, putative | transcript_product=methyltransferase, putative | location=Tb927_10_v5.1:1983216-1984328(-)	methyltransferase, putative	rRNA methyltransferase activity	methyltransferase activity	GO:0008649	GO:0008168	Tb927.10.7940	N/A	N/A	GO:0004483;GO:0008168	mRNA (nucleoside-2'-O-)-methyltransferase activity;methyltransferase activity	GO:0006370;GO:0080009;GO:0032259	7-methylguanosine mRNA capping;mRNA methylation;methylation	GO:0005737;GO:0005654;GO:0005634	cytoplasm;nucleoplasm;nucleus	GO:0004483;GO:0008649	mRNA (nucleoside-2'-O-)-methyltransferase activity;rRNA methyltransferase activity	GO:0006370;GO:0001510;GO:0097309;GO:0080009	7-methylguanosine mRNA capping;RNA methylation;cap1 mRNA methylation;mRNA methylation	Tb927.10.7940	N/A	methyltransferase, putative	nucleoplasm(25%), cytoplasm(weak), flagellar cytoplasm(weak) GO:0005654	nucleoplasm, cytoplasm(weak) GO:0005654	nucleoplasm(25%), cytoplasm(weak), flagellar cytoplasm(weak) GO:0005654	0	4818300	0	5642700	7915200	0	6	6	6	21.6	21.6	21.6	40.895	0	16.434	29071000	18	1	3
0.58864	1.10321	2.80087	Tb927.10.11870:mRNA-p1	Tb927.10.11870:mRNA-p1	Tb927.10.11870	Tb927.10.11870:mRNA-p1 | transcript=Tb927.10.11870:mRNA | gene=Tb927.10.11870 | organism=Trypanosoma_brucei_brucei_TREU927 | gene_product=Guide RNA binding complex protein 5 | transcript_product=Guide RNA binding complex protein 5 | location=Tb927_10_v5.1:	Guide RNA binding complex protein 5	RNA binding	N/A	GO:0003723	N/A	Tb927.10.11870	N/A	N/A	N/A	N/A	N/A	N/A	GO:0005737;GO:0020023;GO:0031019;GO:0005739	cytoplasm;kinetoplast;mitochondrial mRNA editing complex;mitochondrion	GO:0003723	RNA binding	GO:0016070;GO:0009451;GO:0090615	RNA metabolic process;RNA modification;mitochondrial mRNA processing	Tb927.10.11870	N/A	Guide RNA binding complex protein 5	mitochondrion(50%), kinetoplast(region, strong, 50%) GO:0005737 GO:0005739 GO:0020023	cytoplasm(reticulated) GO:0005737 GO:0005739 GO:0020023	mitochondrion(50%), kinetoplast(region, strong, 50%) GO:0005737 GO:0005739 GO:0020023	0	4799800	0	7026500	6417100	0	4	4	4	23.9	23.9	23.9	34.683	0	10.821	30085000	18	2	2
1.47082	0.811216	2.79854	Tb927.6.1860:mRNA-p1	Tb927.6.1860:mRNA-p1	Tb927.6.1860	Tb927.6.1860:mRNA-p1 | transcript=Tb927.6.1860:mRNA | gene=Tb927.6.1860 | organism=Trypanosoma_brucei_brucei_TREU927 | gene_product=conserved protein | transcript_product=conserved protein | location=Tb927_06_v5.1:619567-620391(-) | protein_length=274 | se	conserved protein	N/A	N/A	N/A	N/A	Tb927.6.1860	N/A	N/A	N/A	N/A	GO:0006412	translation	GO:0140525;GO:0097014;GO:0005737;GO:0005739;GO:0031981;GO:0005634	antipodal site;ciliary plasm;cytoplasm;mitochondrion;nuclear lumen;nucleus	N/A	N/A	N/A	N/A	Tb927.6.1860	N/A	conserved protein	mitochondrion(50%), antipodal sites(50%) GO:0005737 GO:0097014 GO:0031981 GO:0005739 GO:0140525	cytoplasm, flagellar cytoplasm, nuclear lumen GO:0005737 GO:0097014 GO:0031981 GO:0005739 GO:0140525	mitochondrion(50%), antipodal sites(50%) GO:0005737 GO:0097014 GO:0031981 GO:0005739 GO:0140525	1873300	0	1186300	3241000	2919400	2402000	3	3	3	29.9	29.9	29.9	30.977	0	11.474	13296000	17	2	1
0.598121	0.421075	2.76575	Tb927.10.9660:mRNA-p1;Tb11.v5.0735.1-p1	Tb927.10.9660:mRNA-p1;Tb11.v5.0735.1-p1	Tb927.10.9660;Tb11.v5.0735	Tb927.10.9660:mRNA-p1 | transcript=Tb927.10.9660:mRNA | gene=Tb927.10.9660 | organism=Trypanosoma_brucei_brucei_TREU927 | gene_product=Splicing factor CRN, putative | transcript_product=Splicing factor CRN, putative | location=Tb927_10_v5.1:2382374-2384704	hypothetical protein, conserved;Splicing factor CRN, putative	N/A;N/A	protein binding;protein binding	N/A;N/A	GO:0005515;GO:0005515	Tb11.v5.0735;Tb927.10.9660	N/A;N/A	N/A;N/A	GO:0005515;GO:0005515	protein binding;protein binding	GO:0006396;GO:0006396	RNA processing;RNA processing	N/A;GO:0000974;GO:0071007;GO:0071013;GO:0005654;GO:0005634;GO:0071014	N/A;Prp19 complex;U2-type catalytic step 2 spliceosome;catalytic step 2 spliceosome;nucleoplasm;nucleus;post-mRNA release spliceosomal complex	N/A;N/A	N/A;N/A	N/A;GO:0000398;GO:0000245	N/A;mRNA splicing, via spliceosome;spliceosomal complex assembly	Tb11.v5.0735;Tb927.10.9660	N/A;N/A	hypothetical protein, conserved;Splicing factor CRN, putative		nucleoplasm GO:0005654		0	3794300	0	3948000	3696500	2849600	9	9	9	15.9	15.9	15.9	87.684	0	27.169	22947000	23	2	2
0.536674	0.563613	2.71245	Tb927.11.8870:mRNA-p1	Tb927.11.8870:mRNA-p1	Tb927.11.8870	Tb927.11.8870:mRNA-p1 | transcript=Tb927.11.8870:mRNA | gene=Tb927.11.8870 | organism=Trypanosoma_brucei_brucei_TREU927 | gene_product=DEAD-box ATP-dependent RNA helicase, mitochondrial | transcript_product=DEAD-box ATP-dependent RNA helicase, mitochondria	DEAD-box ATP-dependent RNA helicase, mitochondrial	ATP binding;ATP-dependent RNA helicase activity;ATP-dependent helicase activity;RNA helicase activity	ATP binding;nucleic acid binding	GO:0005524;GO:0004004;GO:0008026;GO:0003724	GO:0005524;GO:0003676	Tb927.11.8870	N/A	N/A	GO:0005524;GO:0004386;GO:0003676	ATP binding;helicase activity;nucleic acid binding	N/A	N/A	GO:0043186;GO:0005737;GO:0020023;GO:0005739;GO:0031981;GO:0005634	P granule;cytoplasm;kinetoplast;mitochondrion;nuclear lumen;nucleus	GO:0005524;GO:0003723;GO:0003724;GO:0004386	ATP binding;RNA binding;RNA helicase activity;helicase activity	GO:0016556;GO:0006139	mRNA modification;nucleobase-containing compound metabolic process	Tb927.11.8870	N/A	DEAD-box ATP-dependent RNA helicase, mitochondrial	mitochondrion, kinetoplast(region, strong) GO:0005737 GO:0031981 GO:0005739 GO:0020023	cytoplasm, nuclear lumen GO:0005737 GO:0031981 GO:0005739 GO:0020023	mitochondrion, kinetoplast(region, strong) GO:0005737 GO:0031981 GO:0005739 GO:0020023	0	0	2906600	4227700	3656300	0	7	7	7	20	20	20	60.659	0	10.479	12839000	15	1	1
0.858946	1.9589	2.71085	Tb927.9.10350:mRNA-p1	Tb927.9.10350:mRNA-p1	Tb927.9.10350	Tb927.9.10350:mRNA-p1 | transcript=Tb927.9.10350:mRNA | gene=Tb927.9.10350 | organism=Trypanosoma_brucei_brucei_TREU927 | gene_product=Snf7, putative | transcript_product=Snf7, putative | location=Tb927_09_v5.1:1624766-1625389(-) | protein_length=207 | seq	Snf7, putative	N/A	N/A	N/A	N/A	Tb927.9.10350	N/A	N/A	N/A	N/A	GO:0007034	vacuolar transport	GO:0000815;GO:0097014;GO:0005737;GO:0005771;GO:0030133	ESCRT III complex;ciliary plasm;cytoplasm;multivesicular body;transport vesicle	N/A	N/A	GO:0032509;GO:0045324;GO:0015031;GO:0016192	endosome transport via multivesicular body sorting pathway;late endosome to vacuole transport;protein transport;vesicle-mediated transport	Tb927.9.10350	N/A	Snf7, putative	endocytic(points) GO:0005737 GO:0097014 GO:0030133	cytoplasm, flagellar cytoplasm GO:0005737 GO:0097014 GO:0030133	endocytic(points) GO:0005737 GO:0097014 GO:0030133	0	19357000	0	17064000	16744000	18666000	5	5	5	27.1	27.1	27.1	23.469	0	48.133	91711000	24	4	3
0.674288	0.628946	2.69257	Tb927.10.13480:mRNA-p1;Tb927.10.13490:mRNA-p1	Tb927.10.13480:mRNA-p1	Tb927.10.13480	Tb927.10.13480:mRNA-p1 | transcript=Tb927.10.13480:mRNA | gene=Tb927.10.13480 | organism=Trypanosoma_brucei_brucei_TREU927 | gene_product=CAMK/CAMKL family protein kinase, putative | transcript_product=CAMK/CAMKL family protein kinase, putative | location=	CAMK/CAMKL family protein kinase, putative	ATP binding;protein serine/threonine kinase activity	ATP binding;protein kinase activity	GO:0005524;GO:0004674	GO:0005524;GO:0004672	Tb927.10.13480	N/A	N/A	GO:0005524;GO:0004672	ATP binding;protein kinase activity	GO:0006468	protein phosphorylation	GO:0097014;GO:0005737;GO:0005739;GO:0031981;GO:0005634	ciliary plasm;cytoplasm;mitochondrion;nuclear lumen;nucleus	GO:0005524;GO:0004674	ATP binding;protein serine/threonine kinase activity	GO:0035556;GO:0006468	intracellular signal transduction;protein phosphorylation	Tb927.10.13480	N/A	CAMK/CAMKL family protein kinase, putative	cytoplasm, flagellar cytoplasm, nuclear lumen GO:0005737 GO:0097014 GO:0031981	cytoplasm, flagellar cytoplasm, nuclear lumen GO:0005737 GO:0097014 GO:0031981	cytoplasm, flagellar cytoplasm, nuclear lumen GO:0005737 GO:0097014 GO:0031981	0	0	6097700	4643000	5323800	6451700	3	3	3	14.5	14.5	14.5	31.041	0	8.5167	33418000	18	1	1
0.580347	1.04798	2.67013	Tb927.11.9580.1-p1;Tb927.11.9580.2-p1	Tb927.11.9580.1-p1;Tb927.11.9580.2-p1	Tb927.11.9580;Tb927.11.9580	Tb927.11.9580.1-p1 | transcript=Tb927.11.9580.1 | gene=Tb927.11.9580 | organism=Trypanosoma_brucei_brucei_TREU927 | gene_product=hypothetical protein, conserved | transcript_product=hypothetical protein, conserved | location=Tb927_11_v5.1:2609452-2609847(-							N/A;GO:0016021	N/A;integral component of membrane	N/A;N/A	N/A;N/A	N/A;N/A	N/A;N/A	N/A;GO:0005737;GO:0005783;GO:0005635;GO:0030133	N/A;cytoplasm;endoplasmic reticulum;nuclear envelope;transport vesicle	N/A;N/A	N/A;N/A	N/A;N/A	N/A;N/A	Tb927.11.9580;Tb927.11.9580	N/A;N/A	hypothetical protein, conserved;hypothetical protein, conserved	endoplasmic reticulum, nuclear envelope GO:0030133 GO:0005737 GO:0005783 GO:0005635;endoplasmic reticulum, nuclear envelope GO:0030133 GO:0005737 GO:0005783 GO:0005635	endocytic, cytoplasm(reticulated), glycosome(<10%) GO:0030133 GO:0005737 GO:0005783 GO:0005635;endocytic, cytoplasm(reticulated), glycosome(<10%) GO:0030133 GO:0005737 GO:0005783 GO:0005635	endoplasmic reticulum, nuclear envelope GO:0030133 GO:0005737 GO:0005783 GO:0005635	6960400	0	0	5886200	7120800	5578200	3	3	3	31.3	31.3	31.3	13.556	0	22.756	27242000	13	2	1
0.466464	0.959503	2.66988	Tb927.1.3450:mRNA-p1;Tb11.v5.0619.1-p1	Tb927.1.3450:mRNA-p1;Tb11.v5.0619.1-p1	Tb927.1.3450;Tb11.v5.0619	Tb927.1.3450:mRNA-p1 | transcript=Tb927.1.3450:mRNA | gene=Tb927.1.3450 | organism=Trypanosoma_brucei_brucei_TREU927 | gene_product=hypothetical protein, conserved | transcript_product=hypothetical protein, conserved | location=Tb927_01_v5.1:737757-740132(	hypothetical protein, conserved	N/A	N/A	N/A	N/A	Tb927.1.3450	N/A;N/A	N/A;N/A	N/A;N/A	N/A;N/A	N/A;N/A	N/A;N/A	N/A;GO:0005737;GO:0031981;GO:0005730;GO:0005634;GO:0005819	N/A;cytoplasm;nuclear lumen;nucleolus;nucleus;spindle	N/A;N/A	N/A;N/A	N/A;N/A	N/A;N/A	Tb11.v5.0619;Tb927.1.3450	N/A;N/A	COG4 transport protein, putative;hypothetical protein, conserved	nuclear lumen(points), spindle GO:0005737 GO:0031981 GO:0005819	nuclear lumen(points, <10%), cytoplasm(reticulated) GO:0005737 GO:0031981 GO:0005819	nuclear lumen(points), spindle GO:0005737 GO:0031981 GO:0005819	0	0	5921100	5943900	4334600	5530100	8	8	8	17.8	17.8	17.8	84.883	0	25.537	36978000	22	1	2
0.487644	0.806364	2.66589	Tb927.11.5030:mRNA-p1	Tb927.11.5030:mRNA-p1	Tb927.11.5030	Tb927.11.5030:mRNA-p1 | transcript=Tb927.11.5030:mRNA | gene=Tb927.11.5030 | organism=Trypanosoma_brucei_brucei_TREU927 | gene_product=hypothetical protein, conserved | transcript_product=hypothetical protein, conserved | location=Tb927_11_v5.1:1437223-143	hypothetical protein, conserved	N/A	N/A	N/A	N/A	Tb927.11.5030	N/A	N/A	N/A	N/A	N/A	N/A	GO:0036064;GO:0120280;GO:0030863;GO:0005739	ciliary basal body;ciliary pro-basal body;cortical cytoskeleton;mitochondrion	N/A	N/A	N/A	N/A	Tb927.11.5030	N/A	hypothetical protein, conserved	basal body(50%), pro-basal body(50%), cortical cytoskeleton(posterior, 50%) GO:0036064 GO:0120280 GO:0030863	basal body(strong), pro-basal body GO:0036064 GO:0120280 GO:0030863	basal body(50%), pro-basal body(50%), cortical cytoskeleton(posterior, 50%) GO:0036064 GO:0120280 GO:0030863	0	0	5949000	4562400	4285500	7011500	7	7	7	29.9	29.9	29.9	35.573	0	13.036	37652000	20	1	2
0.139221	0.552282	2.59945	Tb927.9.14070:mRNA-p1	Tb927.9.14070:mRNA-p1	Tb927.9.14070	Tb927.9.14070:mRNA-p1 | transcript=Tb927.9.14070:mRNA | gene=Tb927.9.14070 | organism=Trypanosoma_brucei_brucei_TREU927 | gene_product=short-chain dehydrogenase, putative | transcript_product=short-chain dehydrogenase, putative | location=Tb927_09_v5.1:219	short-chain dehydrogenase, putative	oxidoreductase activity	N/A	GO:0016491	N/A	Tb927.9.14070	N/A	N/A	N/A	N/A	GO:0055114	obsolete oxidation-reduction process	GO:0005737;GO:0020015;GO:0005741	cytoplasm;glycosome;mitochondrial outer membrane	GO:0016491	oxidoreductase activity	GO:0008152	metabolic process	Tb927.9.14070	N/A	short-chain dehydrogenase, putative	cytoplasm(reticulated) GO:0005737	cytoplasm(weak, reticulated) GO:0005737	cytoplasm(reticulated) GO:0005737	0	10221000	0	14016000	12553000	0	8	8	8	22.5	22.5	22.5	51.103	0	16.301	64185000	30	2	4
1.04333	1.19405	2.57605	Tb927.10.15440:mRNA-p1	Tb927.10.15440:mRNA-p1	Tb927.10.15440	Tb927.10.15440:mRNA-p1 | transcript=Tb927.10.15440:mRNA | gene=Tb927.10.15440 | organism=Trypanosoma_brucei_brucei_TREU927 | gene_product=hypothetical protein, conserved | transcript_product=hypothetical protein, conserved | location=Tb927_10_v5.1:3792626-	hypothetical protein, conserved	N/A	N/A	N/A	N/A	Tb927.10.15440	N/A	N/A	N/A	N/A	N/A	N/A	GO:0120120	bilobe structure	N/A	N/A	N/A	N/A	Tb927.10.15440	N/A	hypothetical protein, conserved		hook complex GO:0120120		0	6410800	4529600	12261000	9490300	6431700	7	7	7	31.9	31.9	31.9	32.727	0	70.226	80800000	34	2	4
0.729181	1.1789	2.56068	Tb927.5.3750:mRNA-p1	Tb927.5.3750:mRNA-p1	Tb927.5.3750	Tb927.5.3750:mRNA-p1 | transcript=Tb927.5.3750:mRNA | gene=Tb927.5.3750 | organism=Trypanosoma_brucei_brucei_TREU927 | gene_product=RNA-binding protein, putative | transcript_product=RNA-binding protein, putative | location=Tb927_05_v5.1:1225349-1226911(+)	RNA-binding protein, putative	RNA binding	nucleic acid binding;peptidyl-prolyl cis-trans isomerase activity	GO:0003723	GO:0003676;GO:0003755	Tb927.5.3750	N/A	N/A	GO:0003676;GO:0003755	nucleic acid binding;peptidyl-prolyl cis-trans isomerase activity	GO:0000413	protein peptidyl-prolyl isomerization	GO:0005654;GO:0005634	nucleoplasm;nucleus	GO:0003723	RNA binding	GO:0006396;GO:1901407	RNA processing;regulation of phosphorylation of RNA polymerase II C-terminal domain	Tb927.5.3750	NN: MPSSSLSSPHPLVTAAILLETSLG	RNA-binding protein, putative	nucleus GO:0005654 GO:0005634	nucleoplasm GO:0005654 GO:0005634	nucleus GO:0005654 GO:0005634	0	0	5214000	5156900	4786000	3408500	3	3	3	11	11	11	57.847	0	38.481	25453000	20	1	1
0.735375	0.816316	2.55168	Tb927.7.6040:mRNA-p1;Tb927.7.6080:mRNA-p1;Tb927.7.6070:mRNA-p1;Tb927.7.6060:mRNA-p1;Tb927.7.6050:mRNA-p1	Tb927.7.6040:mRNA-p1;Tb927.7.6080:mRNA-p1;Tb927.7.6070:mRNA-p1;Tb927.7.6060:mRNA-p1;Tb927.7.6050:mRNA-p1	Tb927.7.6040;Tb927.7.6080;Tb927.7.6070;Tb927.7.6060;Tb927.7.6050	Tb927.7.6040:mRNA-p1 | transcript=Tb927.7.6040:mRNA | gene=Tb927.7.6040 | organism=Trypanosoma_brucei_brucei_TREU927 | gene_product=receptor-type adenylate cyclase GRESAG 4, putative | transcript_product=receptor-type adenylate cyclase GRESAG 4, putative |	receptor-type adenylate cyclase GRESAG 4, putative;receptor-type adenylate cyclase GRESAG 4, putative;receptor-type adenylate cyclase GRESAG 4, putative;receptor-type adenylate cyclase GRESAG 4, putative;receptor-type adenylate cyclase GRESAG 4, putative	adenylate cyclase activity;adenylate cyclase activity;adenylate cyclase activity;adenylate cyclase activity;adenylate cyclase activity	phosphorus-oxygen lyase activity;phosphorus-oxygen lyase activity;phosphorus-oxygen lyase activity;phosphorus-oxygen lyase activity;phosphorus-oxygen lyase activity	GO:0004016;GO:0004016;GO:0004016;GO:0004016;GO:0004016	GO:0016849;GO:0016849;GO:0016849;GO:0016849;GO:0016849	Tb927.7.6040;Tb927.7.6050;Tb927.7.6060;Tb927.7.6070;Tb927.7.6080	GO:0016021;GO:0016021;GO:0016021;GO:0016021;GO:0016021	integral component of membrane;integral component of membrane;integral component of membrane;integral component of membrane;integral component of membrane	N/A;N/A;N/A;N/A;N/A	N/A;N/A;N/A;N/A;N/A	GO:0006171;GO:0009190;GO:0035556;GO:0006171;GO:0009190;GO:0035556;GO:0006171;GO:0009190;GO:0035556;GO:0006171;GO:0009190;GO:0035556;GO:0006171;GO:0009190;GO:0035556	cAMP biosynthetic process;cyclic nucleotide biosynthetic process;intracellular signal transduction;cAMP biosynthetic process;cyclic nucleotide biosynthetic process;intracellular signal transduction;cAMP biosynthetic process;cyclic nucleotide biosynthetic process;intracellular signal transduction;cAMP biosynthetic process;cyclic nucleotide biosynthetic process;intracellular signal transduction;cAM…	GO:0016021;GO:0016021;GO:0016021;GO:0005739;GO:0016021;GO:0016021	integral component of membrane;integral component of membrane;integral component of membrane;mitochondrion;integral component of membrane;integral component of membrane	GO:0004016;GO:0004016;GO:0004016;GO:0004016;GO:0004016	adenylate cyclase activity;adenylate cyclase activity;adenylate cyclase activity;adenylate cyclase activity;adenylate cyclase activity	GO:0035556;GO:0035556;GO:0035556;GO:0035556;GO:0035556	intracellular signal transduction;intracellular signal transduction;intracellular signal transduction;intracellular signal transduction;intracellular signal transduction	Tb927.7.6040;Tb927.7.6050;Tb927.7.6060;Tb927.7.6070;Tb927.7.6080	NN: MPHRAVWGPRGVPCGTVAQLFLLAVILQVMQAPMVLC;NN: MPHRAVWGPRGVPCGTVVQLFLLAVILQVMQAPMVLC;N/A;N/A;NN: MPHRAVWGPRGVPCGTVAQLFLLAVILQVMQAPMVLC	receptor-type adenylate cyclase GRESAG 4, putative;receptor-type adenylate cyclase GRESAG 4, putative;receptor-type adenylate cyclase GRESAG 4, putative;receptor-type adenylate cyclase GRESAG 4, putative;receptor-type adenylate cyclase GRESAG 4, putative	mitochondrion GO:0005739		mitochondrion GO:0005739	2981600	0	0	0	3382000	4226100	7	6	6	8.7	7.8	7.8	139.46	0	15.141	18765000	21	2	2
0.211699	-0.311908	2.54947	Tb927.5.3230:mRNA-p1	Tb927.5.3230:mRNA-p1	Tb927.5.3230	Tb927.5.3230:mRNA-p1 | transcript=Tb927.5.3230:mRNA | gene=Tb927.5.3230 | organism=Trypanosoma_brucei_brucei_TREU927 | gene_product=hypothetical protein, conserved | transcript_product=hypothetical protein, conserved | location=Tb927_05_v5.1:1058296-106484	hypothetical protein, conserved	N/A	N/A	N/A	N/A	Tb927.5.3230	N/A	N/A	N/A	N/A	N/A	N/A	GO:0005730;GO:0005634	nucleolus;nucleus	N/A	N/A	N/A	N/A	Tb927.5.3230	N/A	hypothetical protein, conserved	nucleolus(points), nucleolus GO:0005730	nucleolus GO:0005730	nucleolus(points), nucleolus GO:0005730	0	1862700	0	2549600	2199300	0	5	5	5	4	4	4	240.99	0	7.4483	21125000	23	2	3
0.162459	0.243126	2.53723	Tb927.9.13060:mRNA-p1	Tb927.9.13060:mRNA-p1	Tb927.9.13060	Tb927.9.13060:mRNA-p1 | transcript=Tb927.9.13060:mRNA | gene=Tb927.9.13060 | organism=Trypanosoma_brucei_brucei_TREU927 | gene_product=btb/poz domain containing protein, putative | transcript_product=btb/poz domain containing protein, putative | location=T	btb/poz domain containing protein, putative	N/A	protein binding	N/A	GO:0005515	Tb927.9.13060	N/A	N/A	GO:0005515	protein binding	GO:0051260	protein homooligomerization	GO:0005634	nucleus	N/A	N/A	N/A	N/A	Tb927.9.13060	N/A	btb/poz domain containing protein, putative				0	3098500	0	0	4623600	3238000	2	2	2	10.3	10.3	10.3	57.717	0	7.9587	20660000	17	1	2
0.234879	0.898474	2.53236	Tb927.11.4130:mRNA-p1	Tb927.11.4130:mRNA-p1	Tb927.11.4130	Tb927.11.4130:mRNA-p1 | transcript=Tb927.11.4130:mRNA | gene=Tb927.11.4130 | organism=Trypanosoma_brucei_brucei_TREU927 | gene_product=ubiquitin-like protein, putative | transcript_product=ubiquitin-like protein, putative | location=Tb927_11_v5.1:1207492-1	ubiquitin-like protein, putative	N/A	protein binding	N/A	GO:0005515	Tb927.11.4130	N/A	N/A	GO:0005515	protein binding	N/A	N/A	GO:0005737;GO:0005829	cytoplasm;cytosol	GO:0031593	polyubiquitin modification-dependent protein binding	GO:0006511	ubiquitin-dependent protein catabolic process	Tb927.11.4130	N/A	ubiquitin-like protein, putative	cytoplasm(point, strong), cytoplasm(points) GO:0005737		cytoplasm(point, strong), cytoplasm(points) GO:0005737	0	0	7493400	9012200	0	9963800	9	9	9	29.2	29.2	29.2	67.282	0	20.47	57644000	22	3	1
1.23902	1.06634	2.52478	Tb927.11.13580:mRNA-p1	Tb927.11.13580:mRNA-p1	Tb927.11.13580	Tb927.11.13580:mRNA-p1 | transcript=Tb927.11.13580:mRNA | gene=Tb927.11.13580 | organism=Trypanosoma_brucei_brucei_TREU927 | gene_product=ubiquinone biosynthesis protein-like protein | transcript_product=ubiquinone biosynthesis protein-like protein | locat	ubiquinone biosynthesis protein-like protein	N/A	N/A	N/A	N/A	Tb927.11.13580	GO:0031314;GO:0005743	extrinsic component of mitochondrial inner membrane;mitochondrial inner membrane	N/A	N/A	GO:0006744	ubiquinone biosynthetic process	GO:0016021;GO:0020023;GO:0005739;GO:0030133	integral component of membrane;kinetoplast;mitochondrion;transport vesicle	N/A	N/A	GO:0006744	ubiquinone biosynthetic process	Tb927.11.13580	N/A	ubiquinone biosynthesis protein-like protein	mitochondrion(50%), kinetoplast(region, strong, point, 50%) GO:0030133 GO:0005739 GO:0020023	endocytic, cytoplasm(weak) GO:0030133 GO:0005739 GO:0020023	mitochondrion(50%), kinetoplast(region, strong, point, 50%) GO:0030133 GO:0005739 GO:0020023	0	2966900	3082500	5501200	6031000	3741200	3	3	3	20.1	20.1	20.1	27.93	0	17.46	34382000	14	1	3
0.371078	0.809606	2.52446	Tb927.8.1770:mRNA-p1	Tb927.8.1770:mRNA-p1	Tb927.8.1770	Tb927.8.1770:mRNA-p1 | transcript=Tb927.8.1770:mRNA | gene=Tb927.8.1770 | organism=Trypanosoma_brucei_brucei_TREU927 | gene_product=hypothetical protein, conserved | transcript_product=hypothetical protein, conserved | location=Tb927_08_v5.1:579691-581271(	hypothetical protein, conserved	N/A	N/A	N/A	N/A	Tb927.8.1770	N/A	N/A	N/A	N/A	N/A	N/A	GO:0005737;GO:0005739;GO:0030133	cytoplasm;mitochondrion;transport vesicle	N/A	N/A	GO:0010608	posttranscriptional regulation of gene expression	Tb927.8.1770	N/A	hypothetical protein, conserved	endocytic GO:0005737 GO:0030133	cytoplasm(points) GO:0005737 GO:0030133	endocytic GO:0005737 GO:0030133	0	5265400	0	6608500	6683800	0	4	4	4	15.2	15.2	15.2	60.165	0	7.1501	21678000	12	1	2
1.0758	1.24763	2.5058	Tb927.2.6070:mRNA-p1	Tb927.2.6070:mRNA-p1	Tb927.2.6070	Tb927.2.6070:mRNA-p1 | transcript=Tb927.2.6070:mRNA | gene=Tb927.2.6070 | organism=Trypanosoma_brucei_brucei_TREU927 | gene_product=mitochondrial RNA binding complex 1 subunit | transcript_product=mitochondrial RNA binding complex 1 subunit | location=Tb92	mitochondrial RNA binding complex 1 subunit	RNA binding;mRNA binding	N/A	GO:0003723;GO:0003729	N/A	Tb927.2.6070	N/A	N/A	N/A	N/A	N/A	N/A	GO:0140525;GO:0097014;GO:0005737;GO:0031019;GO:0005739;GO:0031981	antipodal site;ciliary plasm;cytoplasm;mitochondrial mRNA editing complex;mitochondrion;nuclear lumen	GO:0003723;GO:0003729	RNA binding;mRNA binding	GO:0016554;GO:0048255;GO:0000963;GO:0010608	cytidine to uridine editing;mRNA stabilization;mitochondrial RNA processing;posttranscriptional regulation of gene expression	Tb927.2.6070	N/A	mitochondrial RNA binding complex 1 subunit	mitochondrion, antipodal sites(strong) GO:0005737 GO:0097014 GO:0031981 GO:0005739 GO:0140525	cytoplasm, flagellar cytoplasm, nuclear lumen GO:0005737 GO:0097014 GO:0031981 GO:0005739 GO:0140525	mitochondrion, antipodal sites(strong) GO:0005737 GO:0097014 GO:0031981 GO:0005739 GO:0140525	0	5559500	5140700	9820800	9848800	7143000	10	10	10	50.9	50.9	50.9	31.486	0	41.198	74995000	36	3	4
1.98628	0.75567	2.4586	Tb927.9.11770:mRNA-p1;Tb11.v5.0876.1-p1	Tb927.9.11770:mRNA-p1	Tb927.9.11770	Tb927.9.11770:mRNA-p1 | transcript=Tb927.9.11770:mRNA | gene=Tb927.9.11770 | organism=Trypanosoma_brucei_brucei_TREU927 | gene_product=Fusaric acid resistance protein-like, putative | transcript_product=Fusaric acid resistance protein-like, putative | loca							GO:0016021	integral component of membrane	N/A	N/A	N/A	N/A	GO:0005794;GO:0120267;GO:0005886;GO:0030133	Golgi apparatus;pellicular membrane;plasma membrane;transport vesicle	GO:0022857	transmembrane transporter activity	GO:0055085	transmembrane transport	Tb927.9.11770	N/A	Fusaric acid resistance protein-like, putative	endocytic(75%), pellicular membrane(75%), cytoplasm(weak, reticulated, 25%) GO:0005794 GO:0030133 GO:0120267	golgi apparatus, cytoplasm(weak, points), flagellar pocket(<10%) GO:0005794 GO:0030133 GO:0120267	endocytic(75%), pellicular membrane(75%), cytoplasm(weak, reticulated, 25%) GO:0005794 GO:0030133 GO:0120267	0	1644200	1787100	2292100	2855600	3288500	7	7	7	11	11	11	111.26	0	15.58	19243000	26	2	3
0.866619	0.976316	2.43353	Tb927.9.1600:mRNA-p1	Tb927.9.1600:mRNA-p1	Tb927.9.1600	Tb927.9.1600:mRNA-p1 | transcript=Tb927.9.1600:mRNA | gene=Tb927.9.1600 | organism=Trypanosoma_brucei_brucei_TREU927 | gene_product=hypothetical protein, conserved | transcript_product=hypothetical protein, conserved | location=Tb927_09_v5.1:374226-379043(	hypothetical protein, conserved	N/A	N/A	N/A	N/A	Tb927.9.1600	N/A	N/A	GO:0004674	protein serine/threonine kinase activity	N/A	N/A	GO:0020016;GO:0035869;GO:0005737;GO:0005856	ciliary pocket;ciliary transition zone;cytoplasm;cytoskeleton	GO:0004674	protein serine/threonine kinase activity	GO:0031032;GO:0018107	actomyosin structure organization;peptidyl-threonine phosphorylation	Tb927.9.1600	N/A	hypothetical protein, conserved	flagellar pocket(ring) GO:0020016	flagellar pocket GO:0020016	flagellar pocket(ring) GO:0020016	1224100	1955400	0	5804900	0	1932500	10	10	10	12.1	12.1	12.1	182.2	0	30.376	21377000	19	2	4
0.913284	1.37857	2.4201	Tb927.3.1810:mRNA-p1	Tb927.3.1810:mRNA-p1	Tb927.3.1810	Tb927.3.1810:mRNA-p1 | transcript=Tb927.3.1810:mRNA | gene=Tb927.3.1810 | organism=Trypanosoma_brucei_brucei_TREU927 | gene_product=hypothetical protein, conserved | transcript_product=hypothetical protein, conserved | location=Tb927_03_v5.1:470816-471796(	hypothetical protein, conserved	N/A	N/A	N/A	N/A	Tb927.3.1810	N/A	N/A	N/A	N/A	N/A	N/A	GO:0005737;GO:0005739	cytoplasm;mitochondrion	N/A	N/A	GO:0010608	posttranscriptional regulation of gene expression	Tb927.3.1810	N/A	hypothetical protein, conserved		cytoplasm, cell tip(posterior, <10%) GO:0005737		0	3855500	4792100	7465400	7564600	5898100	5	5	5	28.2	28.2	28.2	36.117	0	19.266	42972000	21	1	3
0.737261	0.886466	2.40517	Tb927.7.3430:mRNA-p1	Tb927.7.3430:mRNA-p1	Tb927.7.3430	Tb927.7.3430:mRNA-p1 | transcript=Tb927.7.3430:mRNA | gene=Tb927.7.3430 | organism=Trypanosoma_brucei_brucei_TREU927 | gene_product=cyclophilin-type peptidyl-prolyl cis-trans isomerase, putative | transcript_product=cyclophilin-type peptidyl-prolyl cis-tra	cyclophilin-type peptidyl-prolyl cis-trans isomerase, putative	peptidyl-prolyl cis-trans isomerase activity	peptidyl-prolyl cis-trans isomerase activity	GO:0003755	GO:0003755	Tb927.7.3430	N/A	N/A	GO:0003755	peptidyl-prolyl cis-trans isomerase activity	GO:0000413	protein peptidyl-prolyl isomerization	GO:0097014;GO:0005737;GO:0005762;GO:0031981	ciliary plasm;cytoplasm;mitochondrial large ribosomal subunit;nuclear lumen	GO:0016018;GO:0003755	cyclosporin A binding;peptidyl-prolyl cis-trans isomerase activity	GO:0006457;GO:0000413	protein folding;protein peptidyl-prolyl isomerization	Tb927.7.3430	N/A	cyclophilin-type peptidyl-prolyl cis-trans isomerase, putative		cytoplasm(points, 50%), cytoplasm(50%), flagellar cytoplasm(50%), nuclear lumen(50%) GO:0005737 GO:0097014 GO:0031981		0	0	3239400	4729000	3062300	0	6	6	6	38.1	38.1	38.1	25.548	0	16.762	29142000	25	3	1
0.144916	-0.103624	2.40416	Tb927.10.9450:mRNA-p1	Tb927.10.9450:mRNA-p1	Tb927.10.9450	Tb927.10.9450:mRNA-p1 | transcript=Tb927.10.9450:mRNA | gene=Tb927.10.9450 | organism=Trypanosoma_brucei_brucei_TREU927 | gene_product=invariant surface glycoprotein, putative | transcript_product=invariant surface glycoprotein, putative | location=Tb927_1	invariant surface glycoprotein, putative	N/A	N/A	N/A	N/A	Tb927.10.9450	N/A	N/A	N/A	N/A	N/A	N/A	GO:0005737;GO:0005783	cytoplasm;endoplasmic reticulum	N/A	N/A	N/A	N/A	Tb927.10.9450	NN: MSTFAVLNGVIILAVFVVTAA	invariant surface glycoprotein, putative	cytoplasm(reticulated, points) GO:0005783 GO:0005737	endoplasmic reticulum GO:0005783 GO:0005737	cytoplasm(reticulated, points) GO:0005783 GO:0005737	0	0	2623200	3295500	3011100	0	3	3	3	17.6	17.6	17.6	27.549	0	4.1505	15030000	11	1	1
1.80654	0.832185	2.40013	Tb927.11.3340:mRNA-p1	Tb927.11.3340:mRNA-p1	Tb927.11.3340	Tb927.11.3340:mRNA-p1 | transcript=Tb927.11.3340:mRNA | gene=Tb927.11.3340 | organism=Trypanosoma_brucei_brucei_TREU927 | gene_product=KKT-interacting protein 12 | transcript_product=KKT-interacting protein 12 | location=Tb927_11_v5.1:977380-978132(+) | pr	RNA-binding protein 34, putative	RNA binding	nucleic acid binding	GO:0003723	GO:0003676	Tb927.11.3340	N/A	N/A	GO:0003723;GO:0003676	RNA binding;nucleic acid binding	N/A	N/A	GO:0005929;GO:0005737;GO:0000776;GO:0005654;GO:0005634	cilium;cytoplasm;kinetochore;nucleoplasm;nucleus	GO:0003723	RNA binding	GO:0006396;GO:0010608	RNA processing;posttranscriptional regulation of gene expression	Tb927.11.3340	N/A	KKT-interacting protein 12	nucleoplasm(points), nucleoplasm(point, strong) GO:0005737 GO:0005929 GO:0005654	cytoplasm(reticulated), cytoplasm, flagellum GO:0005737 GO:0005929 GO:0005654	nucleoplasm(points), nucleoplasm(point, strong) GO:0005737 GO:0005929 GO:0005654	0	2755400	3120400	5000000	3967800	5134900	4	4	4	27.6	27.6	27.6	26.602	0	29.276	27098000	22	3	2
0.602276	0.697944	2.38915	Tb927.11.12610:mRNA-p1	Tb927.11.12610:mRNA-p1	Tb927.11.12610	Tb927.11.12610:mRNA-p1 | transcript=Tb927.11.12610:mRNA | gene=Tb927.11.12610 | organism=Trypanosoma_brucei_brucei_TREU927 | gene_product=cyclin 1 | transcript_product=cyclin 1 | location=Tb927_11_v5.1:3379231-3380235(+) | protein_length=334 | sequence_SO=	cyclin 1	N/A	N/A	N/A	N/A	Tb927.11.12610	N/A	N/A	GO:0008236	serine-type peptidase activity	GO:0006508	proteolysis	GO:0097014;GO:0005737;GO:0031981;GO:0005654	ciliary plasm;cytoplasm;nuclear lumen;nucleoplasm	N/A	N/A	N/A	N/A	Tb927.11.12610	N/A	cyclin 1	cytoplasm, flagellar cytoplasm, nuclear lumen GO:0005654 GO:0005737 GO:0097014 GO:0031981	nucleoplasm, cytoplasm, flagellar cytoplasm GO:0005654 GO:0005737 GO:0097014 GO:0031981	cytoplasm, flagellar cytoplasm, nuclear lumen GO:0005654 GO:0005737 GO:0097014 GO:0031981	3402500	0	0	2907500	2492700	2728900	10	10	10	48.5	48.5	48.5	36.266	0	16.995	36201000	23	5	2
0.723604	1.73631	2.38684	Tb927.11.15640:mRNA-p1	Tb927.11.15640:mRNA-p1	Tb927.11.15640	Tb927.11.15640:mRNA-p1 | transcript=Tb927.11.15640:mRNA | gene=Tb927.11.15640 | organism=Trypanosoma_brucei_brucei_TREU927 | gene_product=mitochondrial RNA binding complex 1 subunit | transcript_product=mitochondrial RNA binding complex 1 subunit | locatio	mitochondrial RNA binding complex 1 subunit	RNA binding;hydrolase activity	hydrolase activity	GO:0003723;GO:0016787	GO:0016787	Tb927.11.15640	N/A	N/A	GO:0016787	hydrolase activity	N/A	N/A	GO:0020023;GO:0031019;GO:0005739	kinetoplast;mitochondrial mRNA editing complex;mitochondrion	GO:0003723;GO:0016787	RNA binding;hydrolase activity	GO:0043489;GO:0016049;GO:0016554;GO:0048255;GO:0000963	RNA stabilization;cell growth;cytidine to uridine editing;mRNA stabilization;mitochondrial RNA processing	Tb927.11.15640	N/A	mitochondrial RNA binding complex 1 subunit	mitochondrion(75%), kinetoplast(region, strong, 75%) GO:0005739 GO:0020023		mitochondrion(75%), kinetoplast(region, strong, 75%) GO:0005739 GO:0020023	0	10491000	10846000	21011000	14553000	15364000	6	6	6	19.2	19.2	19.2	44.396	0	21.84	69237000	22	2	3
0.146592	0.406293	2.34247	Tb927.3.2220:mRNA-p1	Tb927.3.2220:mRNA-p1	Tb927.3.2220	Tb927.3.2220:mRNA-p1 | transcript=Tb927.3.2220:mRNA | gene=Tb927.3.2220 | organism=Trypanosoma_brucei_brucei_TREU927 | gene_product=eukaryotic translation initiation factor 3 subunit j | transcript_product=eukaryotic translation initiation factor 3 subunit	eukaryotic translation initiation factor 3 subunit j	N/A	translation initiation factor activity	N/A	GO:0003743	Tb927.3.2220	GO:0005737;GO:0005852	cytoplasm;eukaryotic translation initiation factor 3 complex	GO:0003743	translation initiation factor activity	N/A	N/A	GO:0097014;GO:0005737;GO:0005852	ciliary plasm;cytoplasm;eukaryotic translation initiation factor 3 complex	N/A	N/A	N/A	N/A	Tb927.3.2220	N/A	eukaryotic translation initiation factor 3 subunit j	cytoplasm(patchy), flagellar cytoplasm GO:0005737 GO:0097014	cytoplasm(patchy) GO:0005737 GO:0097014	cytoplasm(patchy), flagellar cytoplasm GO:0005737 GO:0097014	5611000	0	0	5004100	8139500	0	5	5	5	35.5	35.5	35.5	23.8	0	18.39	22481000	12	4	3
0.478509	0.611006	2.31236	Tb927.10.12850:mRNA-p1	Tb927.10.12850:mRNA-p1	Tb927.10.12850	Tb927.10.12850:mRNA-p1 | transcript=Tb927.10.12850:mRNA | gene=Tb927.10.12850 | organism=Trypanosoma_brucei_brucei_TREU927 | gene_product=ttaggg binding factor | transcript_product=ttaggg binding factor | location=Tb927_10_v5.1:3121782-3122930(-) | protein	ttaggg binding factor	telomeric DNA binding	DNA binding	GO:0042162	GO:0003677	Tb927.10.12850	N/A	N/A	N/A	N/A	N/A	N/A	GO:0005654;GO:0005634;GO:0070565	nucleoplasm;nucleus;telomere-telomerase complex	GO:0042162	telomeric DNA binding	N/A	N/A	Tb927.10.12850	N/A	ttaggg binding factor	nucleoplasm(points), nucleoplasm GO:0005654	nucleoplasm(points) GO:0005654	nucleoplasm(points), nucleoplasm GO:0005654	0	0	3765800	4845600	0	3862300	5	5	5	17.3	17.3	17.3	41.512	0	5.9974	19781000	9	1	1
0.58048	0.453199	2.29694	Tb927.10.4330:mRNA-p1;Tb11.v5.1012.1-p1;Tb10.v4.0043:mRNA-p1	Tb927.10.4330:mRNA-p1;Tb11.v5.1012.1-p1;Tb10.v4.0043:mRNA-p1	Tb927.10.4330;Tb11.v5.1012;Tb10.v4.0043	Tb927.10.4330:mRNA-p1 | transcript=Tb927.10.4330:mRNA | gene=Tb927.10.4330 | organism=Trypanosoma_brucei_brucei_TREU927 | gene_product=2-oxoisovalerate dehydrogenase beta subunit, mitochondrial precursor, putative | transcript_product=2-oxoisovalerate dehy	chrX additional, unordered contigs;2-oxoisovalerate dehydrogenase beta subunit, mitochondrial precursor, putative;2-oxoisovalerate dehydrogenase beta subunit, mitochondrial precursor, putative	N/A;N/A;3-methyl-2-oxobutanoate dehydrogenase (2-methylpropanoyl-transferring) activity	catalytic activity;catalytic activity;catalytic activity	N/A;N/A;GO:0003863	GO:0003824;GO:0003824;GO:0003824	Tb10.v4.0043;Tb11.v5.1012;Tb927.10.4330	N/A;N/A;N/A	N/A;N/A;N/A	GO:0003824;GO:0003824;GO:0003824	catalytic activity;catalytic activity;catalytic activity	N/A;N/A;N/A	N/A;N/A;N/A	GO:0005947;GO:0005739;GO:0005947;GO:0005739;GO:0020023;GO:0005947;GO:0005739	mitochondrial alpha-ketoglutarate dehydrogenase complex;mitochondrion;mitochondrial alpha-ketoglutarate dehydrogenase complex;mitochondrion;kinetoplast;mitochondrial alpha-ketoglutarate dehydrogenase complex;mitochondrion	GO:0003863;GO:0003826;GO:0003863;GO:0003826;GO:0003863;GO:0003826	3-methyl-2-oxobutanoate dehydrogenase (2-methylpropanoyl-transferring) activity;alpha-ketoacid dehydrogenase activity;3-methyl-2-oxobutanoate dehydrogenase (2-methylpropanoyl-transferring) activity;alpha-ketoacid dehydrogenase activity;3-methyl-2-oxobutanoate dehydrogenase (2-methylpropanoyl-transferring) activity;alpha-ketoacid dehydrogenase activity	GO:0009083;GO:0007584;GO:0009083;GO:0007584;GO:0009083;GO:0008152;GO:0007584	branched-chain amino acid catabolic process;response to nutrient;branched-chain amino acid catabolic process;response to nutrient;branched-chain amino acid catabolic process;metabolic process;response to nutrient	Tb10.v4.0043;Tb11.v5.1012;Tb927.10.4330	N/A;N/A;N/A	chrX additional, unordered contigs;2-oxoisovalerate dehydrogenase beta subunit, mitochondrial precursor, putative;2-oxoisovalerate dehydrogenase beta subunit, mitochondrial precursor, putative	mitochondrion, kinetoplast(region, strong) GO:0005739 GO:0020023		mitochondrion, kinetoplast(region, strong) GO:0005739 GO:0020023	0	0	3291200	3537100	4022600	0	3	3	3	13.3	13.3	13.3	40.222	0	5.1469	17837000	11	1	1
1.36763	0.696835	2.28706	Tb927.11.9650:mRNA-p1	Tb927.11.9650:mRNA-p1	Tb927.11.9650	Tb927.11.9650:mRNA-p1 | transcript=Tb927.11.9650:mRNA | gene=Tb927.11.9650 | organism=Trypanosoma_brucei_brucei_TREU927 | gene_product=hypothetical protein, conserved | transcript_product=hypothetical protein, conserved | location=Tb927_11_v5.1:2623269-262	hypothetical protein, conserved	N/A	N/A	N/A	N/A	Tb927.11.9650	N/A	N/A	N/A	N/A	N/A	N/A	GO:0005930;GO:0035869	axoneme;ciliary transition zone	N/A	N/A	N/A	N/A	Tb927.11.9650	N/A	hypothetical protein, conserved	transition zone GO:0005930 GO:0035869	axoneme(proximal) GO:0005930 GO:0035869	transition zone GO:0005930 GO:0035869	3703400	3133500	0	4395000	6724900	4516500	2	2	2	7.4	7.4	7.4	53.172	0	5.9367	22032000	13	2	2
0.592607	1.13789	2.27947	Tb927.10.14680:mRNA-p1	Tb927.10.14680:mRNA-p1	Tb927.10.14680	Tb927.10.14680:mRNA-p1 | transcript=Tb927.10.14680:mRNA | gene=Tb927.10.14680 | organism=Trypanosoma_brucei_brucei_TREU927 | gene_product=ribosome biogenesis protein, putative | transcript_product=ribosome biogenesis protein, putative | location=Tb927_10_v	ribosome biogenesis protein, putative	rRNA binding	N/A	GO:0019843	N/A	Tb927.10.14680	N/A	N/A	N/A	N/A	N/A	N/A	GO:0005730;GO:0005634	nucleolus;nucleus	GO:0019843	rRNA binding	GO:0000027	ribosomal large subunit assembly	Tb927.10.14680	N/A	ribosome biogenesis protein, putative	nucleolus GO:0005730	nucleolus GO:0005730	nucleolus GO:0005730	6459400	0	0	4621400	4571000	5531600	3	3	3	11.1	11.1	11.1	35.673	0	20.629	23256000	11	2	1
0.451526	0.43597	2.25861	Tb927.3.1700:mRNA-p1	Tb927.3.1700:mRNA-p1	Tb927.3.1700	Tb927.3.1700:mRNA-p1 | transcript=Tb927.3.1700:mRNA | gene=Tb927.3.1700 | organism=Trypanosoma_brucei_brucei_TREU927 | gene_product=diacylglycerol acyltransferase, putative | transcript_product=diacylglycerol acyltransferase, putative | location=Tb927_03_v	diacylglycerol acyltransferase, putative	diacylglycerol O-acyltransferase activity	transferase activity, transferring acyl groups other than amino-acyl groups	GO:0004144	GO:0016747	Tb927.3.1700	GO:0016021	integral component of membrane	GO:0016747	acyltransferase activity, transferring groups other than amino-acyl groups	N/A	N/A	GO:0097014;GO:0005737;GO:0005783;GO:0005789;GO:0016021	ciliary plasm;cytoplasm;endoplasmic reticulum;endoplasmic reticulum membrane;integral component of membrane	GO:0008374;GO:0004144	O-acyltransferase activity;diacylglycerol O-acyltransferase activity	GO:0006629;GO:0046467;GO:0019432	lipid metabolic process;membrane lipid biosynthetic process;triglyceride biosynthetic process	Tb927.3.1700	N/A	diacylglycerol acyltransferase, putative	endoplasmic reticulum GO:0005737 GO:0097014 GO:0005783	cytoplasm(points), flagellar cytoplasm GO:0005737 GO:0097014 GO:0005783	endoplasmic reticulum GO:0005737 GO:0097014 GO:0005783	3644900	2029700	0	2747400	4626300	5443000	7	7	7	18.4	18.4	18.4	55.509	0	4.1374	20013000	17	3	5
1.88262	1.20232	2.25516	Tb927.11.190:mRNA-p1	Tb927.11.190:mRNA-p1	Tb927.11.190	Tb927.11.190:mRNA-p1 | transcript=Tb927.11.190:mRNA | gene=Tb927.11.190 | organism=Trypanosoma_brucei_brucei_TREU927 | gene_product=elongation factor, putative | transcript_product=elongation factor, putative | location=Tb927_11_v5.1:43125-45068(-) | prote	elongation factor, putative	GTP binding	GTP binding;GTPase activity	GO:0005525	GO:0005525;GO:0003924	Tb927.11.190	N/A	N/A	GO:0005525;GO:0003924	GTP binding;GTPase activity	N/A	N/A	N/A	N/A	GO:0005525	GTP binding	N/A	N/A	Tb927.11.190	N/A	elongation factor, putative				4347500	6145600	7859500	15613000	14375000	11400000	13	13	13	29.4	29.4	29.4	71.948	0	71.503	131290000	62	5	8
0.3951	1.30034	2.23765	Tb927.8.1790:mRNA-p1	Tb927.8.1790:mRNA-p1	Tb927.8.1790	Tb927.8.1790:mRNA-p1 | transcript=Tb927.8.1790:mRNA | gene=Tb927.8.1790 | organism=Trypanosoma_brucei_brucei_TREU927 | gene_product=hypothetical protein, conserved | transcript_product=hypothetical protein, conserved | location=Tb927_08_v5.1:588911-589381(							N/A	N/A	N/A	N/A	N/A	N/A	GO:0060170;GO:0120267;GO:0030133	ciliary membrane;pellicular membrane;transport vesicle	N/A	N/A	N/A	N/A	Tb927.8.1790	N/A	hypothetical protein, conserved	endocytic, cytoplasm(weak), flagellar cytoplasm(weak), nuclear lumen(weak) GO:0120267 GO:0060170 GO:0030133	pellicular membrane, flagellar membrane GO:0120267 GO:0060170 GO:0030133	endocytic, cytoplasm(weak), flagellar cytoplasm(weak), nuclear lumen(weak) GO:0120267 GO:0060170 GO:0030133	0	0	16970000	0	18477000	19496000	2	2	2	10.9	10.9	10.9	17.441	0	5.569	84335000	12	1	1
0.0730856	0.248023	2.23018	Tb927.6.2000:mRNA-p1	Tb927.6.2000:mRNA-p1	Tb927.6.2000	Tb927.6.2000:mRNA-p1 | transcript=Tb927.6.2000:mRNA | gene=Tb927.6.2000 | organism=Trypanosoma_brucei_brucei_TREU927 | gene_product=spliceosome-associated protein, putative | transcript_product=spliceosome-associated protein, putative | location=Tb927_06_v	spliceosome-associated protein, putative	N/A	N/A	N/A	N/A	Tb927.6.2000	GO:0005634	nucleus	N/A	N/A	N/A	N/A	GO:0005686;GO:0005684;GO:0071013;GO:0005654;GO:0005634;GO:0071011	U2 snRNP;U2-type spliceosomal complex;catalytic step 2 spliceosome;nucleoplasm;nucleus;precatalytic spliceosome	N/A	N/A	GO:0000398	mRNA splicing, via spliceosome	Tb927.6.2000	N/A	spliceosome-associated protein, putative	nucleoplasm GO:0005654	nucleoplasm, cytoplasm(<10%), flagellar cytoplasm(<10%), nuclear lumen(<10%) GO:0005654	nucleoplasm GO:0005654	0	0	7341700	8485800	0	7887500	5	5	5	22.1	22.1	22.1	50.03	0	10.849	39563000	16	1	1
0.15148	0.419732	2.2137	Tb927.7.1460:mRNA-p1	Tb927.7.1460:mRNA-p1	Tb927.7.1460	Tb927.7.1460:mRNA-p1 | transcript=Tb927.7.1460:mRNA | gene=Tb927.7.1460 | organism=Trypanosoma_brucei_brucei_TREU927 | gene_product=hypothetical protein, conserved | transcript_product=hypothetical protein, conserved | location=Tb927_07_v5.1:371415-374321(	hypothetical protein, conserved	N/A	Ran GTPase binding;binding	N/A	GO:0008536;GO:0005488	Tb927.7.1460	N/A	N/A	N/A	N/A	GO:0006886	intracellular protein transport	GO:0097014;GO:0005737;GO:0005829;GO:0005635;GO:0005654	ciliary plasm;cytoplasm;cytosol;nuclear envelope;nucleoplasm	N/A	N/A	GO:0006606	protein import into nucleus	Tb927.7.1460	N/A	hypothetical protein, conserved	nucleoplasm, cytoplasm, flagellar cytoplasm GO:0005737 GO:0097014 GO:0005654	cytoplasm, flagellar cytoplasm, nucleoplasm GO:0005737 GO:0097014 GO:0005654	nucleoplasm, cytoplasm, flagellar cytoplasm GO:0005737 GO:0097014 GO:0005654	0	0	3899300	0	4024600	4607300	4	4	4	10.4	10.4	10.4	106.23	0	8.2798	14527000	13	1	2
0.836292	1.18474	2.21312	Tb927.8.6250:mRNA-p1	Tb927.8.6250:mRNA-p1	Tb927.8.6250	Tb927.8.6250:mRNA-p1 | transcript=Tb927.8.6250:mRNA | gene=Tb927.8.6250 | organism=Trypanosoma_brucei_brucei_TREU927 | gene_product=Nucleoporin NUP76 | transcript_product=Nucleoporin NUP76 | location=Tb927_08_v5.1:1816925-1819000(+) | protein_length=691 |	Nucleoporin NUP76	N/A	N/A	N/A	N/A	Tb927.8.6250	N/A	N/A	N/A	N/A	N/A	N/A	GO:0005643;GO:0044612;GO:0005634	nuclear pore;nuclear pore linkers;nucleus	N/A	N/A	GO:0006406	mRNA export from nucleus	Tb927.8.6250	N/A	Nucleoporin NUP76	nuclear pore, cytoplasm(points, weak) GO:0005643	nuclear pore, cytoplasm(weak) GO:0005643	nuclear pore, cytoplasm(points, weak) GO:0005643	0	9567800	9918300	15242000	16333000	11550000	11	11	11	19.1	19.1	19.1	75.474	0	12.859	49760000	23	3	4
0.0807373	0.163211	2.19675	Tb927.4.2020:mRNA-p1	Tb927.4.2020:mRNA-p1	Tb927.4.2020	Tb927.4.2020:mRNA-p1 | transcript=Tb927.4.2020:mRNA | gene=Tb927.4.2020 | organism=Trypanosoma_brucei_brucei_TREU927 | gene_product=AP-3 complex subunit mu, putative | transcript_product=AP-3 complex subunit mu, putative | location=Tb927_04_v5.1:508176-509	AP-3 complex subunit mu, putative	clathrin binding	N/A	GO:0030276	N/A	Tb927.4.2020	GO:0030131	clathrin adaptor complex	N/A	N/A	GO:0006886;GO:0016192	intracellular protein transport;vesicle-mediated transport	GO:0031410;GO:0043231;GO:0030133	cytoplasmic vesicle;intracellular membrane-bounded organelle;transport vesicle	GO:0030276	clathrin binding	GO:0006897;GO:0006886;GO:0010608;GO:0042493;GO:0016192	endocytosis;intracellular protein transport;posttranscriptional regulation of gene expression;response to drug;vesicle-mediated transport	Tb927.4.2020	N/A	AP-3 complex subunit mu, putative		endocytic GO:0030133		0	0	4026900	4134800	4711300	0	5	5	5	12.4	12.4	12.4	47.994	0	10.516	28172000	12	3	2
0.458985	0.75592	2.19551	Tb927.10.14090:mRNA-p1;Tb927.10.13580:mRNA-p1	Tb927.10.14090:mRNA-p1;Tb927.10.13580:mRNA-p1	Tb927.10.14090;Tb927.10.13580	Tb927.10.14090:mRNA-p1 | transcript=Tb927.10.14090:mRNA | gene=Tb927.10.14090 | organism=Trypanosoma_brucei_brucei_TREU927 | gene_product=transporter, putative | transcript_product=transporter, putative | location=Tb927_10_v5.1:3428280-3429860(-) | protein	major facilitator superfamily protein (MFS), putative;transporter, putative	N/A;N/A	N/A;N/A	N/A;N/A	N/A;N/A	Tb927.10.13580;Tb927.10.14090	N/A;N/A	N/A;N/A	GO:0022857;GO:0022857	transmembrane transporter activity;transmembrane transporter activity	GO:0055085;GO:0055085	transmembrane transport;transmembrane transport	GO:0016021;GO:0120267;GO:0030133	integral component of membrane;pellicular membrane;transport vesicle	N/A;N/A	N/A;N/A	GO:0006810;N/A	transport;N/A	Tb927.10.13580;Tb927.10.14090	N/A;N/A	major facilitator superfamily protein (MFS), putative;transporter, putative	endocytic, pellicular membrane GO:0030133 GO:0120267	endocytic GO:0030133 GO:0120267	endocytic, pellicular membrane GO:0030133 GO:0120267	0	4434100	0	0	4749900	4985200	4	4	4	10.8	10.8	10.8	56.529	0	9.3162	20741000	13	1	2
0.928783	1.07468	2.19506	Tb927.4.5200:mRNA-p1	Tb927.4.5200:mRNA-p1	Tb927.4.5200	Tb927.4.5200:mRNA-p1 | transcript=Tb927.4.5200:mRNA | gene=Tb927.4.5200 | organism=Trypanosoma_brucei_brucei_TREU927 | gene_product=Nucleoporin NUP62 | transcript_product=Nucleoporin NUP62 | location=Tb927_04_v5.1:1418433-1420358(-) | protein_length=641 |	Nucleoporin NUP62	N/A	N/A	N/A	N/A	Tb927.4.5200	GO:0005643	nuclear pore	N/A	N/A	N/A	N/A	GO:0005643;GO:0044613;GO:0005634	nuclear pore;nuclear pore central transport channel;nucleus	GO:0017056	structural constituent of nuclear pore	GO:0006607;GO:0006999;GO:0036228	NLS-bearing protein import into nucleus;nuclear pore organization;protein localization to nuclear inner membrane	Tb927.4.5200	N/A	Nucleoporin NUP62	nuclear pore GO:0005643	nuclear pore GO:0005643	nuclear pore GO:0005643	5396900	5874600	0	8705000	8868700	7167900	7	7	7	15.1	15.1	15.1	62.475	0	95.836	59033000	32	2	3
0.720413	1.42159	2.1904	Tb927.4.3660:mRNA-p1	Tb927.4.3660:mRNA-p1	Tb927.4.3660	Tb927.4.3660:mRNA-p1 | transcript=Tb927.4.3660:mRNA | gene=Tb927.4.3660 | organism=Trypanosoma_brucei_brucei_TREU927 | gene_product=hypothetical protein, conserved | transcript_product=hypothetical protein, conserved | location=Tb927_04_v5.1:928224-929669(	hypothetical protein, conserved	N/A	N/A	N/A	N/A	Tb927.4.3660	N/A	N/A	N/A	N/A	N/A	N/A	GO:0020023;GO:0005739	kinetoplast;mitochondrion	N/A	N/A	N/A	N/A	Tb927.4.3660	N/A	hypothetical protein, conserved	mitochondrion, kinetoplast(region) GO:0005739 GO:0020023		mitochondrion, kinetoplast(region) GO:0005739 GO:0020023	8067400	0	7034600	12605000	11602000	8872400	8	8	8	29.7	29.7	29.7	54.816	0	21.177	71790000	33	3	2
0.332018	1.33222	2.18888	Tb927.10.10190:mRNA-p1	Tb927.10.10190:mRNA-p1	Tb927.10.10190	Tb927.10.10190:mRNA-p1 | transcript=Tb927.10.10190:mRNA | gene=Tb927.10.10190 | organism=Trypanosoma_brucei_brucei_TREU927 | gene_product=Leucine-rich repeat domain containing protein | transcript_product=Leucine-rich repeat domain containing protein | loc	Leucine-rich repeat domain containing protein	N/A	protein binding	N/A	GO:0005515	Tb927.10.10190	N/A	N/A	GO:0005515	protein binding	N/A	N/A	GO:0005737	cytoplasm	N/A	N/A	N/A	N/A	Tb927.10.10190	N/A	Leucine-rich repeat domain containing protein	cytoplasm(reticulated) GO:0005737	cytoplasm(points), cytoplasm(<10%), flagellar cytoplasm(<10%), nuclear lumen(<10%) GO:0005737	cytoplasm(reticulated) GO:0005737	0	0	22221000	25597000	23042000	0	2	2	2	2	2	2	94.629	0.0049974	1.7925	59768000	8	0	0
0.788576	1.28818	2.18373	Tb927.10.3010:mRNA-p1	Tb927.10.3010:mRNA-p1	Tb927.10.3010	Tb927.10.3010:mRNA-p1 | transcript=Tb927.10.3010:mRNA | gene=Tb927.10.3010 | organism=Trypanosoma_brucei_brucei_TREU927 | gene_product=hook complex protein, conserved | transcript_product=hook complex protein, conserved | location=Tb927_10_v5.1:786335-7900	hook complex protein, conserved	protein complex binding	N/A	GO:0032403	N/A	Tb927.10.3010	N/A	N/A	N/A	N/A	N/A	N/A	GO:0120120	bilobe structure	GO:0044877	protein-containing complex binding	N/A	N/A	Tb927.10.3010	N/A	hook complex protein, conserved	hook complex GO:0120120	hook complex GO:0120120	hook complex GO:0120120	5844300	0	5086800	7430300	8861400	7578900	9	9	9	9.9	9.9	9.9	133.39	0	8.2884	42545000	25	3	1
0.214043	0.765945	2.18367	Tb927.7.1390:mRNA-p1	Tb927.7.1390:mRNA-p1	Tb927.7.1390	Tb927.7.1390:mRNA-p1 | transcript=Tb927.7.1390:mRNA | gene=Tb927.7.1390 | organism=Trypanosoma_brucei_brucei_TREU927 | gene_product=RNA-binding protein, putative | transcript_product=RNA-binding protein, putative | location=Tb927_07_v5.1:353441-353995(+) |	RNA-binding protein, putative	N/A	nucleic acid binding	N/A	GO:0003676	Tb927.7.1390	N/A	N/A	GO:0003676	nucleic acid binding	N/A	N/A	GO:0031981	nuclear lumen	N/A	N/A	N/A	N/A	Tb927.7.1390	N/A	RNA-binding protein, putative	nuclear lumen GO:0031981	nuclear lumen GO:0031981	nuclear lumen GO:0031981	0	0	12691000	14420000	13293000	0	4	4	4	21.7	21.7	21.7	20.679	0	17.203	56458000	17	3	2
0.0622686	0.0666599	2.18265	Tb927.4.3150:mRNA-p1	Tb927.4.3150:mRNA-p1	Tb927.4.3150	Tb927.4.3150:mRNA-p1 | transcript=Tb927.4.3150:mRNA | gene=Tb927.4.3150 | organism=Trypanosoma_brucei_brucei_TREU927 | gene_product=KKT-interacting protein 10 | transcript_product=KKT-interacting protein 10 | location=Tb927_04_v5.1:827846-828877(+) | prote	hypothetical protein, conserved	N/A	N/A	N/A	N/A	Tb927.4.3150	N/A	N/A	N/A	N/A	N/A	N/A	GO:0000776;GO:0005739;GO:0005654;GO:0005634	kinetochore;mitochondrion;nucleoplasm;nucleus	N/A	N/A	N/A	N/A	Tb927.4.3150	N/A	KKT-interacting protein 10	nucleoplasm(points, strong), nucleoplasm GO:0005654	nucleoplasm(50%), nucleoplasm(points, 50%) GO:0005654	nucleoplasm(points, strong), nucleoplasm GO:0005654	0	0	3049500	3328600	0	3327400	2	2	2	5.5	5.5	5.5	38.204	0.0011019	2.332	11678000	8	0	1
1.12118	1.28303	2.17005	Tb927.11.3850:mRNA-p1	Tb927.11.3850:mRNA-p1	Tb927.11.3850	Tb927.11.3850:mRNA-p1 | transcript=Tb927.11.3850:mRNA | gene=Tb927.11.3850 | organism=Trypanosoma_brucei_brucei_TREU927 | gene_product=AMP deaminase, putative | transcript_product=AMP deaminase, putative | location=Tb927_11_v5.1:1125684-1130360(+) | protei	AMP deaminase, putative	deaminase activity	deaminase activity	GO:0019239	GO:0019239	Tb927.11.3850	N/A	N/A	GO:0003876;GO:0019239	AMP deaminase activity;deaminase activity	GO:0032264	IMP salvage	GO:0036064;GO:0005737;GO:0005829;GO:0020015	ciliary basal body;cytoplasm;cytosol;glycosome	GO:0003876;GO:0019239	AMP deaminase activity;deaminase activity	GO:0046033;GO:0006188;GO:0009168	AMP metabolic process;IMP biosynthetic process;purine ribonucleoside monophosphate biosynthetic process	Tb927.11.3850	N/A	AMP deaminase, putative	cytoplasm(points), basal body(region) GO:0005737 GO:0036064		cytoplasm(points), basal body(region) GO:0005737 GO:0036064	2146800	4250500	7468600	8260700	11401000	10428000	21	21	21	20	20	20	175.55	0	58.093	123640000	74	5	10
0.986324	0.945897	2.16572	Tb927.8.7210:mRNA-p1;Tb927.4.5190:mRNA-p1	Tb927.8.7210:mRNA-p1;Tb927.4.5190:mRNA-p1	Tb927.8.7210;Tb927.4.5190	Tb927.8.7210:mRNA-p1 | transcript=Tb927.8.7210:mRNA | gene=Tb927.8.7210 | organism=Trypanosoma_brucei_brucei_TREU927 | gene_product=hypothetical protein, conserved | transcript_product=hypothetical protein, conserved | location=Tb927_08_v5.1:2071616-207206	hypothetical protein, conserved;hypothetical protein, conserved	N/A;N/A	N/A;N/A	N/A;N/A	N/A;N/A	Tb927.4.5190;Tb927.8.7210	N/A;N/A	N/A;N/A	N/A;N/A	N/A;N/A	N/A;N/A	N/A;N/A	GO:0036064;GO:0097014;GO:0005737;GO:0031981;GO:0005930;GO:0005737	ciliary basal body;ciliary plasm;cytoplasm;nuclear lumen;axoneme;cytoplasm	N/A;N/A	N/A;N/A	N/A;N/A	N/A;N/A	Tb927.4.5190;Tb927.8.7210	N/A;N/A	hypothetical protein, conserved;hypothetical protein, conserved	axoneme(50%), cytoplasm(points) GO:0005737 GO:0005930	cytoplasm, basal body(region, 50%), flagellar cytoplasm, nuclear lumen GO:0005737 GO:0036064 GO:0097014 GO:0031981;cytoplasm(reticulated) GO:0005737 GO:0005930	axoneme(50%), cytoplasm(points) GO:0005737 GO:0005930	3853800	2956400	0	4798800	4198000	5752200	3	3	3	28.9	28.9	28.9	16.908	0	7.5359	25685000	15	1	2
0.184375	0.336503	2.15964	Tb927.7.2970:mRNA-p1	Tb927.7.2970:mRNA-p1	Tb927.7.2970	Tb927.7.2970:mRNA-p1 | transcript=Tb927.7.2970:mRNA | gene=Tb927.7.2970 | organism=Trypanosoma_brucei_brucei_TREU927 | gene_product=ATP-dependent DEAD/H RNA helicase, putative | transcript_product=ATP-dependent DEAD/H RNA helicase, putative | location=Tb92	ATP-dependent DEAD/H RNA helicase, putative	ATP binding;ATP-dependent helicase activity	ATP binding;nucleic acid binding	GO:0005524;GO:0008026	GO:0005524;GO:0003676	Tb927.7.2970	N/A	N/A	GO:0005524;GO:0003676	ATP binding;nucleic acid binding	N/A	N/A	GO:0005737;GO:0031981	cytoplasm;nuclear lumen	GO:0005524;GO:0004386	ATP binding;helicase activity	GO:0006139	nucleobase-containing compound metabolic process	Tb927.7.2970	N/A	ATP-dependent DEAD/H RNA helicase, putative	nuclear lumen, cytoplasm(points), cytoplasm GO:0031981 GO:0005737	cytoplasm(weak, reticulated), nucleus(weak, 25%) GO:0031981 GO:0005737	nuclear lumen, cytoplasm(points), cytoplasm GO:0031981 GO:0005737	0	0	4822100	4702800	5711200	0	6	6	6	11.5	11.5	11.5	92.253	0	7.6393	28429000	24	1	2
0.742288	1.37176	2.14909	Tb927.6.2010:mRNA-p1	Tb927.6.2010:mRNA-p1	Tb927.6.2010	Tb927.6.2010:mRNA-p1 | transcript=Tb927.6.2010:mRNA | gene=Tb927.6.2010 | organism=Trypanosoma_brucei_brucei_TREU927 | gene_product=acyl-CoA synthetase, putative | transcript_product=acyl-CoA synthetase, putative | location=Tb927_06_v5.1:653933-655504(-) |	acyl-CoA synthetase, putative	N/A	catalytic activity	N/A	GO:0003824	Tb927.6.2010	N/A	N/A	N/A	N/A	N/A	N/A	GO:0005739	mitochondrion	N/A	N/A	N/A	N/A	Tb927.6.2010	N/A	acyl-CoA synthetase, putative	mitochondrion(75%), cytoplasm(points, weak, 25%) GO:0005739		mitochondrion(75%), cytoplasm(points, weak, 25%) GO:0005739	0	7317600	9570500	12396000	12050000	11848000	11	11	11	29.6	29.6	29.6	58.952	0	25.432	72486000	34	0	3
0.708186	6.33102	2.14255	Tb927.10.11510:mRNA-p1	Tb927.10.11510:mRNA-p1	Tb927.10.11510	Tb927.10.11510:mRNA-p1 | transcript=Tb927.10.11510:mRNA | gene=Tb927.10.11510 | organism=Trypanosoma_brucei_brucei_TREU927 | gene_product=hypothetical protein, conserved | transcript_product=hypothetical protein, conserved | location=Tb927_10_v5.1:2808068-	hypothetical protein, conserved	N/A	N/A	N/A	N/A	Tb927.10.11510	N/A	N/A	N/A	N/A	N/A	N/A	GO:0005737;GO:0005634;GO:0030133	cytoplasm;nucleus;transport vesicle	N/A	N/A	N/A	N/A	Tb927.10.11510	N/A	hypothetical protein, conserved		cytoplasm(reticulated), endocytic GO:0005737 GO:0030133		0	6325400064	0	380769984	5065999872	8105699840	8	8	8	27	27	27	46.871	0	17.543	24404000000	28	1	3
0.423391	0.497629	2.13667	Tb927.8.7970:mRNA-p1	Tb927.8.7970:mRNA-p1	Tb927.8.7970	Tb927.8.7970:mRNA-p1 | transcript=Tb927.8.7970:mRNA | gene=Tb927.8.7970 | organism=Trypanosoma_brucei_brucei_TREU927 | gene_product=hypothetical protein | transcript_product=hypothetical protein | location=Tb927_08_v5.1:2347985-2349469(+) | protein_length=							N/A	N/A	N/A	N/A	N/A	N/A	N/A	N/A	N/A	N/A	N/A	N/A	Tb927.8.7970	N/A	hypothetical protein				5623200	0	0	4072200	4319800	3622900	7	7	7	23.9	23.9	23.9	53.211	0	11.809	32260000	20	3	3
0.893012	1.05936	2.1335	Tb927.7.510:mRNA-p1;Tb11.v5.0890.1-p1	Tb927.7.510:mRNA-p1;Tb11.v5.0890.1-p1	Tb927.7.510;Tb11.v5.0890	Tb927.7.510:mRNA-p1 | transcript=Tb927.7.510:mRNA | gene=Tb927.7.510 | organism=Trypanosoma_brucei_brucei_TREU927 | gene_product=hypothetical protein, conserved | transcript_product=hypothetical protein, conserved | location=Tb927_07_v5.1:99076-100146(-) |	hypothetical protein, conserved	N/A	N/A	N/A	N/A	Tb927.7.510	N/A;N/A	N/A;N/A	N/A;N/A	N/A;N/A	N/A;N/A	N/A;N/A	N/A;GO:0060170;GO:0005737;GO:0030133	N/A;ciliary membrane;cytoplasm;transport vesicle	N/A;N/A	N/A;N/A	N/A;N/A	N/A;N/A	Tb11.v5.0890;Tb927.7.510	N/A;N/A	hypothetical protein, conserved;hypothetical protein, conserved	flagellar membrane, endocytic, cytoplasm GO:0005737 GO:0030133 GO:0060170	cytoplasm, endocytic GO:0005737 GO:0030133 GO:0060170	flagellar membrane, endocytic, cytoplasm GO:0005737 GO:0030133 GO:0060170	5339000	4228900	0	7142000	6843100	6428000	4	4	4	13.8	13.8	13.8	39.995	0	9.3065	35006000	16	3	2
0.955106	0.916662	2.11408	Tb927.10.2650:mRNA-p1	Tb927.10.2650:mRNA-p1	Tb927.10.2650	Tb927.10.2650:mRNA-p1 | transcript=Tb927.10.2650:mRNA | gene=Tb927.10.2650 | organism=Trypanosoma_brucei_brucei_TREU927 | gene_product=hypothetical protein, conserved | transcript_product=hypothetical protein, conserved | location=Tb927_10_v5.1:684475-6880							N/A	N/A	N/A	N/A	N/A	N/A	GO:0120120	bilobe structure	N/A	N/A	N/A	N/A	Tb927.10.2650	N/A	hypothetical protein, conserved		hook complex GO:0120120		0	3393900	3650000	4936100	5706400	4248900	9	9	9	11	11	11	132.99	0	18.637	30597000	27	1	4
0.140541	0.321674	2.10397	Tb927.7.1280:mRNA-p1;Tb927.7.1260:mRNA-p1	Tb927.7.1280:mRNA-p1;Tb927.7.1260:mRNA-p1	Tb927.7.1280;Tb927.7.1260	Tb927.7.1280:mRNA-p1 | transcript=Tb927.7.1280:mRNA | gene=Tb927.7.1280 | organism=Trypanosoma_brucei_brucei_TREU927 | gene_product=hypothetical protein, conserved | transcript_product=hypothetical protein, conserved | location=Tb927_07_v5.1:331746-332447(	hypothetical protein, conserved;hypothetical protein, conserved	N/A;N/A	N/A;N/A	N/A;N/A	N/A;N/A	Tb927.7.1260;Tb927.7.1280	GO:0016021;GO:0016021	integral component of membrane;integral component of membrane	N/A;N/A	N/A;N/A	N/A;N/A	N/A;N/A	GO:0020016;GO:0005737;GO:0030133;GO:0097014;GO:0005737;GO:0031981;GO:0030133	ciliary pocket;cytoplasm;transport vesicle;ciliary plasm;cytoplasm;nuclear lumen;transport vesicle	N/A;N/A	N/A;N/A	N/A;N/A	N/A;N/A	Tb927.7.1260;Tb927.7.1280	N/A;N/A	hypothetical protein, conserved;hypothetical protein, conserved	endocytic, cytoplasm GO:0020016 GO:0030133 GO:0005737;cytoplasm, endocytic, flagellar cytoplasm, nuclear lumen GO:0030133 GO:0005737 GO:0097014 GO:0031981	flagellar pocket(75%), endocytic(75%) GO:0020016 GO:0030133 GO:0005737;endocytic GO:0030133 GO:0005737 GO:0097014 GO:0031981	endocytic, cytoplasm GO:0020016 GO:0030133 GO:0005737;cytoplasm, endocytic, flagellar cytoplasm, nuclear lumen GO:0030133 GO:0005737 GO:0097014 GO:0031981	0	3913500	0	4785000	3448900	0	2	2	2	17.6	17.6	17.6	26.047	0	18.622	22316000	15	1	2
0.170322	0.283272	2.09633	Tb927.11.9300:mRNA-p1	Tb927.11.9300:mRNA-p1	Tb927.11.9300	Tb927.11.9300:mRNA-p1 | transcript=Tb927.11.9300:mRNA | gene=Tb927.11.9300 | organism=Trypanosoma_brucei_brucei_TREU927 | gene_product=Domain of unknown function (DUF3342), putative | transcript_product=Domain of unknown function (DUF3342), putative | loca	Domain of unknown function (DUF3342), putative	N/A	N/A	N/A	N/A	Tb927.11.9300	N/A	N/A	N/A	N/A	N/A	N/A	GO:0005737	cytoplasm	N/A	N/A	N/A	N/A	Tb927.11.9300	N/A	Domain of unknown function (DUF3342), putative	cytoplasm(points) GO:0005737	cytoplasm(points) GO:0005737	cytoplasm(points) GO:0005737	0	0	3727800	0	4273100	3541600	2	2	2	9.1	9.1	9.1	62.355	0	5.6299	16971000	13	1	1
0.454734	1.01015	2.09285	Tb927.10.2760:mRNA-p1	Tb927.10.2760:mRNA-p1	Tb927.10.2760	Tb927.10.2760:mRNA-p1 | transcript=Tb927.10.2760:mRNA | gene=Tb927.10.2760 | organism=Trypanosoma_brucei_brucei_TREU927 | gene_product=ATPase family associated with various cellular activities (AAA), putative | transcript_product=ATPase family associated w	ATPase family associated with various cellular activities (AAA), putative	N/A	ATP binding	N/A	GO:0005524	Tb927.10.2760	N/A	N/A	GO:0005524;GO:0016887	ATP binding;ATP hydrolysis activity	N/A	N/A	GO:0005737;GO:0030133	cytoplasm;transport vesicle	N/A	N/A	N/A	N/A	Tb927.10.2760	N/A	ATPase family associated with various cellular activities (AAA), putative	endocytic, cytoplasm(reticulated) GO:0005737 GO:0030133	cytoplasm(reticulated, points) GO:0005737 GO:0030133	endocytic, cytoplasm(reticulated) GO:0005737 GO:0030133	0	0	9006200	0	9672700	9175900	5	5	5	14.5	14.5	14.5	81.153	0	5.8781	30735000	19	1	3
0.995964	0.679937	2.09114	Tb927.10.600:mRNA-p1	Tb927.10.600:mRNA-p1	Tb927.10.600	Tb927.10.600:mRNA-p1 | transcript=Tb927.10.600:mRNA | gene=Tb927.10.600 | organism=Trypanosoma_brucei_brucei_TREU927 | gene_product=Mitochondrial ribosomal protein L29 | transcript_product=Mitochondrial ribosomal protein L29 | location=Tb927_10_v5.1:157880	Mitochondrial ribosomal protein L29	N/A	N/A	N/A	N/A	Tb927.10.600	N/A	N/A	N/A	N/A	N/A	N/A	GO:0005737;GO:0005762;GO:0005739;GO:0030133	cytoplasm;mitochondrial large ribosomal subunit;mitochondrion;transport vesicle	N/A	N/A	N/A	N/A	Tb927.10.600	N/A	Mitochondrial ribosomal protein L29		endocytic, cytoplasm GO:0030133 GO:0005737		0	2873400	3194100	3836000	5516400	3335600	6	6	6	19.8	19.8	19.8	62.775	0	5.9985	28896000	22	0	2
0.715479	1.16478	2.08749	Tb927.7.6900:mRNA-p1	Tb927.7.6900:mRNA-p1	Tb927.7.6900	Tb927.7.6900:mRNA-p1 | transcript=Tb927.7.6900:mRNA | gene=Tb927.7.6900 | organism=Trypanosoma_brucei_brucei_TREU927 | gene_product=Sister chromatid cohesion protein 1 | transcript_product=Sister chromatid cohesion protein 1 | location=Tb927_07_v5.1:196493	Sister chromatid cohesion protein 1	N/A	protein binding	N/A	GO:0005515	Tb927.7.6900	GO:0008278	cohesin complex	GO:0005515	protein binding	GO:0007062	sister chromatid cohesion	GO:0008278;GO:0005737;GO:0034991;GO:0034990;GO:0005654;GO:0005634;GO:0000795	cohesin complex;cytoplasm;nuclear meiotic cohesin complex;nuclear mitotic cohesin complex;nucleoplasm;nucleus;synaptonemal complex	GO:0003682	chromatin binding	GO:0051301;GO:0051177;GO:0007076;GO:0007064;GO:1990414;GO:0007130	cell division;meiotic sister chromatid cohesion;mitotic chromosome condensation;mitotic sister chromatid cohesion;replication-born double-strand break repair via sister chromatid exchange;synaptonemal complex assembly	Tb927.7.6900	N/A	Sister chromatid cohesion protein 1	nucleoplasm(50%), cytoplasm(reticulated, points) GO:0005654 GO:0005737	nucleoplasm GO:0005654 GO:0005737	nucleoplasm(50%), cytoplasm(reticulated, points) GO:0005654 GO:0005737	0	5516300	0	5924100	5591100	0	6	6	6	16.1	16.1	16.1	63.033	0	13.615	25284000	17	0	3
0.600775	1.41141	2.07681	Tb11.v5.0326.1-p1	Tb11.v5.0326.1-p1	Tb11.v5.0326	Tb11.v5.0326.1-p1 | transcript=Tb11.v5.0326.1 | gene=Tb11.v5.0326 | organism=Trypanosoma_brucei_brucei_TREU927 | gene_product=retrotransposon hot spot (RHS) protein, putative | transcript_product=retrotransposon hot spot (RHS) protein, putative | location=							N/A	N/A	N/A	N/A	N/A	N/A	N/A	N/A	N/A	N/A	N/A	N/A	Tb11.v5.0326	N/A	retrotransposon hot spot (RHS) protein, putative				0	11377000	9487900	17991000	16405000	8936500	9	3	3	43	14.9	14.9	34.883	0	17.143	64178000	17	5	7
0.799253	1.05934	2.07082	Tb927.11.15690:mRNA-p1	Tb927.11.15690:mRNA-p1	Tb927.11.15690	Tb927.11.15690:mRNA-p1 | transcript=Tb927.11.15690:mRNA | gene=Tb927.11.15690 | organism=Trypanosoma_brucei_brucei_TREU927 | gene_product=U5 snRNP-associated 102 kDa protein, putative | transcript_product=U5 snRNP-associated 102 kDa protein, putative | loc	U5 snRNP-associated 102 kDa protein, putative	N/A	protein binding	N/A	GO:0005515	Tb927.11.15690	N/A	N/A	GO:0005515	protein binding	GO:0000398	mRNA splicing, via spliceosome	GO:0000974;GO:0071007;GO:0071013;GO:0005654;GO:0005634;GO:0071014	Prp19 complex;U2-type catalytic step 2 spliceosome;catalytic step 2 spliceosome;nucleoplasm;nucleus;post-mRNA release spliceosomal complex	N/A	N/A	GO:0000349;GO:0000398	generation of catalytic spliceosome for first transesterification step;mRNA splicing, via spliceosome	Tb927.11.15690	N/A	U5 snRNP-associated 102 kDa protein, putative		nucleoplasm(points) GO:0005654		0	3288900	2646200	4276300	4533100	3481100	9	9	9	13.7	13.7	13.7	111.07	0	24.504	38305000	32	2	5
0.864142	0.882556	2.07024	Tb927.3.4140:mRNA-p1	Tb927.3.4140:mRNA-p1	Tb927.3.4140	Tb927.3.4140:mRNA-p1 | transcript=Tb927.3.4140:mRNA | gene=Tb927.3.4140 | organism=Trypanosoma_brucei_brucei_TREU927 | gene_product=hypothetical protein, conserved | transcript_product=hypothetical protein, conserved | location=Tb927_03_v5.1:1164410-116609	hypothetical protein, conserved	N/A	N/A	N/A	N/A	Tb927.3.4140	N/A	N/A	N/A	N/A	N/A	N/A	GO:0005739;GO:0005654	mitochondrion;nucleoplasm	N/A	N/A	N/A	N/A	Tb927.3.4140	N/A	hypothetical protein, conserved	nucleoplasm, cytoplasm(points, weak) GO:0005654	nucleoplasm GO:0005654	nucleoplasm, cytoplasm(points, weak) GO:0005654	0	5248300	5331100	6234500	9187600	6479800	7	7	7	16.9	16.9	16.9	61.891	0	30.985	43997000	31	3	4
1.30352	0.694747	2.06466	Tb927.10.7290:mRNA-p1	Tb927.10.7290:mRNA-p1	Tb927.10.7290	Tb927.10.7290:mRNA-p1 | transcript=Tb927.10.7290:mRNA | gene=Tb927.10.7290 | organism=Trypanosoma_brucei_brucei_TREU927 | gene_product=Flagellar Member 2 | transcript_product=Flagellar Member 2 | location=Tb927_10_v5.1:1838047-1841514(-) | protein_length=1	Flagellar Member 2	N/A	N/A	N/A	N/A	Tb927.10.7290	N/A	N/A	N/A	N/A	N/A	N/A	GO:0005930;GO:0005737;GO:0031514;GO:0097740	axoneme;cytoplasm;motile cilium;paraflagellar rod	N/A	N/A	N/A	N/A	Tb927.10.7290	N/A	Flagellar Member 2	cytoplasm(points, patchy), paraflagellar rod(<10%, strong) GO:0097740 GO:0005737	paraflagellar rod, cytoplasm(weak) GO:0097740 GO:0005737	cytoplasm(points, patchy), paraflagellar rod(<10%, strong) GO:0097740 GO:0005737	2463600	0	2115400	3441700	3010700	3001700	6	6	6	10.3	10.3	10.3	129.88	0	51.505	19952000	32	2	1
0.0162599	0.022143	2.03784	Tb927.10.10120:mRNA-p1	Tb927.10.10120:mRNA-p1	Tb927.10.10120	Tb927.10.10120:mRNA-p1 | transcript=Tb927.10.10120:mRNA | gene=Tb927.10.10120 | organism=Trypanosoma_brucei_brucei_TREU927 | gene_product=hypothetical protein, conserved | transcript_product=hypothetical protein, conserved | location=Tb927_10_v5.1:2493006-	hypothetical protein, conserved	N/A	N/A	N/A	N/A	Tb927.10.10120	N/A	N/A	N/A	N/A	N/A	N/A	GO:0020023;GO:0005739	kinetoplast;mitochondrion	N/A	N/A	N/A	N/A	Tb927.10.10120	NN: MRRCKLWLQGKGLTTLISAVSS	hypothetical protein, conserved	mitochondrion, kinetoplast(region, strong) GO:0005739 GO:0020023		mitochondrion, kinetoplast(region, strong) GO:0005739 GO:0020023	0	1212300	930610	1592300	1250000	1524600	3	3	3	11	11	11	63.236	0	8.6637	7897600	16	1	1
0.898016	0.745785	2.03655	Tb927.11.13840:mRNA-p1	Tb927.11.13840:mRNA-p1	Tb927.11.13840	Tb927.11.13840:mRNA-p1 | transcript=Tb927.11.13840:mRNA | gene=Tb927.11.13840 | organism=Trypanosoma_brucei_brucei_TREU927 | gene_product=hypothetical protein, conserved | transcript_product=hypothetical protein, conserved | location=Tb927_11_v5.1:3681549-	hypothetical protein, conserved	N/A	N/A	N/A	N/A	Tb927.11.13840	N/A	N/A	N/A	N/A	N/A	N/A	GO:0005930;GO:0097014;GO:0005737;GO:0005739;GO:0031981	axoneme;ciliary plasm;cytoplasm;mitochondrion;nuclear lumen	N/A	N/A	N/A	N/A	Tb927.11.13840	N/A	hypothetical protein, conserved	cytoplasm, flagellar cytoplasm, nuclear lumen GO:0005930 GO:0005737 GO:0097014 GO:0031981	axoneme, cytoplasm(weak) GO:0005930 GO:0005737 GO:0097014 GO:0031981	cytoplasm, flagellar cytoplasm, nuclear lumen GO:0005930 GO:0005737 GO:0097014 GO:0031981	0	4230800	4196800	4875600	4905900	7381700	5	5	5	13.1	13.1	13.1	79.025	0	12.242	29859000	17	0	2
0.482635	1.14553	2.03088	Tb927.10.4460:mRNA-p1;Tb10.v4.0036:mRNA-p1	Tb927.10.4460:mRNA-p1;Tb10.v4.0036:mRNA-p1	Tb927.10.4460;Tb10.v4.0036	Tb927.10.4460:mRNA-p1 | transcript=Tb927.10.4460:mRNA | gene=Tb927.10.4460 | organism=Trypanosoma_brucei_brucei_TREU927 | gene_product=leucine carboxyl methyltransferase, putative | transcript_product=leucine carboxyl methyltransferase, putative | location	leucine carboxyl methyltransferase, putative;leucine carboxyl methyltransferase, putative	N/A;protein C-terminal carboxyl O-methyltransferase activity	methyltransferase activity;methyltransferase activity	N/A;GO:0003880	GO:0008168;GO:0008168	Tb10.v4.0036;Tb927.10.4460	N/A;N/A	N/A;N/A	GO:0008168;GO:0008168	methyltransferase activity;methyltransferase activity	GO:0032259;GO:0032259	methylation;methylation	N/A;N/A	N/A;N/A	N/A;GO:0003880	N/A;protein C-terminal carboxyl O-methyltransferase activity	N/A;GO:0006464	N/A;cellular protein modification process	Tb10.v4.0036;Tb927.10.4460	N/A;N/A	leucine carboxyl methyltransferase, putative;leucine carboxyl methyltransferase, putative				0	0	8005600	9022800	7235600	0	4	4	4	20.3	20.3	20.3	34.221	0	7.9657	43803000	17	1	1
0.238232	0.258732	2.02433	Tb927.10.5940:mRNA-p1;Tb927.10.5930:mRNA-p1	Tb927.10.5940:mRNA-p1;Tb927.10.5930:mRNA-p1	Tb927.10.5940;Tb927.10.5930	Tb927.10.5940:mRNA-p1 | transcript=Tb927.10.5940:mRNA | gene=Tb927.10.5940 | organism=Trypanosoma_brucei_brucei_TREU927 | gene_product=NEK family Serine/threonine-protein kinase, putative | transcript_product=NEK family Serine/threonine-protein kinase, put	NEK family Serine/threonine-protein kinase, putative;NEK family Serine/threonine-protein kinase, putative	N/A;ATP binding;protein serine/threonine kinase activity	ATP binding;protein kinase activity;ATP binding;protein kinase activity	N/A;GO:0005524;GO:0004674	GO:0005524;GO:0004672;GO:0005524;GO:0004672	Tb927.10.5930;Tb927.10.5940	N/A;N/A	N/A;N/A	GO:0005524;GO:0004672;GO:0106310;GO:0106311;GO:0005524;GO:0004672	ATP binding;protein kinase activity;protein serine kinase activity;protein threonine kinase activity;ATP binding;protein kinase activity	GO:0006468;GO:0006468	protein phosphorylation;protein phosphorylation	GO:0005737;GO:0097014;GO:0005737;GO:0031981	cytoplasm;ciliary plasm;cytoplasm;nuclear lumen	GO:0005524;GO:0004674;GO:0005524;GO:0004674	ATP binding;protein serine/threonine kinase activity;ATP binding;protein serine/threonine kinase activity	GO:0044145;GO:0006468;GO:0009372;GO:0044145;GO:0006468;GO:0009372	modulation of formation of structure involved in a symbiotic process;protein phosphorylation;quorum sensing;modulation of formation of structure involved in a symbiotic process;protein phosphorylation;quorum sensing	Tb927.10.5930;Tb927.10.5940	N/A;N/A	NEK family Serine/threonine-protein kinase, putative;NEK family Serine/threonine-protein kinase, putative	cytoplasm, flagellar cytoplasm GO:0005737 GO:0097014 GO:0031981	cytoplasm, flagellar cytoplasm, nuclear lumen GO:0005737 GO:0097014 GO:0031981	cytoplasm, flagellar cytoplasm GO:0005737 GO:0097014 GO:0031981	0	2680300	0	2707400	2718400	0	23	3	3	57.5	8.9	8.9	55.11	0	5.9185	13711000	16	15	18
0.642854	1.27573	2.01006	Tb927.3.4420:mRNA-p1	Tb927.3.4420:mRNA-p1	Tb927.3.4420	Tb927.3.4420:mRNA-p1 | transcript=Tb927.3.4420:mRNA | gene=Tb927.3.4420 | organism=Trypanosoma_brucei_brucei_TREU927 | gene_product=hypothetical protein, conserved | transcript_product=hypothetical protein, conserved | location=Tb927_03_v5.1:1241845-124317	hypothetical protein, conserved	N/A	N/A	N/A	N/A	Tb927.3.4420	N/A	N/A	N/A	N/A	N/A	N/A	GO:0020015;GO:0005739	glycosome;mitochondrion	N/A	N/A	N/A	N/A	Tb927.3.4420	N/A	hypothetical protein, conserved	cytoplasm(weak, reticulated) GO:0020015	glycosome GO:0020015	cytoplasm(weak, reticulated) GO:0020015	0	8107000	6415000	10748000	11147000	7295100	9	9	9	27.8	27.8	27.8	49.984	0	15.856	77119000	25	2	3
0.213489	-0.212033	2.0005	Tb927.11.9190:mRNA-p1	Tb927.11.9190:mRNA-p1	Tb927.11.9190	Tb927.11.9190:mRNA-p1 | transcript=Tb927.11.9190:mRNA | gene=Tb927.11.9190 | organism=Trypanosoma_brucei_brucei_TREU927 | gene_product=Serine/threonine-protein kinase VPS15 | transcript_product=Serine/threonine-protein kinase VPS15 | location=Tb927_11_v5.1	Serine/threonine-protein kinase VPS15	1-phosphatidylinositol-3-kinase activity;ATP binding;protein kinase activity	ATP binding;binding;protein binding;protein kinase activity	GO:0016303;GO:0005524;GO:0004672	GO:0005524;GO:0005488;GO:0005515;GO:0004672	Tb927.11.9190	N/A	N/A	GO:0005524;GO:0005515;GO:0004672	ATP binding;protein binding;protein kinase activity	GO:0006468	protein phosphorylation	GO:0005737;GO:0005770;GO:0071561;GO:0034271;GO:0034272;GO:0030133	cytoplasm;late endosome;nucleus-vacuole junction;phosphatidylinositol 3-kinase complex, class III, type I;phosphatidylinositol 3-kinase complex, class III, type II;transport vesicle	GO:0016303;GO:0005524;GO:0004672;GO:0004674	1-phosphatidylinositol-3-kinase activity;ATP binding;protein kinase activity;protein serine/threonine kinase activity	GO:0030242;GO:0051301;GO:0000902;GO:0060285;GO:0006897;GO:0006886;GO:0045324;GO:0016236;GO:0006468;GO:0006623	autophagy of peroxisome;cell division;cell morphogenesis;cilium-dependent cell motility;endocytosis;intracellular protein transport;late endosome to vacuole transport;macroautophagy;protein phosphorylation;protein targeting to vacuole	Tb927.11.9190	N/A	Serine/threonine-protein kinase VPS15	endocytic, cytoplasm GO:0005737 GO:0030133	cytoplasm(points) GO:0005737 GO:0030133	endocytic, cytoplasm GO:0005737 GO:0030133	0	0	1396200	1470300	1322800	0	4	4	4	4.8	4.8	4.8	150.6	0	5.96	13182000	15	1	3
0.33005	0.790667	2.00016	Tb927.4.4340:mRNA-p1	Tb927.4.4340:mRNA-p1	Tb927.4.4340	Tb927.4.4340:mRNA-p1 | transcript=Tb927.4.4340:mRNA | gene=Tb927.4.4340 | organism=Trypanosoma_brucei_brucei_TREU927 | gene_product=Domain of unknown function (DUF4498), putative | transcript_product=Domain of unknown function (DUF4498), putative | locatio	Domain of unknown function (DUF4498), putative	N/A	N/A	N/A	N/A	Tb927.4.4340	GO:0005856	cytoskeleton	N/A	N/A	N/A	N/A	GO:0097014;GO:0005737	ciliary plasm;cytoplasm	N/A	N/A	N/A	N/A	Tb927.4.4340	N/A	Domain of unknown function (DUF4498), putative	cytoplasm, flagellar cytoplasm GO:0005737 GO:0097014	cytoplasm, flagellar cytoplasm GO:0005737 GO:0097014	cytoplasm, flagellar cytoplasm GO:0005737 GO:0097014	0	8495600	0	0	8604700	8387900	4	4	4	17.3	17.3	17.3	40.693	0	17.346	43581000	18	3	3
0.77836	1.01735	1.99925	Tb927.4.3680:mRNA-p1	Tb927.4.3680:mRNA-p1	Tb927.4.3680	Tb927.4.3680:mRNA-p1 | transcript=Tb927.4.3680:mRNA | gene=Tb927.4.3680 | organism=Trypanosoma_brucei_brucei_TREU927 | gene_product=protein phosphatase 2C, putative | transcript_product=protein phosphatase 2C, putative | location=Tb927_04_v5.1:931755-93259	protein phosphatase 2C, putative	N/A	catalytic activity	N/A	GO:0003824	Tb927.4.3680	N/A	N/A	GO:0046872;GO:0016791;GO:0106306;GO:0106307	metal ion binding;phosphatase activity;protein serine phosphatase activity;protein threonine phosphatase activity	N/A	N/A	GO:0020023;GO:0005739;GO:0030133	kinetoplast;mitochondrion;transport vesicle	N/A	N/A	N/A	N/A	Tb927.4.3680	N/A	protein phosphatase 2C, putative	mitochondrion(75%), kinetoplast(region, strong, 75%) GO:0030133 GO:0005739 GO:0020023	endocytic, cytoplasm(weak) GO:0030133 GO:0005739 GO:0020023	mitochondrion(75%), kinetoplast(region, strong, 75%) GO:0030133 GO:0005739 GO:0020023	10567000	0	9135400	12828000	13285000	13277000	6	6	6	35.5	35.5	35.5	29.99	0	11.793	75078000	25	4	2
1.03524	0.714811	1.99148	Tb927.7.6960.2:mRNA-p1;Tb927.7.6960.1:mRNA-p1	Tb927.7.6960.2:mRNA-p1;Tb927.7.6960.1:mRNA-p1	Tb927.7.6960.2;Tb927.7.6960.1	Tb927.7.6960.2:mRNA-p1 | transcript=Tb927.7.6960.2:mRNA | gene=Tb927.7.6960 | organism=Trypanosoma_brucei_brucei_TREU927 | gene_product=ubiquitin-conjugating enzyme E2, putative | transcript_product=ubiquitin-conjugating enzyme E2, putative | location=Tb92	ubiquitin-conjugating enzyme E2, putative;ubiquitin-conjugating enzyme E2, putative	ubiquitin-protein transferase activity;ubiquitin-protein transferase activity	N/A;N/A	GO:0004842;GO:0004842	N/A;N/A	Tb927.7.6960;Tb927.7.6960																			0	3617900	4454800	5081500	5039300	5955800	4	4	4	20.6	20.6	20.6	34.192	0	18.94	27911000	18	2	3
0.662507	1.19869	1.97236	Tb927.8.6080:mRNA-p1	Tb927.8.6080:mRNA-p1	Tb927.8.6080	Tb927.8.6080:mRNA-p1 | transcript=Tb927.8.6080:mRNA | gene=Tb927.8.6080 | organism=Trypanosoma_brucei_brucei_TREU927 | gene_product=Glycerophosphoryl diester phosphodiesterase family, putative | transcript_product=Glycerophosphoryl diester phosphodiesteras	Glycerophosphoryl diester phosphodiesterase family, putative	glycerophosphodiester phosphodiesterase activity	phosphoric diester hydrolase activity	GO:0008889	GO:0008081	Tb927.8.6080	N/A	N/A	GO:0008081	phosphoric diester hydrolase activity	GO:0006629	lipid metabolic process	GO:0005741;GO:0030133	mitochondrial outer membrane;transport vesicle	GO:0008889	glycerophosphodiester phosphodiesterase activity	GO:0010608	posttranscriptional regulation of gene expression	Tb927.8.6080	N/A	Glycerophosphoryl diester phosphodiesterase family, putative		endocytic, cytoplasm(weak, reticulated) GO:0030133		0	8708300	8850900	11312000	13197000	10124000	6	6	6	24	24	24	38.08	0	11.976	58894000	23	2	2
0.143125	0.446888	1.96937	Tb927.8.3680:mRNA-p1	Tb927.8.3680:mRNA-p1	Tb927.8.3680	Tb927.8.3680:mRNA-p1 | transcript=Tb927.8.3680:mRNA | gene=Tb927.8.3680 | organism=Trypanosoma_brucei_brucei_TREU927 | gene_product=kinetoplastid kinetochore protein 4 | transcript_product=kinetoplastid kinetochore protein 4 | location=Tb927_08_v5.1:110089	kinetoplastid kinetochore protein 4	microtubule binding	N/A	GO:0008017	N/A	Tb927.8.3680	N/A	N/A	N/A	N/A	N/A	N/A	GO:0000776;GO:0005634;GO:0005876	kinetochore;nucleus;spindle microtubule	GO:0008017	microtubule binding	GO:0007059	chromosome segregation	Tb927.8.3680	N/A	kinetoplastid kinetochore protein 4	kinetochore, nucleus(cell cycle dependent) GO:0005634 GO:0000776	nucleus(points, cell cycle dependent) GO:0005634 GO:0000776	kinetochore, nucleus(cell cycle dependent) GO:0005634 GO:0000776	0	9328300	0	10113000	8257900	0	4	4	4	9.3	9.3	9.3	69.596	0	8.5286	35825000	14	2	2
0.787318	0.909355	1.95988	Tb927.6.4610:mRNA-p1	Tb927.6.4610:mRNA-p1	Tb927.6.4610	Tb927.6.4610:mRNA-p1 | transcript=Tb927.6.4610:mRNA | gene=Tb927.6.4610 | organism=Trypanosoma_brucei_brucei_TREU927 | gene_product=Ankyrin repeats (3 copies), putative | transcript_product=Ankyrin repeats (3 copies), putative | location=Tb927_06_v5.1:1290	Ankyrin repeats (3 copies), putative	N/A	protein binding	N/A	GO:0005515	Tb927.6.4610	N/A	N/A	GO:0005515	protein binding	N/A	N/A	GO:0005930;GO:0005737	axoneme;cytoplasm	N/A	N/A	N/A	N/A	Tb927.6.4610	N/A	Ankyrin repeats (3 copies), putative	cytoplasm, axoneme GO:0005930 GO:0005737	axoneme, cytoplasm(points, weak) GO:0005930 GO:0005737	cytoplasm, axoneme GO:0005930 GO:0005737	0	4374900	5155200	5950800	5821700	6905400	7	7	7	16.9	16.9	16.9	46.439	0	19.03	53664000	26	3	2
1.29741	0.972074	1.95977	Tb927.11.5050:mRNA-p1	Tb927.11.5050:mRNA-p1	Tb927.11.5050	Tb927.11.5050:mRNA-p1 | transcript=Tb927.11.5050:mRNA | gene=Tb927.11.5050 | organism=Trypanosoma_brucei_brucei_TREU927 | gene_product=fumarate hydratase, class I | transcript_product=fumarate hydratase, class I | location=Tb927_11_v5.1:1441804-1443471(+)	fumarate hydratase, class I	fumarate hydratase activity	fumarate hydratase activity;hydro-lyase activity;lyase activity	GO:0004333	GO:0004333;GO:0016836;GO:0016829	Tb927.11.5050	N/A	N/A	GO:0051539;GO:0003824;GO:0004333;GO:0016836;GO:0016829;GO:0046872	4 iron, 4 sulfur cluster binding;catalytic activity;fumarate hydratase activity;hydro-lyase activity;lyase activity;metal ion binding	GO:0006091	generation of precursor metabolites and energy	GO:0005737;GO:0020023;GO:0005739	cytoplasm;kinetoplast;mitochondrion	GO:0004333	fumarate hydratase activity	GO:0006106	fumarate metabolic process	Tb927.11.5050	N/A	fumarate hydratase, class I	mitochondrion, kinetoplast(region, strong, point) GO:0005737 GO:0005739 GO:0020023	cytoplasm GO:0005737 GO:0005739 GO:0020023	mitochondrion, kinetoplast(region, strong, point) GO:0005737 GO:0005739 GO:0020023	3198900	5397200	5384800	10001000	11045000	6353300	17	17	17	38	38	38	61.344	0	43.231	118390000	69	6	8
1.01442	0.789064	1.95385	Tb927.11.3860:mRNA-p1	Tb927.11.3860:mRNA-p1	Tb927.11.3860	Tb927.11.3860:mRNA-p1 | transcript=Tb927.11.3860:mRNA | gene=Tb927.11.3860 | organism=Trypanosoma_brucei_brucei_TREU927 | gene_product=hypothetical protein, conserved | transcript_product=hypothetical protein, conserved | location=Tb927_11_v5.1:1132000-113	hypothetical protein, conserved	N/A	N/A	N/A	N/A	Tb927.11.3860	N/A	N/A	N/A	N/A	N/A	N/A	GO:0020023;GO:0005739	kinetoplast;mitochondrion	N/A	N/A	N/A	N/A	Tb927.11.3860	N/A	hypothetical protein, conserved	mitochondrion, kinetoplast(region, 50%) GO:0005739 GO:0020023		mitochondrion, kinetoplast(region, 50%) GO:0005739 GO:0020023	0	1447500	0	0	0	2828200	4	4	4	10.4	10.4	10.4	50.409	0	4.8034	7873000	8	1	3
0.262694	-0.389842	1.95179	Tb927.9.5240:mRNA-p1	Tb927.9.5240:mRNA-p1	Tb927.9.5240	Tb927.9.5240:mRNA-p1 | transcript=Tb927.9.5240:mRNA | gene=Tb927.9.5240 | organism=Trypanosoma_brucei_brucei_TREU927 | gene_product=mismatch repair protein MSH3, putative | transcript_product=mismatch repair protein MSH3, putative | location=Tb927_09_v5.1:	mismatch repair protein MSH3, putative	N/A	ATP binding;mismatched DNA binding	N/A	GO:0005524;GO:0030983	Tb927.9.5240	N/A	N/A	GO:0005524;GO:0030983	ATP binding;mismatched DNA binding	GO:0006298	mismatch repair	GO:0032300;GO:0005654;GO:0005634	mismatch repair complex;nucleoplasm;nucleus	GO:0008094;GO:0005515	ATP-dependent activity, acting on DNA;protein binding	GO:0006298	mismatch repair	Tb927.9.5240	N/A	mismatch repair protein MSH3, putative	nucleoplasm GO:0005654	nucleoplasm GO:0005654	nucleoplasm GO:0005654	0	0	2111600	0	0	4121400	4	4	4	9	9	9	102.22	0	9.1305	11118000	9	1	2
0.721811	0.915178	1.93323	Tb927.3.2190:mRNA-p1	Tb927.3.2190:mRNA-p1	Tb927.3.2190	Tb927.3.2190:mRNA-p1 | transcript=Tb927.3.2190:mRNA | gene=Tb927.3.2190 | organism=Trypanosoma_brucei_brucei_TREU927 | gene_product=Capping enzyme RNA triphosphatase 1 | transcript_product=Capping enzyme RNA triphosphatase 1 | location=Tb927_03_v5.1:574447	Capping enzyme RNA triphosphatase 1	ATPase activity;GTPase activity;nucleoside-triphosphatase activity	polynucleotide 5'-phosphatase activity	GO:0016887;GO:0003924;GO:0017111	GO:0004651	Tb927.3.2190	N/A	N/A	GO:0004651	polynucleotide 5'-phosphatase activity	GO:0006397	mRNA processing	GO:0031533;GO:0005730;GO:0005654	mRNA cap methyltransferase complex;nucleolus;nucleoplasm	GO:0016887;GO:0003924;GO:0017111	ATP hydrolysis activity;GTPase activity;nucleoside-triphosphatase activity	GO:0036260;GO:0098507	RNA capping;polynucleotide 5' dephosphorylation	Tb927.3.2190	N/A	Capping enzyme RNA triphosphatase 1	nucleoplasm, nucleolus(strong) GO:0005730 GO:0005654	nucleolus, nucleoplasm GO:0005730 GO:0005654	nucleoplasm, nucleolus(strong) GO:0005730 GO:0005654	0	7673200	5717000	8577700	7162700	10146000	7	7	7	35.6	35.6	35.6	29.326	0	18.504	82100000	29	2	3
2.38536	0.949987	1.93224	Tb927.11.9980:mRNA-p1	Tb927.11.9980:mRNA-p1	Tb927.11.9980	Tb927.11.9980:mRNA-p1 | transcript=Tb927.11.9980:mRNA | gene=Tb927.11.9980 | organism=Trypanosoma_brucei_brucei_TREU927 | gene_product=2-oxoglutarate dehydrogenase E1 component, putative | transcript_product=2-oxoglutarate dehydrogenase E1 component, putat	2-oxoglutarate dehydrogenase E1 component, putative	oxoglutarate dehydrogenase (succinyl-transferring) activity	oxidoreductase activity, acting on the aldehyde or oxo group of donors, disulfide as acceptor;oxoglutarate dehydrogenase (succinyl-transferring) activity;thiamine pyrophosphate binding	GO:0004591	GO:0016624;GO:0004591;GO:0030976	Tb927.11.9980	N/A	N/A	GO:0016624;GO:0004591;GO:0030976	oxidoreductase activity, acting on the aldehyde or oxo group of donors, disulfide as acceptor;oxoglutarate dehydrogenase (succinyl-transferring) activity;thiamine pyrophosphate binding	GO:0055114;GO:0006099	obsolete oxidation-reduction process;tricarboxylic acid cycle	GO:0036064;GO:0097014;GO:0005737;GO:0020023;GO:0005739;GO:0045252	ciliary basal body;ciliary plasm;cytoplasm;kinetoplast;mitochondrion;oxoglutarate dehydrogenase complex	GO:0004591	oxoglutarate dehydrogenase (succinyl-transferring) activity	GO:0006554;GO:0006099;GO:0006568	lysine catabolic process;tricarboxylic acid cycle;tryptophan metabolic process	Tb927.11.9980	N/A	2-oxoglutarate dehydrogenase E1 component, putative	mitochondrion(points), kinetoplast(region, points, 50%) GO:0005737 GO:0097014 GO:0036064 GO:0005739 GO:0020023	cytoplasm, flagellar cytoplasm, basal body GO:0005737 GO:0097014 GO:0036064 GO:0005739 GO:0020023	mitochondrion(points), kinetoplast(region, points, 50%) GO:0005737 GO:0097014 GO:0036064 GO:0005739 GO:0020023	33525000	33268000	42159000	79965000	69943000	60613000	42	42	42	52.7	52.7	52.7	112.95	0	323.31	2215000000	337	26	32
0.680732	1.03288	1.92044	Tb927.11.4170:mRNA-p1	Tb927.11.4170:mRNA-p1	Tb927.11.4170	Tb927.11.4170:mRNA-p1 | transcript=Tb927.11.4170:mRNA | gene=Tb927.11.4170 | organism=Trypanosoma_brucei_brucei_TREU927 | gene_product=kinetoplastid-specific dual specificity phosphatase, putative | transcript_product=kinetoplastid-specific dual specificit	kinetoplastid-specific dual specificity phosphatase, putative	N/A	phosphatase activity;protein tyrosine/serine/threonine phosphatase activity	N/A	GO:0016791;GO:0008138	Tb927.11.4170	N/A	N/A	GO:0016791;GO:0004725;GO:0008138	phosphatase activity;protein tyrosine phosphatase activity;protein tyrosine/serine/threonine phosphatase activity	GO:0016311	dephosphorylation	GO:0097014;GO:0005737	ciliary plasm;cytoplasm	N/A	N/A	N/A	N/A	Tb927.11.4170	N/A	kinetoplastid-specific dual specificity phosphatase, putative	cytoplasm, flagellar cytoplasm GO:0005737 GO:0097014	cytoplasm(points), cytoplasm(weak) GO:0005737 GO:0097014	cytoplasm, flagellar cytoplasm GO:0005737 GO:0097014	8428100	5122700	0	8960800	7213200	9849500	8	8	8	23.8	23.8	23.8	55.809	0	31.152	80004000	34	6	4
0.712533	0.950447	1.91586	Tb927.11.12920:mRNA-p1	Tb927.11.12920:mRNA-p1	Tb927.11.12920	Tb927.11.12920:mRNA-p1 | transcript=Tb927.11.12920:mRNA | gene=Tb927.11.12920 | organism=Trypanosoma_brucei_brucei_TREU927 | gene_product=hypothetical protein, conserved | transcript_product=hypothetical protein, conserved | location=Tb927_11_v5.1:3462666-	hypothetical protein, conserved	N/A	N/A	N/A	N/A	Tb927.11.12920	N/A	N/A	GO:0005524	ATP binding	N/A	N/A	GO:0005783;GO:0030133	endoplasmic reticulum;transport vesicle	GO:0016887	ATP hydrolysis activity	N/A	N/A	Tb927.11.12920	NN: MPHSGYPFGSSSVVGVEGDDRHSSVSLFVILFLCVLLTAVEPSVAG	hypothetical protein, conserved	endoplasmic reticulum GO:0030133 GO:0005783	endocytic, cytoplasm(weak) GO:0030133 GO:0005783	endoplasmic reticulum GO:0030133 GO:0005783	0	6921000	6809000	7735400	9468100	9101300	8	8	8	18.8	18.8	18.8	47.225	0	18.124	69915000	37	2	4
0.244894	0.773577	1.91173	Tb927.11.14910:mRNA-p1	Tb927.11.14910:mRNA-p1	Tb927.11.14910	Tb927.11.14910:mRNA-p1 | transcript=Tb927.11.14910:mRNA | gene=Tb927.11.14910 | organism=Trypanosoma_brucei_brucei_TREU927 | gene_product=protein phosphatase 2C, putative | transcript_product=protein phosphatase 2C, putative | location=Tb927_11_v5.1:395857	protein phosphatase 2C, putative	phosphatase activity	catalytic activity	GO:0016791	GO:0003824	Tb927.11.14910	GO:0016021	integral component of membrane	GO:0016791;GO:0106306;GO:0004722;GO:0106307	phosphatase activity;protein serine phosphatase activity;protein serine/threonine phosphatase activity;protein threonine phosphatase activity	GO:0006470	protein dephosphorylation	GO:0005737;GO:0005783;GO:0016021	cytoplasm;endoplasmic reticulum;integral component of membrane	GO:0004724;GO:0016791;GO:0004722	magnesium-dependent protein serine/threonine phosphatase activity;phosphatase activity;protein serine/threonine phosphatase activity	GO:0016311	dephosphorylation	Tb927.11.14910	N/A	protein phosphatase 2C, putative	cytoplasm(reticulated) GO:0005783 GO:0005737	endoplasmic reticulum GO:0005783 GO:0005737	cytoplasm(reticulated) GO:0005783 GO:0005737	0	0	14399000	13170000	14357000	0	7	7	7	26.6	26.6	26.6	47.124	0	14.32	56519000	18	0	1
0.11597	-0.183203	1.90989	Tb927.10.970:mRNA-p1	Tb927.10.970:mRNA-p1	Tb927.10.970	Tb927.10.970:mRNA-p1 | transcript=Tb927.10.970:mRNA | gene=Tb927.10.970 | organism=Trypanosoma_brucei_brucei_TREU927 | gene_product=Tetratricopeptide repeat, putative | transcript_product=Tetratricopeptide repeat, putative | location=Tb927_10_v5.1:262544-2	Tetratricopeptide repeat, putative	N/A	protein binding	N/A	GO:0005515	Tb927.10.970	N/A	N/A	GO:0005515	protein binding	N/A	N/A	GO:0097740	paraflagellar rod	GO:0005516	calmodulin binding	N/A	N/A	Tb927.10.970	N/A	Tetratricopeptide repeat, putative	paraflagellar rod GO:0097740		paraflagellar rod GO:0097740	0	2460400	0	2198100	2501000	0	9	9	9	6.5	6.5	6.5	203.6	0	18.54	16349000	24	3	4
0.35612	0.316816	1.90537	Tb927.9.14030:mRNA-p1	Tb927.9.14030:mRNA-p1	Tb927.9.14030	Tb927.9.14030:mRNA-p1 | transcript=Tb927.9.14030:mRNA | gene=Tb927.9.14030 | organism=Trypanosoma_brucei_brucei_TREU927 | gene_product=hypothetical protein, conserved | transcript_product=hypothetical protein, conserved | location=Tb927_09_v5.1:2189790-219	hypothetical protein, conserved	N/A	N/A	N/A	N/A	Tb927.9.14030	N/A	N/A	N/A	N/A	N/A	N/A	GO:0005654;GO:0005634	nucleoplasm;nucleus	N/A	N/A	N/A	N/A	Tb927.9.14030	N/A	hypothetical protein, conserved	nucleoplasm(points) GO:0005654	nucleoplasm(points, strong), nucleoplasm GO:0005654	nucleoplasm(points) GO:0005654	2879600	0	0	2668100	2818600	0	3	3	3	9	9	9	85.323	0	8.4728	9776200	13	2	0
0.568541	1.51364	1.90449	Tb927.5.1710:mRNA-p1	Tb927.5.1710:mRNA-p1	Tb927.5.1710	Tb927.5.1710:mRNA-p1 | transcript=Tb927.5.1710:mRNA | gene=Tb927.5.1710 | organism=Trypanosoma_brucei_brucei_TREU927 | gene_product=ATP synthase F1 subunit p18, mitochondrial | transcript_product=ATP synthase F1 subunit p18, mitochondrial | location=Tb927_	ATP synthase F(0) complex subunit B, mitochondrial, putative	N/A	N/A	N/A	N/A	Tb927.5.1710	N/A	N/A	GO:0005515	protein binding	N/A	N/A	GO:0020023;GO:0000276;GO:0005739	kinetoplast;mitochondrial proton-transporting ATP synthase complex, coupling factor F(o);mitochondrion	GO:0005515	protein binding	N/A	N/A	Tb927.5.1710	N/A	ATP synthase F1 subunit p18, mitochondrial	mitochondrion(50%), kinetoplast(region, 50%) GO:0005739 GO:0020023		mitochondrion(50%), kinetoplast(region, 50%) GO:0005739 GO:0020023	20068000	22851000	0	28457000	30304000	22978000	7	7	7	41.5	41.5	41.5	21.226	0	66.048	210070000	33	3	4
0.690896	0.903857	1.8967	Tb927.5.2260:mRNA-p1;Tb927.5.2230:mRNA-p1;Tb927.5.2200:mRNA-p1;Tb927.5.2170:mRNA-p1;Tb927.5.2160:mRNA-p1	Tb927.5.2260:mRNA-p1;Tb927.5.2230:mRNA-p1;Tb927.5.2200:mRNA-p1;Tb927.5.2170:mRNA-p1;Tb927.5.2160:mRNA-p1	Tb927.5.2260;Tb927.5.2230;Tb927.5.2200;Tb927.5.2170;Tb927.5.2160	Tb927.5.2260:mRNA-p1 | transcript=Tb927.5.2260:mRNA | gene=Tb927.5.2260 | organism=Trypanosoma_brucei_brucei_TREU927 | gene_product=conserved protein | transcript_product=conserved protein | location=Tb927_05_v5.1:761975-762325(+) | protein_length=116 | se	conserved protein	N/A	N/A	N/A	N/A	Tb927.5.2160	N/A;N/A;N/A;N/A;N/A	N/A;N/A;N/A;N/A;N/A	N/A;N/A;N/A;N/A;N/A	N/A;N/A;N/A;N/A;N/A	N/A;N/A;N/A;N/A;N/A	N/A;N/A;N/A;N/A;N/A	GO:0097014;GO:0005737;GO:0031981;GO:0097014;GO:0005737;GO:0031981;GO:0097014;GO:0005737;GO:0031981;GO:0060170;GO:0097014;GO:0005737;GO:0031981;N/A	ciliary plasm;cytoplasm;nuclear lumen;ciliary plasm;cytoplasm;nuclear lumen;ciliary plasm;cytoplasm;nuclear lumen;ciliary membrane;ciliary plasm;cytoplasm;nuclear lumen;N/A	N/A;N/A;N/A;N/A;N/A	N/A;N/A;N/A;N/A;N/A	N/A;N/A;N/A;N/A;N/A	N/A;N/A;N/A;N/A;N/A	Tb927.5.2160;Tb927.5.2170;Tb927.5.2200;Tb927.5.2230;Tb927.5.2260	N/A;N/A;N/A;N/A;N/A	conserved protein;conserved protein;META domain containing protein, putative;conserved protein;conserved protein	cytoplasm, flagellar membrane(distal, end), flagellar cytoplasm, nuclear lumen GO:0005737 GO:0060170 GO:0097014 GO:0031981	cytoplasm, flagellar cytoplasm, nuclear lumen GO:0005737 GO:0097014 GO:0031981;cytoplasm, flagellar cytoplasm, nuclear lumen GO:0005737 GO:0097014 GO:0031981;cytoplasm, flagellar cytoplasm, nuclear lumen GO:0005737 GO:0097014 GO:0031981	cytoplasm, flagellar membrane(distal, end), flagellar cytoplasm, nuclear lumen GO:0005737 GO:0060170 GO:0097014 GO:0031981	0	14854000	13171000	21084000	15124000	16947000	5	5	5	69	69	69	12.354	0	53.707	117150000	29	1	3
0.0321202	0.0667985	1.89081	Tb927.3.3520:mRNA-p1	Tb927.3.3520:mRNA-p1	Tb927.3.3520	Tb927.3.3520:mRNA-p1 | transcript=Tb927.3.3520:mRNA | gene=Tb927.3.3520 | organism=Trypanosoma_brucei_brucei_TREU927 | gene_product=Present in the outer mitochondrial membrane proteome 25 | transcript_product=Present in the outer mitochondrial membrane pro	Present in the outer mitochondrial membrane proteome 25	N/A	N/A	N/A	N/A	Tb927.3.3520	N/A	N/A	N/A	N/A	N/A	N/A	GO:0005737;GO:0005741;GO:0005739	cytoplasm;mitochondrial outer membrane;mitochondrion	N/A	N/A	N/A	N/A	Tb927.3.3520	N/A	Present in the outer mitochondrial membrane proteome 25	mitochondrion GO:0005737 GO:0005739	cytoplasm(reticulated) GO:0005737 GO:0005739	mitochondrion GO:0005737 GO:0005739	0	1982700	0	3748900	0	0	3	3	3	11	11	11	47.641	0	32.069	15413000	10	0	2
0.695927	0.654924	1.88098	Tb927.10.9260:mRNA-p1	Tb927.10.9260:mRNA-p1	Tb927.10.9260	Tb927.10.9260:mRNA-p1 | transcript=Tb927.10.9260:mRNA | gene=Tb927.10.9260 | organism=Trypanosoma_brucei_brucei_TREU927 | gene_product=hypothetical protein, conserved | transcript_product=hypothetical protein, conserved | location=Tb927_10_v5.1:2293624-229	hypothetical protein, conserved	N/A	binding	N/A	GO:0005488	Tb927.10.9260	N/A	N/A	N/A	N/A	N/A	N/A	GO:0005739	mitochondrion	N/A	N/A	N/A	N/A	Tb927.10.9260	N/A	hypothetical protein, conserved	mitochondrion GO:0005739	mitochondrion GO:0005739	mitochondrion GO:0005739	4634300	0	2454700	3820200	3861900	5652200	2	2	2	16.4	16.4	16.4	35.617	0	40.2	20090000	17	2	1
0.622128	1.13409	1.88084	Tb927.7.2160:mRNA-p1	Tb927.7.2160:mRNA-p1	Tb927.7.2160	Tb927.7.2160:mRNA-p1 | transcript=Tb927.7.2160:mRNA | gene=Tb927.7.2160 | organism=Trypanosoma_brucei_brucei_TREU927 | gene_product=hypothetical protein, conserved | transcript_product=hypothetical protein, conserved | location=Tb927_07_v5.1:557952-558977(	hypothetical protein, conserved	N/A	N/A	N/A	N/A	Tb927.7.2160	N/A	N/A	N/A	N/A	N/A	N/A	GO:0005811	lipid droplet	N/A	N/A	GO:0010608	posttranscriptional regulation of gene expression	Tb927.7.2160	N/A	hypothetical protein, conserved	lipid droplet GO:0005811		lipid droplet GO:0005811	0	13177000	8964200	16473000	12831000	12340000	10	10	10	37.5	37.5	37.5	37.233	0	14.904	84488000	33	2	5
0.271887	1.61653	1.87711	Tb927.6.1260:mRNA-p1;Tb11.v5.0742.1-p1	Tb927.6.1260:mRNA-p1;Tb11.v5.0742.1-p1	Tb927.6.1260;Tb11.v5.0742	Tb927.6.1260:mRNA-p1 | transcript=Tb927.6.1260:mRNA | gene=Tb927.6.1260 | organism=Trypanosoma_brucei_brucei_TREU927 | gene_product=proteasome beta-1 subunit, putative | transcript_product=proteasome beta-1 subunit, putative | location=Tb927_06_v5.1:469738	proteasome beta-1 subunit, putative;proteasome beta-1 subunit, putative	N/A;peptidase activity, acting on L-amino acid peptides	threonine-type endopeptidase activity;threonine-type endopeptidase activity	N/A;GO:0070011	GO:0004298;GO:0004298	Tb11.v5.0742;Tb927.6.1260	GO:0005839;GO:0005839	proteasome core complex;proteasome core complex	GO:0004298;GO:0004298	threonine-type endopeptidase activity;threonine-type endopeptidase activity	GO:0043161;GO:0051603;GO:0043161;GO:0051603	proteasome-mediated ubiquitin-dependent protein catabolic process;proteolysis involved in cellular protein catabolic process;proteasome-mediated ubiquitin-dependent protein catabolic process;proteolysis involved in cellular protein catabolic process	N/A;GO:0097014;GO:0005737;GO:0005654;GO:0005634;GO:0005839;GO:0019774	N/A;ciliary plasm;cytoplasm;nucleoplasm;nucleus;proteasome core complex;proteasome core complex, beta-subunit complex	N/A;GO:0004175;GO:0008233	N/A;endopeptidase activity;peptidase activity	N/A;GO:0010498;GO:0010499;GO:0043161;GO:0019538	N/A;proteasomal protein catabolic process;proteasomal ubiquitin-independent protein catabolic process;proteasome-mediated ubiquitin-dependent protein catabolic process;protein metabolic process	Tb11.v5.0742;Tb927.6.1260	N/A;N/A	proteasome beta-1 subunit, putative;proteasome beta-1 subunit, putative	nucleoplasm(strong, 50%), cytoplasm(50%) GO:0005737 GO:0097014 GO:0005654	cytoplasm, flagellar cytoplasm GO:0005737 GO:0097014 GO:0005654	nucleoplasm(strong, 50%), cytoplasm(50%) GO:0005737 GO:0097014 GO:0005654	0	40330000	0	42091000	0	33613000	4	4	4	26.2	26.2	26.2	30.441	0	25.913	174230000	21	1	3
0.374266	-0.21526	1.87606	Tb927.4.2430:mRNA-p1	Tb927.4.2430:mRNA-p1	Tb927.4.2430	Tb927.4.2430:mRNA-p1 | transcript=Tb927.4.2430:mRNA | gene=Tb927.4.2430 | organism=Trypanosoma_brucei_brucei_TREU927 | gene_product=Endonuclease/Exonuclease/phosphatase family, putative | transcript_product=Endonuclease/Exonuclease/phosphatase family, puta	Endonuclease/Exonuclease/phosphatase family, putative	N/A	N/A	N/A	N/A	Tb927.4.2430	N/A	N/A	N/A	N/A	N/A	N/A	GO:0005737;GO:0005739	cytoplasm;mitochondrion	GO:0000175;GO:0000049	3'-5'-exoribonuclease activity;tRNA binding	GO:0033554;GO:0000288;GO:0042779	cellular response to stress;nuclear-transcribed mRNA catabolic process, deadenylation-dependent decay;tRNA 3'-trailer cleavage	Tb927.4.2430	N/A	Endonuclease/Exonuclease/phosphatase family, putative				0	0	3631500	0	3649500	3163400	4	4	4	7.8	7.8	7.8	72.371	0	6.8963	18024000	13	1	1
0.829674	0.6717	1.86926	Tb927.8.6460:mRNA-p1	Tb927.8.6460:mRNA-p1	Tb927.8.6460	Tb927.8.6460:mRNA-p1 | transcript=Tb927.8.6460:mRNA | gene=Tb927.8.6460 | organism=Trypanosoma_brucei_brucei_TREU927 | gene_product=kinase binding protein CGI-121, putative | transcript_product=kinase binding protein CGI-121, putative | location=Tb927_08_v	kinase binding protein CGI-121, putative	N/A	N/A	N/A	N/A	Tb927.8.6460	N/A	N/A	N/A	N/A	N/A	N/A	GO:0005737;GO:0005654;GO:0005634	cytoplasm;nucleoplasm;nucleus	N/A	N/A	N/A	N/A	Tb927.8.6460	N/A	kinase binding protein CGI-121, putative	nucleoplasm, cytoplasm(points, weak) GO:0005654 GO:0005737	nucleoplasm(strong, 50%), cytoplasm GO:0005654 GO:0005737	nucleoplasm, cytoplasm(points, weak) GO:0005654 GO:0005737	0	3042000	4731300	4576500	4714000	5239800	3	3	3	22.3	22.3	22.3	19.277	0	9.2605	31382000	15	1	3
0.585163	0.811863	1.86895	Tb927.7.6670:mRNA-p1;Tb11.v5.0444.1-p1	Tb927.7.6670:mRNA-p1	Tb927.7.6670	Tb927.7.6670:mRNA-p1 | transcript=Tb927.7.6670:mRNA | gene=Tb927.7.6670 | organism=Trypanosoma_brucei_brucei_TREU927 | gene_product=hypothetical protein, conserved | transcript_product=hypothetical protein, conserved | location=Tb927_07_v5.1:1829565-183865	hypothetical protein, conserved	N/A	N/A	N/A	N/A	Tb927.7.6670	GO:0016021	integral component of membrane	N/A	N/A	N/A	N/A	GO:0005737;GO:0005634	cytoplasm;nucleus	N/A	N/A	N/A	N/A	Tb927.7.6670	N/A	hypothetical protein, conserved		cytoplasm(weak), cytoplasm(points) GO:0005737		4581800	4852900	0	6923700	6911000	3798300	20	20	20	10.3	10.3	10.3	332.9	0	35.034	71473000	42	4	5
0.599436	0.933636	1.86802	Tb927.11.13080:mRNA-p1	Tb927.11.13080:mRNA-p1	Tb927.11.13080	Tb927.11.13080:mRNA-p1 | transcript=Tb927.11.13080:mRNA | gene=Tb927.11.13080 | organism=Trypanosoma_brucei_brucei_TREU927 | gene_product=hypothetical protein, conserved | transcript_product=hypothetical protein, conserved | location=Tb927_11_v5.1:3494849-	hypothetical protein, conserved	N/A	N/A	N/A	N/A	Tb927.11.13080	N/A	N/A	N/A	N/A	N/A	N/A	GO:0005643;GO:0005634	nuclear pore;nucleus	N/A	N/A	N/A	N/A	Tb927.11.13080	N/A	hypothetical protein, conserved	nuclear pore GO:0005643	nuclear pore GO:0005643	nuclear pore GO:0005643	0	8395200	6867200	10767000	11129000	6614400	5	5	5	19.8	19.8	19.8	54.147	0	13.162	70295000	23	1	2
0.0421771	0.0825329	1.86461	Tb927.10.15210:mRNA-p1	Tb927.10.15210:mRNA-p1	Tb927.10.15210	Tb927.10.15210:mRNA-p1 | transcript=Tb927.10.15210:mRNA | gene=Tb927.10.15210 | organism=Trypanosoma_brucei_brucei_TREU927 | gene_product=nuclear cap binding complex subunit CBP30 | transcript_product=nuclear cap binding complex subunit CBP30 | location=Tb	nuclear cap binding complex subunit CBP30	N/A	N/A	N/A	N/A	Tb927.10.15210	GO:0005846	nuclear cap binding complex	N/A	N/A	N/A	N/A	GO:0005739;GO:0005846;GO:0005730;GO:0005654;GO:0005634	mitochondrion;nuclear cap binding complex;nucleolus;nucleoplasm;nucleus	N/A	N/A	N/A	N/A	Tb927.10.15210	N/A	nuclear cap binding complex subunit CBP30	nucleoplasm GO:0005730 GO:0005654	nucleolus(peripheral), nucleoplasm GO:0005730 GO:0005654	nucleoplasm GO:0005730 GO:0005654	0	0	4170200	4014900	0	3760900	5	5	5	33	33	33	30.191	0	11.179	21420000	13	0	1
0.0963942	-0.206222	1.86106	Tb927.9.7700:mRNA-p1	Tb927.9.7700:mRNA-p1	Tb927.9.7700	Tb927.9.7700:mRNA-p1 | transcript=Tb927.9.7700:mRNA | gene=Tb927.9.7700 | organism=Trypanosoma_brucei_brucei_TREU927 | gene_product=palmitoyl acyltransferase 1, putative | transcript_product=palmitoyl acyltransferase 1, putative | location=Tb927_09_v5.1:12	palmitoyl acyltransferase 1, putative	N/A	protein binding	N/A	GO:0005515	Tb927.9.7700	GO:0016021	integral component of membrane	GO:0016409;GO:0005515;GO:0019706	palmitoyltransferase activity;protein binding;protein-cysteine S-palmitoyltransferase activity	N/A	N/A	GO:0005794;GO:0016021	Golgi apparatus;integral component of membrane	N/A	N/A	GO:0006897;GO:0018345;GO:0006810	endocytosis;protein palmitoylation;transport	Tb927.9.7700	N/A	palmitoyl acyltransferase 1, putative	golgi apparatus GO:0005794	golgi apparatus GO:0005794	golgi apparatus GO:0005794	0	4369400	0	3867600	0	4264100	3	3	3	7.7	7.7	7.7	89.896	0	9.3941	18096000	10	2	2
0.712881	0.653944	1.85818	Tb927.9.7190:mRNA-p1	Tb927.9.7190:mRNA-p1	Tb927.9.7190	Tb927.9.7190:mRNA-p1 | transcript=Tb927.9.7190:mRNA | gene=Tb927.9.7190 | organism=Trypanosoma_brucei_brucei_TREU927 | gene_product=Trans-2-enoyl-ACP reductase 1, putative | transcript_product=Trans-2-enoyl-ACP reductase 1, putative | location=Tb927_09_v5.	Trans-2-enoyl-ACP reductase 1, putative	alcohol dehydrogenase activity, zinc-dependent;oxidoreductase activity;zinc ion binding	N/A	GO:0004024;GO:0016491;GO:0008270	N/A	Tb927.9.7190	N/A	N/A	GO:0003960	NADPH:quinone reductase activity	GO:0055114	obsolete oxidation-reduction process	GO:0020023;GO:0005739	kinetoplast;mitochondrion	GO:0004024;GO:0016491;GO:0019166;GO:0008270	alcohol dehydrogenase activity, zinc-dependent;oxidoreductase activity;trans-2-enoyl-CoA reductase (NADPH) activity;zinc ion binding	GO:0006631;GO:0008152	fatty acid metabolic process;metabolic process	Tb927.9.7190	NN: MRRSATFLGLTALRSVAA	Trans-2-enoyl-ACP reductase 1, putative	mitochondrion, kinetoplast(region, strong) GO:0005739 GO:0020023		mitochondrion, kinetoplast(region, strong) GO:0005739 GO:0020023	0	1727600	0	3210200	0	0	4	4	4	15.5	15.5	15.5	49.92	0	5.3907	9163200	8	0	2
0.3462	-0.450339	1.85673	Tb927.10.7820:mRNA-p1	Tb927.10.7820:mRNA-p1	Tb927.10.7820	Tb927.10.7820:mRNA-p1 | transcript=Tb927.10.7820:mRNA | gene=Tb927.10.7820 | organism=Trypanosoma_brucei_brucei_TREU927 | gene_product=hypothetical protein, conserved | transcript_product=hypothetical protein, conserved | location=Tb927_10_v5.1:1959340-195	hypothetical protein, conserved	N/A	N/A	N/A	N/A	Tb927.10.7820	GO:0016021	integral component of membrane	N/A	N/A	N/A	N/A	GO:0005737;GO:0030133	cytoplasm;transport vesicle	N/A	N/A	N/A	N/A	Tb927.10.7820	N/A	hypothetical protein, conserved	endocytic, cytoplasm GO:0030133 GO:0005737	endocytic, cytoplasm(points) GO:0030133 GO:0005737	endocytic, cytoplasm GO:0030133 GO:0005737	1043500	0	0	0	0	1937500	2	2	2	11.4	11.4	11.4	15.753	0.00057356	2.7422	9931800	9	1	2
0.572071	1.33625	1.85259	Tb927.2.1180:mRNA-p1	Tb927.2.1180:mRNA-p1	Tb927.2.1180	Tb927.2.1180:mRNA-p1 | transcript=Tb927.2.1180:mRNA | gene=Tb927.2.1180 | organism=Trypanosoma_brucei_brucei_TREU927 | gene_product=retrotransposon hot spot protein 3 (RHS3), putative | transcript_product=retrotransposon hot spot protein 3 (RHS3), putative	retrotransposon hot spot protein 3 (RHS3), putative	N/A	N/A	N/A	N/A	Tb927.2.1180	N/A	N/A	N/A	N/A	N/A	N/A	GO:0005634	nucleus	N/A	N/A	N/A	N/A	Tb927.2.1180	N/A	retrotransposon hot spot protein 3 (RHS3), putative				0	19251000	22001000	24692000	28527000	23204000	6	3	2	11.2	4.7	2.9	67.838	0	5.1152	152150000	21	3	5
0.223906	0.435182	1.85239	Tb927.7.5770:mRNA-p1	Tb927.7.5770:mRNA-p1	Tb927.7.5770	Tb927.7.5770:mRNA-p1 | transcript=Tb927.7.5770:mRNA | gene=Tb927.7.5770 | organism=Trypanosoma_brucei_brucei_TREU927 | gene_product=Nuclear Dbf2-related kinase | transcript_product=Nuclear Dbf2-related kinase | location=Tb927_07_v5.1:1556268-1557662(+) | p	Nuclear Dbf2-related kinase	ATP binding;protein kinase activity	ATP binding;protein kinase activity;protein serine/threonine kinase activity	GO:0005524;GO:0004672	GO:0005524;GO:0004672;GO:0004674	Tb927.7.5770	N/A	N/A	GO:0005524;GO:0004672;GO:0106310;GO:0004674;GO:0106311	ATP binding;protein kinase activity;protein serine kinase activity;protein serine/threonine kinase activity;protein threonine kinase activity	GO:0006468	protein phosphorylation	GO:0097014;GO:0005737;GO:0005829;GO:0005654	ciliary plasm;cytoplasm;cytosol;nucleoplasm	GO:0005524;GO:0004672;GO:0004674	ATP binding;protein kinase activity;protein serine/threonine kinase activity	GO:0008283;GO:0035556;GO:0000281;GO:0018105;GO:0006468;GO:0051726	cell population proliferation;intracellular signal transduction;mitotic cytokinesis;peptidyl-serine phosphorylation;protein phosphorylation;regulation of cell cycle	Tb927.7.5770	N/A	Nuclear Dbf2-related kinase	cytoplasm, flagellar cytoplasm GO:0005737 GO:0097014 GO:0005654	cytoplasm, flagellar cytoplasm, nucleoplasm GO:0005737 GO:0097014 GO:0005654	cytoplasm, flagellar cytoplasm GO:0005737 GO:0097014 GO:0005654	0	3593200	0	0	2459600	4196400	4	4	4	10.3	10.3	10.3	53.01	0	5.3818	18254000	12	2	2
1.90254	0.919618	1.85136	Tb927.11.2910:mRNA-p1	Tb927.11.2910:mRNA-p1	Tb927.11.2910	Tb927.11.2910:mRNA-p1 | transcript=Tb927.11.2910:mRNA | gene=Tb927.11.2910 | organism=Trypanosoma_brucei_brucei_TREU927 | gene_product=phosphoglycerate mutase, putative | transcript_product=phosphoglycerate mutase, putative | location=Tb927_11_v5.1:852459-	phosphoglycerate mutase, putative	cobalt ion binding;phosphoglycerate mutase activity	N/A	GO:0050897;GO:0004619	N/A	Tb927.11.2910	N/A	N/A	N/A	N/A	N/A	N/A	GO:0005737;GO:0020023;GO:0005739	cytoplasm;kinetoplast;mitochondrion	GO:0050897;GO:0016791;GO:0004619	cobalt ion binding;phosphatase activity;phosphoglycerate mutase activity	GO:0006096	glycolytic process	Tb927.11.2910	N/A	phosphoglycerate mutase, putative	mitochondrion, kinetoplast(region) GO:0005737 GO:0005739 GO:0020023	cytoplasm(reticulated) GO:0005737 GO:0005739 GO:0020023	mitochondrion, kinetoplast(region) GO:0005737 GO:0005739 GO:0020023	3957900	2652900	2480700	5490300	5882200	5459100	4	4	4	12	12	12	43.738	0	8.2347	36827000	29	3	2
0.923747	0.580662	1.84988	Tb927.4.2990:mRNA-p1;Tb11.v5.0968.1-p1	Tb927.4.2990:mRNA-p1;Tb11.v5.0968.1-p1	Tb927.4.2990;Tb11.v5.0968	Tb927.4.2990:mRNA-p1 | transcript=Tb927.4.2990:mRNA | gene=Tb927.4.2990 | organism=Trypanosoma_brucei_brucei_TREU927 | gene_product=hypothetical protein, conserved | transcript_product=hypothetical protein, conserved | location=Tb927_04_v5.1:791219-795088(							N/A;N/A	N/A;N/A	N/A;N/A	N/A;N/A	GO:0006171;GO:0006171	cAMP biosynthetic process;cAMP biosynthetic process	N/A;GO:0097014;GO:0005737;GO:0031981;GO:0097740	N/A;ciliary plasm;cytoplasm;nuclear lumen;paraflagellar rod	N/A;N/A	N/A;N/A	N/A;N/A	N/A;N/A	Tb11.v5.0968;Tb927.4.2990	N/A;N/A	hypothetical protein, conserved;hypothetical protein, conserved	paraflagellar rod, cytoplasm(weak, reticulated, points) GO:0097740 GO:0005737 GO:0097014 GO:0031981	paraflagellar rod(50%), cytoplasm(50%), flagellar cytoplasm(50%), nuclear lumen(50%) GO:0097740 GO:0005737 GO:0097014 GO:0031981	paraflagellar rod, cytoplasm(weak, reticulated, points) GO:0097740 GO:0005737 GO:0097014 GO:0031981	2632200	0	2087400	2777700	3153200	2799800	10	10	10	11.6	11.6	11.6	143.1	0	6.7893	19460000	23	3	1
0.724335	0.795755	1.8482	Tb927.8.560:mRNA-p1	Tb927.8.560:mRNA-p1	Tb927.8.560	Tb927.8.560:mRNA-p1 | transcript=Tb927.8.560:mRNA | gene=Tb927.8.560 | organism=Trypanosoma_brucei_brucei_TREU927 | gene_product=hypothetical protein, conserved | transcript_product=hypothetical protein, conserved | location=Tb927_08_v5.1:160844-162577(-)	hypothetical protein, conserved	calcium ion binding	calcium ion binding	GO:0005509	GO:0005509	Tb927.8.560	GO:0016021	integral component of membrane	GO:0005509	calcium ion binding	N/A	N/A	GO:0005938;GO:0042995;GO:0005737;GO:0031410;GO:0005856;GO:0016021;GO:0043231;GO:0005741;GO:0005739;GO:0005886;GO:0031982	cell cortex;cell projection;cytoplasm;cytoplasmic vesicle;cytoskeleton;integral component of membrane;intracellular membrane-bounded organelle;mitochondrial outer membrane;mitochondrion;plasma membrane;vesicle	GO:0005525;GO:0003924;GO:0005509;GO:0019901	GTP binding;GTPase activity;calcium ion binding;protein kinase binding	GO:0030036;GO:0007015;GO:0030865;GO:0007163;GO:0032956;GO:0008360	actin cytoskeleton organization;actin filament organization;cortical cytoskeleton organization;establishment or maintenance of cell polarity;regulation of actin cytoskeleton organization;regulation of cell shape	Tb927.8.560	N/A	hypothetical protein, conserved		mitochondrion GO:0005739		0	3622000	3567800	4750700	4032300	4505200	5	5	5	22.4	22.4	22.4	64.616	0	23.965	28013000	18	1	2
2.28778	0.876003	1.84611	Tb11.02.5420b.1-p1;Tb11.02.5420:mRNA-p1	Tb11.02.5420b.1-p1;Tb11.02.5420:mRNA-p1	Tb11.02.5420b;Tb11.02.5420	Tb11.02.5420b.1-p1 | transcript=Tb11.02.5420b.1 | gene=Tb11.02.5420b | organism=Trypanosoma_brucei_brucei_TREU927 | gene_product=NADPH-cytochrome p450 reductase, putative | transcript_product=NADPH-cytochrome p450 reductase, putative | location=Tb927_11_bi	NADPH-cytochrome p450 reductase, putative;NADPH-cytochrome p450 reductase, putative	oxidoreductase activity;oxidoreductase activity	FMN binding;oxidoreductase activity;FMN binding;oxidoreductase activity	GO:0016491;GO:0016491	GO:0010181;GO:0016491;GO:0010181;GO:0016491	Tb11.02.5420;Tb11.02.5420b	N/A;N/A	N/A;N/A	GO:0010181;GO:0016491;GO:0010181;GO:0016491	FMN binding;oxidoreductase activity;FMN binding;oxidoreductase activity	GO:0055114;GO:0055114	obsolete oxidation-reduction process;obsolete oxidation-reduction process	GO:0005829;GO:0016021;GO:0005743;GO:0005739;GO:0016021	cytosol;integral component of membrane;mitochondrial inner membrane;mitochondrion;integral component of membrane	GO:0010181;GO:0003958;GO:0050660;GO:0016491;GO:0016709;GO:0016491	FMN binding;NADPH-hemoprotein reductase activity;flavin adenine dinucleotide binding;oxidoreductase activity;oxidoreductase activity, acting on paired donors, with incorporation or reduction of molecular oxygen, NAD(P)H as one donor, and incorporation of one atom of oxygen;oxidoreductase activity	GO:0055114;GO:0055114	obsolete oxidation-reduction process;obsolete oxidation-reduction process	Tb11.02.5420;Tb11.02.5420b	N/A;N/A	NADPH-cytochrome p450 reductase, putative;NADPH-cytochrome p450 reductase, putative				11932000	12076000	14182000	22204000	27928000	20371000	24	10	10	45.8	20.6	20.6	69.959	0	27.713	139730000	39	13	14
0.632888	0.762737	1.84308	Tb927.11.11000:mRNA-p1	Tb927.11.11000:mRNA-p1	Tb927.11.11000	Tb927.11.11000:mRNA-p1 | transcript=Tb927.11.11000:mRNA | gene=Tb927.11.11000 | organism=Trypanosoma_brucei_brucei_TREU927 | gene_product=Calponin homology (CH) domain containing protein, putative | transcript_product=Calponin homology (CH) domain containi	Calponin homology (CH) domain containing protein, putative	N/A	protein binding	N/A	GO:0005515	Tb927.11.11000	N/A	N/A	GO:0005515	protein binding	N/A	N/A	GO:0005938;GO:0097014;GO:0005929;GO:0005737;GO:0031981	cell cortex;ciliary plasm;cilium;cytoplasm;nuclear lumen	N/A	N/A	N/A	N/A	Tb927.11.11000	N/A	Calponin homology (CH) domain containing protein, putative	cytoplasm(patchy) GO:0005737 GO:0005929 GO:0005938 GO:0097014 GO:0031981	cytoplasm(50%), flagellum(50%), cell cortex(posterior, 50%), flagellar cytoplasm(50%), nuclear lumen(50%) GO:0005737 GO:0005929 GO:0005938 GO:0097014 GO:0031981	cytoplasm(patchy) GO:0005737 GO:0005929 GO:0005938 GO:0097014 GO:0031981	0	4192900	5726800	4780200	5578400	7924200	5	5	5	15.2	15.2	15.2	54.823	0	17.131	41298000	22	1	4
0.965942	0.540016	1.83976	Tb927.11.15120:mRNA-p1	Tb927.11.15120:mRNA-p1	Tb927.11.15120	Tb927.11.15120:mRNA-p1 | transcript=Tb927.11.15120:mRNA | gene=Tb927.11.15120 | organism=Trypanosoma_brucei_brucei_TREU927 | gene_product=hypothetical protein, conserved | transcript_product=hypothetical protein, conserved | location=Tb927_11_v5.1:4021104-							N/A	N/A	N/A	N/A	N/A	N/A	GO:0005930;GO:0030133	axoneme;transport vesicle	N/A	N/A	N/A	N/A	Tb927.11.15120	N/A	hypothetical protein, conserved	axoneme(<10%), endocytic, cytoplasm(weak, reticulated) GO:0005930 GO:0030133	axoneme, cytoplasm(weak) GO:0005930 GO:0030133	axoneme(<10%), endocytic, cytoplasm(weak, reticulated) GO:0005930 GO:0030133	0	4578200	3998400	5054100	4941600	5783200	8	8	8	12.6	12.6	12.6	78.567	0	24.181	42743000	32	2	5
0.716384	0.555154	1.83175	Tb927.10.10340:mRNA-p1;Tb11.v5.0811.1-p1	Tb927.10.10340:mRNA-p1;Tb11.v5.0811.1-p1	Tb927.10.10340;Tb11.v5.0811	Tb927.10.10340:mRNA-p1 | transcript=Tb927.10.10340:mRNA | gene=Tb927.10.10340 | organism=Trypanosoma_brucei_brucei_TREU927 | gene_product=structural maintenance of chromosome 2, putative | transcript_product=structural maintenance of chromosome 2, putative	structural maintenance of chromosome 2, putative;structural maintenance of chromosome 2, putative	N/A;ATP binding	ATP binding;protein binding;ATP binding;protein binding	N/A;GO:0005524	GO:0005524;GO:0005515;GO:0005524;GO:0005515	Tb11.v5.0811;Tb927.10.10340	GO:0005694;GO:0005694	chromosome;chromosome	GO:0005524;GO:0005515;GO:0005524;GO:0005515	ATP binding;protein binding;ATP binding;protein binding	GO:0051276;GO:0030261;GO:0051276	chromosome organization;chromosome condensation;chromosome organization	N/A;GO:0008278;GO:0005737;GO:0005730;GO:0005654;GO:0005634	N/A;cohesin complex;cytoplasm;nucleolus;nucleoplasm;nucleus	N/A;GO:0005524	N/A;ATP binding	N/A;GO:0000278;GO:0000070	N/A;mitotic cell cycle;mitotic sister chromatid segregation	Tb11.v5.0811;Tb927.10.10340	N/A;N/A	structural maintenance of chromosome 2, putative;structural maintenance of chromosome 2, putative	nucleoplasm, cytoplasm GO:0005654 GO:0005730 GO:0005737	nucleoplasm, nucleolus(peripheral) GO:0005654 GO:0005730 GO:0005737	nucleoplasm, cytoplasm GO:0005654 GO:0005730 GO:0005737	0	4732600	4247700	6258100	6094300	4097300	19	19	19	20.6	20.6	20.6	134	0	50.391	65904000	50	5	6
1.19941	0.904623	1.83142	Tb927.11.3970:mRNA-p1	Tb927.11.3970:mRNA-p1	Tb927.11.3970	Tb927.11.3970:mRNA-p1 | transcript=Tb927.11.3970:mRNA | gene=Tb927.11.3970 | organism=Trypanosoma_brucei_brucei_TREU927 | gene_product=hypothetical protein, conserved | transcript_product=hypothetical protein, conserved | location=Tb927_11_v5.1:1159933-116	hypothetical protein, conserved	RNA binding	metal ion binding	GO:0003723	GO:0046872	Tb927.11.3970	N/A	N/A	GO:0046872	metal ion binding	N/A	N/A	GO:0005730;GO:0005654;GO:0005634	nucleolus;nucleoplasm;nucleus	GO:0003723	RNA binding	N/A	N/A	Tb927.11.3970	NN: MAANRSIFLFV	hypothetical protein, conserved	nucleoplasm GO:0005730 GO:0005654	nucleolus(peripheral) GO:0005730 GO:0005654	nucleoplasm GO:0005730 GO:0005654	7018000	3473900	5166300	9796000	11623000	7257700	7	7	7	15.6	15.6	15.6	78.028	0	27.282	65909000	35	2	2
0.65783	0.831821	1.83086	Tb927.4.4050:mRNA-p1	Tb927.4.4050:mRNA-p1	Tb927.4.4050	Tb927.4.4050:mRNA-p1 | transcript=Tb927.4.4050:mRNA | gene=Tb927.4.4050 | organism=Trypanosoma_brucei_brucei_TREU927 | gene_product=glycosomal transporter (GAT1) | transcript_product=glycosomal transporter (GAT1) | location=Tb927_04_v5.1:1075383-1077434(-)	glycosomal transporter (GAT1)	N/A	ATP binding;ATPase activity;ATPase activity, coupled to transmembrane movement of substances	N/A	GO:0005524;GO:0016887;GO:0042626	Tb927.4.4050	GO:0016021	integral component of membrane	GO:0005524;GO:0016887;GO:0042626	ATP binding;ATP hydrolysis activity;ATPase-coupled transmembrane transporter activity	GO:0055085	transmembrane transport	GO:0005737;GO:0020015;GO:0046860;GO:0005778	cytoplasm;glycosome;glycosome membrane;peroxisomal membrane	GO:0005524;GO:0016887;GO:0042626;GO:0005324	ATP binding;ATP hydrolysis activity;ATPase-coupled transmembrane transporter activity;long-chain fatty acid transporter activity	GO:0006635;GO:0015908;GO:0015910;GO:0007031;GO:0042760	fatty acid beta-oxidation;fatty acid transport;long-chain fatty acid import into peroxisome;peroxisome organization;very long-chain fatty acid catabolic process	Tb927.4.4050	N/A	glycosomal transporter (GAT1)	glycosome GO:0005737 GO:0020015	cytoplasm(points) GO:0005737 GO:0020015	glycosome GO:0005737 GO:0020015	3670600	4140000	0	4042600	5579600	4677900	6	6	6	13.2	13.2	13.2	76.05	0	8.3471	29228000	18	2	3
0.689499	0.845065	1.82999	Tb927.2.4390:mRNA-p1	Tb927.2.4390:mRNA-p1	Tb927.2.4390	Tb927.2.4390:mRNA-p1 | transcript=Tb927.2.4390:mRNA | gene=Tb927.2.4390 | organism=Trypanosoma_brucei_brucei_TREU927 | gene_product=double-strand break repair protein MRE11 | transcript_product=double-strand break repair protein MRE11 | location=Tb927_02_v	double-strand break repair protein MRE11	damaged DNA binding;hydrolase activity	endonuclease activity;hydrolase activity;manganese ion binding	GO:0003684;GO:0016787	GO:0004519;GO:0016787;GO:0030145	Tb927.2.4390	GO:0005634	nucleus	GO:0004519;GO:0016787;GO:0030145	endonuclease activity;hydrolase activity;manganese ion binding	GO:0006302	double-strand break repair	GO:0005654;GO:0005634	nucleoplasm;nucleus	GO:0003684;GO:0016787	damaged DNA binding;hydrolase activity	GO:0006302;GO:0036297	double-strand break repair;interstrand cross-link repair	Tb927.2.4390	N/A	double-strand break repair protein MRE11	nucleoplasm GO:0005654		nucleoplasm GO:0005654	0	3046800	3491600	3943100	3985200	4036900	7	7	7	17.7	17.7	17.7	82.155	0	60.473	40971000	30	4	3
0.205191	0.334518	1.82912	Tb927.11.1040:mRNA-p1	Tb927.11.1040:mRNA-p1	Tb927.11.1040	Tb927.11.1040:mRNA-p1 | transcript=Tb927.11.1040:mRNA | gene=Tb927.11.1040 | organism=Trypanosoma_brucei_brucei_TREU927 | gene_product=TFIIF-like transcription factor subunit 1 | transcript_product=TFIIF-like transcription factor subunit 1 | location=Tb927	TFIIF-like transcription factor subunit 1	protein binding	N/A	GO:0005515	N/A	Tb927.11.1040	N/A	N/A	N/A	N/A	N/A	N/A	GO:0005654;GO:0005634	nucleoplasm;nucleus	GO:0005515	protein binding	N/A	N/A	Tb927.11.1040	N/A	TFIIF-like transcription factor subunit 1	nucleoplasm(point), nucleoplasm GO:0005654	nucleoplasm, nucleoplasm(points) GO:0005654	nucleoplasm(point), nucleoplasm GO:0005654	0	0	5240400	4178400	5406900	0	4	4	4	13.5	13.5	13.5	57.048	0	6.8817	25638000	11	0	1
1.54319	0.868174	1.82596	Tb927.8.3950:mRNA-p1	Tb927.8.3950:mRNA-p1	Tb927.8.3950	Tb927.8.3950:mRNA-p1 | transcript=Tb927.8.3950:mRNA | gene=Tb927.8.3950 | organism=Trypanosoma_brucei_brucei_TREU927 | gene_product=hypothetical protein, conserved | transcript_product=hypothetical protein, conserved | location=Tb927_08_v5.1:1180246-118299	hypothetical protein, conserved	N/A	N/A	N/A	N/A	Tb927.8.3950	N/A	N/A	N/A	N/A	N/A	N/A	GO:0005643;GO:0005634	nuclear pore;nucleus	N/A	N/A	N/A	N/A	Tb927.8.3950	N/A	hypothetical protein, conserved	nuclear pore GO:0005643		nuclear pore GO:0005643	5185700	7957500	7156300	10571000	15613000	10882000	13	13	13	19.4	19.4	19.4	102.13	0	52.22	92372000	32	2	3
0.0920775	0.213102	1.82402	Tb927.8.1120:mRNA-p1	Tb927.8.1120:mRNA-p1	Tb927.8.1120	Tb927.8.1120:mRNA-p1 | transcript=Tb927.8.1120:mRNA | gene=Tb927.8.1120 | organism=Trypanosoma_brucei_brucei_TREU927 | gene_product=hypothetical protein, conserved | transcript_product=hypothetical protein, conserved | location=Tb927_08_v5.1:357127-357498(							GO:0016021	integral component of membrane	N/A	N/A	N/A	N/A	GO:0005737;GO:0030133	cytoplasm;transport vesicle	N/A	N/A	N/A	N/A	Tb927.8.1120	N/A	hypothetical protein, conserved		endocytic, cytoplasm(points) GO:0030133 GO:0005737		0	5269800	0	4051400	0	5560800	3	3	3	34.1	34.1	34.1	13.959	0	66.823	27484000	15	1	2
3.50773	0.861231	1.8189	Tb927.8.2970:mRNA-p1	Tb927.8.2970:mRNA-p1	Tb927.8.2970	Tb927.8.2970:mRNA-p1 | transcript=Tb927.8.2970:mRNA | gene=Tb927.8.2970 | organism=Trypanosoma_brucei_brucei_TREU927 | gene_product=hypothetical protein, conserved | transcript_product=hypothetical protein, conserved | location=Tb927_08_v5.1:895734-896648(	hypothetical protein, conserved	N/A	N/A	N/A	N/A	Tb927.8.2970	N/A	N/A	N/A	N/A	N/A	N/A	GO:0097014;GO:0005737;GO:0005739;GO:0031981	ciliary plasm;cytoplasm;mitochondrion;nuclear lumen	N/A	N/A	N/A	N/A	Tb927.8.2970	N/A	hypothetical protein, conserved		cytoplasm, flagellar cytoplasm, nuclear lumen GO:0005737 GO:0097014 GO:0031981		9130300	8363300	8560600	17213000	15006000	15171000	10	10	10	36.8	36.8	36.8	34.712	0	29.922	113470000	42	7	5
0.596209	0.747687	1.79314	Tb927.11.12500:mRNA-p1	Tb927.11.12500:mRNA-p1	Tb927.11.12500	Tb927.11.12500:mRNA-p1 | transcript=Tb927.11.12500:mRNA | gene=Tb927.11.12500 | organism=Trypanosoma_brucei_brucei_TREU927 | gene_product=hypothetical protein, conserved | transcript_product=hypothetical protein, conserved | location=Tb927_11_v5.1:3352205-	hypothetical protein, conserved	N/A	N/A	N/A	N/A	Tb927.11.12500	GO:0016021	integral component of membrane	N/A	N/A	N/A	N/A	GO:0005737;GO:0005783;GO:0005634	cytoplasm;endoplasmic reticulum;nucleus	N/A	N/A	N/A	N/A	Tb927.11.12500	N/A	hypothetical protein, conserved	cytoplasm(points) GO:0005783 GO:0005737	endoplasmic reticulum, cytoplasm(points) GO:0005783 GO:0005737	cytoplasm(points) GO:0005783 GO:0005737	0	10234000	9702900	10485000	15505000	9759600	3	3	3	12.8	12.8	12.8	38.051	0	26.434	83552000	25	3	3
0.823974	0.574569	1.79175	Tb927.10.12970:mRNA-p1	Tb927.10.12970:mRNA-p1	Tb927.10.12970	Tb927.10.12970:mRNA-p1 | transcript=Tb927.10.12970:mRNA | gene=Tb927.10.12970 | organism=Trypanosoma_brucei_brucei_TREU927 | gene_product=AN1-like zinc finger, putative | transcript_product=AN1-like zinc finger, putative | location=Tb927_10_v5.1:3151564-31	AN1-like zinc finger, putative	N/A	zinc ion binding	N/A	GO:0008270	Tb927.10.12970	N/A	N/A	GO:0008270	zinc ion binding	N/A	N/A	GO:0097014;GO:0005737;GO:0031981	ciliary plasm;cytoplasm;nuclear lumen	N/A	N/A	N/A	N/A	Tb927.10.12970	N/A	AN1-like zinc finger, putative	cytoplasm, flagellar cytoplasm, nuclear lumen GO:0005737 GO:0097014 GO:0031981		cytoplasm, flagellar cytoplasm, nuclear lumen GO:0005737 GO:0097014 GO:0031981	0	5210900	4255500	5482600	5738500	5740300	3	3	3	15.2	15.2	15.2	33.08	0	46.701	45785000	21	1	3
2.54849	0.82858	1.78559	Tb927.10.7410:mRNA-p1	Tb927.10.7410:mRNA-p1	Tb927.10.7410	Tb927.10.7410:mRNA-p1 | transcript=Tb927.10.7410:mRNA | gene=Tb927.10.7410 | organism=Trypanosoma_brucei_brucei_TREU927 | gene_product=succinyl-CoA ligase [GDP-forming] beta-chain, putative | transcript_product=succinyl-CoA ligase [GDP-forming] beta-chain,	succinyl-CoA ligase [GDP-forming] beta-chain, putative	N/A	catalytic activity	N/A	GO:0003824	Tb927.10.7410	N/A	N/A	GO:0005524;GO:0003824	ATP binding;catalytic activity	GO:0006099	tricarboxylic acid cycle	GO:0005739	mitochondrion	N/A	N/A	N/A	N/A	Tb927.10.7410	N/A	succinyl-CoA ligase [GDP-forming] beta-chain, putative				79383000	74011000	82836000	156460000	146080000	119270000	26	26	26	63	63	63	44.905	0	323.31	3313200000	406	21	20
0.576737	0.917293	1.78173	Tb927.4.860:mRNA-p1	Tb927.4.860:mRNA-p1	Tb927.4.860	Tb927.4.860:mRNA-p1 | transcript=Tb927.4.860:mRNA | gene=Tb927.4.860 | organism=Trypanosoma_brucei_brucei_TREU927 | gene_product=hypothetical protein, conserved | transcript_product=hypothetical protein, conserved | location=Tb927_04_v5.1:236536-237438(-)	hypothetical protein, conserved	N/A	N/A	N/A	N/A	Tb927.4.860	GO:0016021	integral component of membrane	N/A	N/A	N/A	N/A	GO:0020022	acidocalcisome	N/A	N/A	N/A	N/A	Tb927.4.860	N/A	hypothetical protein, conserved		acidocalcisome GO:0020022		3969800	0	4040800	4975500	5547400	3749800	6	6	6	28.7	28.7	28.7	33.145	0	18.59	28680000	17	3	1
0.5201	1.05569	1.78144	Tb927.7.3500:mRNA-p1	Tb927.7.3500:mRNA-p1	Tb927.7.3500	Tb927.7.3500:mRNA-p1 | transcript=Tb927.7.3500:mRNA | gene=Tb927.7.3500 | organism=Trypanosoma_brucei_brucei_TREU927 | gene_product=Prostaglandin E synthase | transcript_product=Prostaglandin E synthase | location=Tb927_07_v5.1:905992-906930(-) | protein_l	Prostaglandin E synthase	N/A	electron transfer activity;protein disulfide oxidoreductase activity	N/A	GO:0009055;GO:0015035	Tb927.7.3500	GO:0000139;GO:0016021	Golgi membrane;integral component of membrane	GO:0009055;GO:0050220;GO:0015035;GO:0016740	electron transfer activity;prostaglandin-E synthase activity;protein-disulfide reductase activity;transferase activity	GO:0001516	prostaglandin biosynthetic process	GO:0020023;GO:0005739	kinetoplast;mitochondrion	N/A	N/A	N/A	N/A	Tb927.7.3500	N/A	Prostaglandin E synthase	mitochondrion, kinetoplast(region, strong) GO:0005739 GO:0020023		mitochondrion, kinetoplast(region, strong) GO:0005739 GO:0020023	0	11208000	13998000	17729000	17177000	9996900	9	9	9	45.8	45.8	45.8	35.436	0	18.28	139160000	36	2	5
0.596287	1.01093	1.77883	Tb927.7.7500:mRNA-p1	Tb927.7.7500:mRNA-p1	Tb927.7.7500	Tb927.7.7500:mRNA-p1 | transcript=Tb927.7.7500:mRNA | gene=Tb927.7.7500 | organism=Trypanosoma_brucei_brucei_TREU927 | gene_product=thymine-7-hydroxylase, putative | transcript_product=thymine-7-hydroxylase, putative | location=Tb927_07_v5.1:2173833-217479	thymine-7-hydroxylase, putative	ferrous iron binding;oxidoreductase activity	oxidoreductase activity	GO:0008198;GO:0016491	GO:0016491	Tb927.7.7500	N/A	N/A	GO:0050162;GO:0016491	oxalate oxidase activity;oxidoreductase activity	GO:0055114	obsolete oxidation-reduction process	GO:0097014;GO:0005737;GO:0020015;GO:0005654	ciliary plasm;cytoplasm;glycosome;nucleoplasm	GO:0051213;GO:0008198;GO:0016491	dioxygenase activity;ferrous iron binding;oxidoreductase activity	GO:0008152	metabolic process	Tb927.7.7500	N/A	thymine-7-hydroxylase, putative	flagellar cytoplasm, cytoplasm, nucleoplasm GO:0020015 GO:0097014 GO:0005737 GO:0005654	glycosome GO:0020015 GO:0097014 GO:0005737 GO:0005654	flagellar cytoplasm, cytoplasm, nucleoplasm GO:0020015 GO:0097014 GO:0005737 GO:0005654	0	7404300	10435000	10695000	10215000	10823000	6	6	5	28.8	28.8	26.6	36.926	0	30.659	87617000	33	2	4
1.85423	0.844423	1.77538	Tb927.11.16480:mRNA-p1	Tb927.11.16480:mRNA-p1	Tb927.11.16480	Tb927.11.16480:mRNA-p1 | transcript=Tb927.11.16480:mRNA | gene=Tb927.11.16480 | organism=Trypanosoma_brucei_brucei_TREU927 | gene_product=enoyl-CoA hydratase/isomerase family protein, putative | transcript_product=enoyl-CoA hydratase/isomerase family prote	enoyl-CoA hydratase/isomerase family protein, putative	catalytic activity	3-hydroxyisobutyryl-CoA hydrolase activity	GO:0003824	GO:0003860	Tb927.11.16480	N/A	N/A	GO:0003860;GO:0016853	3-hydroxyisobutyryl-CoA hydrolase activity;isomerase activity	N/A	N/A	GO:0097014;GO:0005737;GO:0005739;GO:0031981	ciliary plasm;cytoplasm;mitochondrion;nuclear lumen	GO:0003860;GO:0003824	3-hydroxyisobutyryl-CoA hydrolase activity;catalytic activity	GO:0008152;GO:0006574	metabolic process;valine catabolic process	Tb927.11.16480	N/A	enoyl-CoA hydratase/isomerase family protein, putative	cytoplasm(weak, reticulated, 75%), mitochondrion(25%), kinetoplast(region, 25%, strong) GO:0005737 GO:0097014 GO:0031981	cytoplasm, flagellar cytoplasm, nuclear lumen GO:0005737 GO:0097014 GO:0031981	cytoplasm(weak, reticulated, 75%), mitochondrion(25%), kinetoplast(region, 25%, strong) GO:0005737 GO:0097014 GO:0031981	8565200	11796000	12964000	21279000	20527000	17359000	11	11	11	43.4	43.4	43.4	40.234	0	71.744	223810000	69	6	8
2.2069	0.818787	1.77183	Tb927.11.16730:mRNA-p1	Tb927.11.16730:mRNA-p1	Tb927.11.16730	Tb927.11.16730:mRNA-p1 | transcript=Tb927.11.16730:mRNA | gene=Tb927.11.16730 | organism=Trypanosoma_brucei_brucei_TREU927 | gene_product=dihydrolipoyl dehydrogenase | transcript_product=dihydrolipoyl dehydrogenase | location=Tb927_11_v5.1:4452624-4454057(	dihydrolipoyl dehydrogenase	disulfide oxidoreductase activity	dihydrolipoyl dehydrogenase activity;electron transfer activity;flavin adenine dinucleotide binding;oxidoreductase activity	GO:0015036	GO:0004148;GO:0009055;GO:0050660;GO:0016491	Tb927.11.16730	N/A	N/A	GO:0004148;GO:0050660;GO:0016491;GO:0016668	dihydrolipoyl dehydrogenase activity;flavin adenine dinucleotide binding;oxidoreductase activity;oxidoreductase activity, acting on a sulfur group of donors, NAD(P) as acceptor	GO:0045454;GO:0055114	cell redox homeostasis;obsolete oxidation-reduction process	GO:0005737;GO:0005743;GO:0005739;GO:0045252	cytoplasm;mitochondrial inner membrane;mitochondrion;oxoglutarate dehydrogenase complex	GO:0004148;GO:0015036;GO:0050660	dihydrolipoyl dehydrogenase activity;disulfide oxidoreductase activity;flavin adenine dinucleotide binding	GO:0055114	obsolete oxidation-reduction process	Tb927.11.16730	N/A	dihydrolipoyl dehydrogenase	cytoplasm(weak), mitochondrion(<10%), mitochondrion(points, <10%), kinetoplast(region, strong, <10%) GO:0005737	cytoplasm GO:0005737	cytoplasm(weak), mitochondrion(<10%), mitochondrion(points, <10%), kinetoplast(region, strong, <10%) GO:0005737	68182000	73205000	83595000	155010000	129850000	113770000	25	25	25	63.9	63.9	63.9	50.433	0	232.05	2680000000	269	15	19
0.62188	0.804462	1.76843	Tb927.4.3850:mRNA-p1	Tb927.4.3850:mRNA-p1	Tb927.4.3850	Tb927.4.3850:mRNA-p1 | transcript=Tb927.4.3850:mRNA | gene=Tb927.4.3850 | organism=Trypanosoma_brucei_brucei_TREU927 | gene_product=NLE (NUC135) domain/WD domain, G-beta repeat, putative | transcript_product=NLE (NUC135) domain/WD domain, G-beta repeat, pu	NLE (NUC135) domain/WD domain, G-beta repeat, putative	N/A	protein binding	N/A	GO:0005515	Tb927.4.3850	GO:0005840	ribosome	GO:0005515	protein binding	N/A	N/A	GO:0005730;GO:0005654;GO:0005634;GO:0030687	nucleolus;nucleoplasm;nucleus;preribosome, large subunit precursor	N/A	N/A	N/A	N/A	Tb927.4.3850	N/A	NLE (NUC135) domain/WD domain, G-beta repeat, putative	nucleolus(strong, <10%), nucleoplasm GO:0005730 GO:0005654	nucleolus, nucleoplasm(weak) GO:0005730 GO:0005654	nucleolus(strong, <10%), nucleoplasm GO:0005730 GO:0005654	0	6776300	5316300	7172400	7973200	6239300	7	7	7	23.2	23.2	23.2	49.106	0	25.693	46606000	24	2	3
0.668208	0.683881	1.76715	Tb927.4.1660:mRNA-p1	Tb927.4.1660:mRNA-p1	Tb927.4.1660	Tb927.4.1660:mRNA-p1 | transcript=Tb927.4.1660:mRNA | gene=Tb927.4.1660 | organism=Trypanosoma_brucei_brucei_TREU927 | gene_product=mitochondrial carrier protein, putative | transcript_product=mitochondrial carrier protein, putative | location=Tb927_04_v5.	mitochondrial carrier protein, putative	N/A	N/A	N/A	N/A	Tb927.4.1660	GO:0016021	integral component of membrane	N/A	N/A	GO:0055085	transmembrane transport	GO:0020015;GO:0005743;GO:0031966;GO:0005739	glycosome;mitochondrial inner membrane;mitochondrial membrane;mitochondrion	GO:0005347	ATP transmembrane transporter activity	GO:0006810	transport	Tb927.4.1660	N/A	mitochondrial carrier protein, putative	mitochondrion GO:0005739	mitochondrion GO:0005739	mitochondrion GO:0005739	3603100	0	2750000	3524500	3461100	4241300	4	4	4	17.4	17.4	17.4	42.163	0	8.7481	26024000	15	2	1
0.62717	0.477339	1.7667	Tb927.7.6470:mRNA-p1	Tb927.7.6470:mRNA-p1	Tb927.7.6470	Tb927.7.6470:mRNA-p1 | transcript=Tb927.7.6470:mRNA | gene=Tb927.7.6470 | organism=Trypanosoma_brucei_brucei_TREU927 | gene_product=metallo-peptidase, Clan MK, Family M67 | transcript_product=metallo-peptidase, Clan MK, Family M67 | location=Tb927_07_v5.1:							GO:0000408;GO:0005737;GO:0005634	EKC/KEOPS complex;cytoplasm;nucleus	GO:0061711;GO:0016787;GO:0046872	N(6)-L-threonylcarbamoyladenine synthase activity;hydrolase activity;metal ion binding	GO:0002949	tRNA threonylcarbamoyladenosine modification	GO:0000408;GO:0005654	EKC/KEOPS complex;nucleoplasm	N/A	N/A	N/A	N/A	Tb927.7.6470	N/A	metallo-peptidase, Clan MK, Family M67	nucleoplasm GO:0005654		nucleoplasm GO:0005654	0	4092300	5005700	5545200	4021000	6507200	4	4	4	18.3	18.3	18.3	40.215	0	9.5209	25702000	15	2	2
0.543434	1.01372	1.76383	Tb927.8.5020:mRNA-p1	Tb927.8.5020:mRNA-p1	Tb927.8.5020	Tb927.8.5020:mRNA-p1 | transcript=Tb927.8.5020:mRNA | gene=Tb927.8.5020 | organism=Trypanosoma_brucei_brucei_TREU927 | gene_product=hypothetical protein, conserved | transcript_product=hypothetical protein, conserved | location=Tb927_08_v5.1:1486247-148757	hypothetical protein, conserved	N/A	protein binding	N/A	GO:0005515	Tb927.8.5020	GO:0005737;GO:0005856;GO:0031514	cytoplasm;cytoskeleton;motile cilium	GO:0005515	protein binding	N/A	N/A	GO:0005930	axoneme	N/A	N/A	N/A	N/A	Tb927.8.5020	N/A	hypothetical protein, conserved	axoneme, cytoplasm(weak, points) GO:0005930	axoneme GO:0005930	axoneme, cytoplasm(weak, points) GO:0005930	0	9811600	8118800	8161200	12857000	10608000	7	7	7	28.4	28.4	28.4	50.566	0	17.468	57660000	24	3	4
0.572556	0.883053	1.76286	Tb927.11.12860.2-p1;Tb927.11.12860.1-p1	Tb927.11.12860.2-p1;Tb927.11.12860.1-p1	Tb927.11.12860;Tb927.11.12860	Tb927.11.12860.2-p1 | transcript=Tb927.11.12860.2 | gene=Tb927.11.12860 | organism=Trypanosoma_brucei_brucei_TREU927 | gene_product=cAMP response protein, putative | transcript_product=cAMP response protein, putative | location=Tb927_11_v5.1:3450967-345167							GO:0005737;GO:0005634;N/A	cytoplasm;nucleus;N/A	N/A;N/A	N/A;N/A	N/A;N/A	N/A;N/A	N/A;N/A	N/A;N/A	N/A;N/A	N/A;N/A	GO:0042493;GO:0042493	response to drug;response to drug	Tb927.11.12860;Tb927.11.12860	N/A;N/A	cAMP response protein, putative;cAMP response protein, putative				5497700	0	3843300	4974000	6830800	4662100	5	5	5	42.1	42.1	42.1	27.404	0	6.5782	34599000	20	2	3
0.739994	0.438881	1.76067	Tb927.11.13860:mRNA-p1	Tb927.11.13860:mRNA-p1	Tb927.11.13860	Tb927.11.13860:mRNA-p1 | transcript=Tb927.11.13860:mRNA | gene=Tb927.11.13860 | organism=Trypanosoma_brucei_brucei_TREU927 | gene_product=hypothetical protein, conserved | transcript_product=hypothetical protein, conserved | location=Tb927_11_v5.1:3685207-	hypothetical protein, conserved	N/A	N/A	N/A	N/A	Tb927.11.13860	N/A	N/A	N/A	N/A	N/A	N/A	GO:0005737;GO:0005654;GO:0005634	cytoplasm;nucleoplasm;nucleus	N/A	N/A	N/A	N/A	Tb927.11.13860	N/A	hypothetical protein, conserved	nucleoplasm(<10%), cytoplasm(weak, points) GO:0005654	nucleoplasm(strong) GO:0005654	nucleoplasm(<10%), cytoplasm(weak, points) GO:0005654	0	3370300	2849900	3851900	4143300	2956500	4	4	4	15.1	15.1	15.1	29.725	0	5.8331	21863000	13	1	2
0.541353	1.22232	1.75996	Tb927.11.10260:mRNA-p1	Tb927.11.10260:mRNA-p1	Tb927.11.10260	Tb927.11.10260:mRNA-p1 | transcript=Tb927.11.10260:mRNA | gene=Tb927.11.10260 | organism=Trypanosoma_brucei_brucei_TREU927 | gene_product=Peroxin 3, putative | transcript_product=Peroxin 3, putative | location=Tb927_11_v5.1:2740794-2742218(+) | protein_len	hypothetical protein, conserved	N/A	N/A	N/A	N/A	Tb927.11.10260	N/A	N/A	N/A	N/A	N/A	N/A	GO:0005737;GO:0020015	cytoplasm;glycosome	GO:0005515	protein binding	GO:0033365	protein localization to organelle	Tb927.11.10260	N/A	Peroxin 3, putative	glycosome GO:0005737 GO:0020015	cytoplasm GO:0005737 GO:0020015	glycosome GO:0005737 GO:0020015	0	22495000	15970000	25443000	19288000	22966000	8	8	8	21.9	21.9	21.9	51.855	0	17.933	148200000	25	2	6
1.07449	0.783218	1.75565	Tb927.7.3740:mRNA-p1	Tb927.7.3740:mRNA-p1	Tb927.7.3740	Tb927.7.3740:mRNA-p1 | transcript=Tb927.7.3740:mRNA | gene=Tb927.7.3740 | organism=Trypanosoma_brucei_brucei_TREU927 | gene_product=SUMO-interacting motif-containing protein | transcript_product=SUMO-interacting motif-containing protein | location=Tb927_07	SUMO-interacting motif-containing protein	N/A	N/A	N/A	N/A	Tb927.7.3740	N/A	N/A	N/A	N/A	N/A	N/A	GO:0005930;GO:0005929	axoneme;cilium	N/A	N/A	GO:0010608	posttranscriptional regulation of gene expression	Tb927.7.3740	N/A	SUMO-interacting motif-containing protein	axoneme, cytoplasm(weak) GO:0005930		axoneme, cytoplasm(weak) GO:0005930	4413700	6262600	4063200	11571000	8455100	5851300	20	20	20	36.2	36.2	36.2	93.25	0	116.61	115230000	70	7	9
0.518633	1.43387	1.74936	Tb927.8.1160:mRNA-p1	Tb927.8.1160:mRNA-p1	Tb927.8.1160	Tb927.8.1160:mRNA-p1 | transcript=Tb927.8.1160:mRNA | gene=Tb927.8.1160 | organism=Trypanosoma_brucei_brucei_TREU927 | gene_product=vacuolar-type Ca2+-ATPase, putative | transcript_product=vacuolar-type Ca2+-ATPase, putative | location=Tb927_08_v5.1:369465	vacuolar-type Ca2+-ATPase, putative	calcium-transporting ATPase activity	ATP binding;calcium-transporting ATPase activity;nucleotide binding	GO:0005388	GO:0005524;GO:0005388;GO:0000166	Tb927.8.1160	GO:0016021;GO:0016020	integral component of membrane;membrane	GO:0005524;GO:0005388;GO:0016787;GO:0000166	ATP binding;P-type calcium transporter activity;hydrolase activity;nucleotide binding	GO:0070588	calcium ion transmembrane transport	GO:0020022;GO:0005737;GO:0016021;GO:0043231;GO:0030133	acidocalcisome;cytoplasm;integral component of membrane;intracellular membrane-bounded organelle;transport vesicle	GO:0019829;GO:0005388	ATPase-coupled cation transmembrane transporter activity;P-type calcium transporter activity	GO:0016049;GO:0006874	cell growth;cellular calcium ion homeostasis	Tb927.8.1160	N/A	vacuolar-type Ca2+-ATPase, putative	cytoplasm(points, strong) GO:0030133 GO:0005737	endocytic GO:0030133 GO:0005737	cytoplasm(points, strong) GO:0030133 GO:0005737	35941000	0	27386000	34269000	41870000	34643000	30	5	4	39.2	6.9	4.3	121.24	0	17.358	126940000	37	21	21
2.65724	0.807525	1.7445	Tb927.6.1520:mRNA-p1	Tb927.6.1520:mRNA-p1	Tb927.6.1520	Tb927.6.1520:mRNA-p1 | transcript=Tb927.6.1520:mRNA | gene=Tb927.6.1520 | organism=Trypanosoma_brucei_brucei_TREU927 | gene_product=Aquaglyceroporin 1 | transcript_product=Aquaglyceroporin 1 | location=Tb927_06_v5.1:532496-533461(-) | protein_length=321 |	Aquaglyceroporin 1	drug transmembrane transporter activity;glycerol channel activity;water channel activity	channel activity	GO:0015238;GO:0015254;GO:0015250	GO:0015267	Tb927.6.1520	GO:0016021;GO:0016020	integral component of membrane;membrane	GO:0015267	channel activity	GO:0055085	transmembrane transport	GO:0097014;GO:0005737;GO:0031981;GO:0120267;GO:0005886	ciliary plasm;cytoplasm;nuclear lumen;pellicular membrane;plasma membrane	GO:0015254;GO:0015250;GO:0042910	glycerol channel activity;water channel activity;xenobiotic transmembrane transporter activity	GO:0043575;GO:0015793;GO:0006971;GO:0042493;GO:0006855	detection of osmotic stimulus;glycerol transport;hypotonic response;response to drug;xenobiotic transmembrane transport	Tb927.6.1520	N/A	Aquaglyceroporin 1	cytoplasm, flagellar cytoplasm, nuclear lumen GO:0120267 GO:0005737 GO:0097014 GO:0031981	pellicular membrane GO:0120267 GO:0005737 GO:0097014 GO:0031981	cytoplasm, flagellar cytoplasm, nuclear lumen GO:0120267 GO:0005737 GO:0097014 GO:0031981	41541000	39222000	49384000	80285000	70030000	76726000	6	6	6	32.7	32.7	32.7	35.066	0	54.259	547760000	62	4	4
3.05688	0.794032	1.73793	Tb927.6.1040:mRNA-p1;Tb927.6.1030:mRNA-p1	Tb927.6.1040:mRNA-p1;Tb927.6.1030:mRNA-p1	Tb927.6.1040;Tb927.6.1030	Tb927.6.1040:mRNA-p1 | transcript=Tb927.6.1040:mRNA | gene=Tb927.6.1040 | organism=Trypanosoma_brucei_brucei_TREU927 | gene_product=cysteine peptidase, Clan CA, family C1, Cathepsin L-like | transcript_product=cysteine peptidase, Clan CA, family C1, Cathep	cysteine peptidase, Clan CA, family C1, Cathepsin L-like;cysteine peptidase, Clan CA, family C1, Cathepsin L-like	N/A;N/A	cysteine-type endopeptidase activity;cysteine-type peptidase activity;cysteine-type endopeptidase activity;cysteine-type peptidase activity	N/A;N/A	GO:0004197;GO:0008234;GO:0004197;GO:0008234	Tb927.6.1030;Tb927.6.1040	N/A;N/A	N/A;N/A	GO:0004197;GO:0008234;GO:0004197;GO:0008234	cysteine-type endopeptidase activity;cysteine-type peptidase activity;cysteine-type endopeptidase activity;cysteine-type peptidase activity	GO:0006508;GO:0006508	proteolysis;proteolysis	GO:0005615;GO:0005764;GO:0005615;GO:0005764	extracellular space;lysosome;extracellular space;lysosome	GO:0004197;GO:0004197	cysteine-type endopeptidase activity;cysteine-type endopeptidase activity	GO:0051603;GO:0042493;GO:0051603;GO:0042493	proteolysis involved in cellular protein catabolic process;response to drug;proteolysis involved in cellular protein catabolic process;response to drug	Tb927.6.1030;Tb927.6.1040	N/A;N/A	cysteine peptidase, Clan CA, family C1, Cathepsin L-like;cysteine peptidase, Clan CA, family C1, Cathepsin L-like				70514000	76615000	70688000	137990000	113920000	126640000	7	7	1	32.7	32.7	3.3	48.358	0	117.7	851140000	74	4	3
0.294162	0.692125	1.73668	Tb927.10.7850:mRNA-p1	Tb927.10.7850:mRNA-p1	Tb927.10.7850	Tb927.10.7850:mRNA-p1 | transcript=Tb927.10.7850:mRNA | gene=Tb927.10.7850 | organism=Trypanosoma_brucei_brucei_TREU927 | gene_product=protein-L-isoaspartate, putative | transcript_product=protein-L-isoaspartate, putative | location=Tb927_10_v5.1:1963386-1							N/A	N/A	GO:0004719	protein-L-isoaspartate (D-aspartate) O-methyltransferase activity	GO:0006464	cellular protein modification process	GO:0005737	cytoplasm	GO:0004719	protein-L-isoaspartate (D-aspartate) O-methyltransferase activity	N/A	N/A	Tb927.10.7850	N/A	protein-L-isoaspartate, putative				0	3306600	0	0	5742500	0	3	3	3	26.1	26.1	26.1	25.68	0	16.414	22807000	19	1	2
2.64146	0.792032	1.73412	Tb927.1.1710:mRNA-p1	Tb927.1.1710:mRNA-p1	Tb927.1.1710	Tb927.1.1710:mRNA-p1 | transcript=Tb927.1.1710:mRNA | gene=Tb927.1.1710 | organism=Trypanosoma_brucei_brucei_TREU927 | gene_product=transmembrane protein, conserved | transcript_product=transmembrane protein, conserved | location=Tb927_01_v5.1:430943-43630	transmembrane protein, conserved	N/A	N/A	N/A	N/A	Tb927.1.1710	N/A	N/A	N/A	N/A	N/A	N/A	GO:0005654;GO:0005634	nucleoplasm;nucleus	N/A	N/A	N/A	N/A	Tb927.1.1710	N/A	transmembrane protein, conserved		nucleoplasm(50%), cytoplasm(weak, points) GO:0005654		3637500	3206000	3104200	6228700	5956600	5065200	9	9	9	6.8	6.8	6.8	195.44	0	18.012	44469000	30	2	4
1.97815	0.78208	1.7329	Tb927.11.1450:mRNA-p1	Tb927.11.1450:mRNA-p1	Tb927.11.1450	Tb927.11.1450:mRNA-p1 | transcript=Tb927.11.1450:mRNA | gene=Tb927.11.1450 | organism=Trypanosoma_brucei_brucei_TREU927 | gene_product=2-oxoglutarate dehydrogenase E1 component, putative | transcript_product=2-oxoglutarate dehydrogenase E1 component, putat	2-oxoglutarate dehydrogenase E1 component, putative	oxoglutarate dehydrogenase (succinyl-transferring) activity	oxidoreductase activity, acting on the aldehyde or oxo group of donors, disulfide as acceptor;oxoglutarate dehydrogenase (succinyl-transferring) activity;thiamine pyrophosphate binding	GO:0004591	GO:0016624;GO:0004591;GO:0030976	Tb927.11.1450	N/A	N/A	GO:0016624;GO:0004591;GO:0030976	oxidoreductase activity, acting on the aldehyde or oxo group of donors, disulfide as acceptor;oxoglutarate dehydrogenase (succinyl-transferring) activity;thiamine pyrophosphate binding	GO:0055114;GO:0006099	obsolete oxidation-reduction process;tricarboxylic acid cycle	GO:0140525;GO:0005929;GO:0005737;GO:0005739;GO:0045252	antipodal site;cilium;cytoplasm;mitochondrion;oxoglutarate dehydrogenase complex	GO:0004591	oxoglutarate dehydrogenase (succinyl-transferring) activity	GO:0006554;GO:0006099;GO:0006568	lysine catabolic process;tricarboxylic acid cycle;tryptophan metabolic process	Tb927.11.1450	N/A	2-oxoglutarate dehydrogenase E1 component, putative	antipodal sites, mitochondrion(weak) GO:0005737 GO:0005929 GO:0140525	cytoplasm(reticulated), flagellum GO:0005737 GO:0005929 GO:0140525	antipodal sites, mitochondrion(weak) GO:0005737 GO:0005929 GO:0140525	36594000	39333000	44381000	80893000	71158000	56431000	46	46	46	58	58	58	113.38	0	323.31	2258600000	363	23	31
2.57568	0.790794	1.72791	Tb927.10.11140:mRNA-p1	Tb927.10.11140:mRNA-p1	Tb927.10.11140	Tb927.10.11140:mRNA-p1 | transcript=Tb927.10.11140:mRNA | gene=Tb927.10.11140 | organism=Trypanosoma_brucei_brucei_TREU927 | gene_product=hypothetical protein, conserved | transcript_product=hypothetical protein, conserved | location=Tb927_10_v5.1:2721709-	hypothetical protein, conserved	N/A	N/A	N/A	N/A	Tb927.10.11140	N/A	N/A	N/A	N/A	N/A	N/A	GO:0097014;GO:0005737;GO:0031981	ciliary plasm;cytoplasm;nuclear lumen	N/A	N/A	N/A	N/A	Tb927.10.11140	N/A	hypothetical protein, conserved	cytoplasm, flagellar cytoplasm, nuclear lumen GO:0005737 GO:0097014 GO:0031981		cytoplasm, flagellar cytoplasm, nuclear lumen GO:0005737 GO:0097014 GO:0031981	12959000	10414000	11468000	20060000	21903000	18239000	8	8	8	8.2	8.2	8.2	169.26	0	21.76	96358000	32	3	3
1.52053	0.73712	1.7246	Tb927.7.3470:mRNA-p1	Tb927.7.3470:mRNA-p1	Tb927.7.3470	Tb927.7.3470:mRNA-p1 | transcript=Tb927.7.3470:mRNA | gene=Tb927.7.3470 | organism=Trypanosoma_brucei_brucei_TREU927 | gene_product=p22 protein precursor, putative | transcript_product=p22 protein precursor, putative | location=Tb927_07_v5.1:894923-895705(	p22 protein precursor, putative	N/A	N/A	N/A	N/A	Tb927.7.3470	GO:0005759	mitochondrial matrix	N/A	N/A	N/A	N/A	GO:0005739	mitochondrion	GO:0003729;GO:0097177;GO:0008494	mRNA binding;mitochondrial ribosome binding;translation activator activity	GO:0070131	positive regulation of mitochondrial translation	Tb927.7.3470	N/A	p22 protein precursor, putative				0	1264800	1217400	2035500	0	2245300	3	3	3	17.7	17.7	17.7	30.144	0	6.94	10162000	19	2	2
1.4572	0.219728	1.7214	Tb927.11.16380:mRNA-p1	Tb927.11.16380:mRNA-p1	Tb927.11.16380	Tb927.11.16380:mRNA-p1 | transcript=Tb927.11.16380:mRNA | gene=Tb927.11.16380 | organism=Trypanosoma_brucei_brucei_TREU927 | gene_product=TPR repeat, putative | transcript_product=TPR repeat, putative | location=Tb927_11_v5.1:4347649-4348284(-) | protein_l	TPR repeat, putative	N/A	protein binding	N/A	GO:0005515	Tb927.11.16380	GO:0016021	integral component of membrane	GO:0005515	protein binding	N/A	N/A	GO:0005739	mitochondrion	N/A	N/A	N/A	N/A	Tb927.11.16380	N/A	TPR repeat, putative	mitochondrion GO:0005739	cytoplasm(weak) GO:0005739	mitochondrion GO:0005739	3502400	3216800	0	4155800	3658100	3752500	3	3	3	23.2	23.2	23.2	23.331	0	45.071	35749000	26	2	3
0.56054	0.91265	1.72073	Tb927.7.4060:mRNA-p1;Tb927.7.4070:mRNA-p1	Tb927.7.4060:mRNA-p1;Tb927.7.4070:mRNA-p1	Tb927.7.4060;Tb927.7.4070	Tb927.7.4060:mRNA-p1 | transcript=Tb927.7.4060:mRNA | gene=Tb927.7.4060 | organism=Trypanosoma_brucei_brucei_TREU927 | gene_product=cysteine peptidase, Clan CA, family C2, putative | transcript_product=cysteine peptidase, Clan CA, family C2, putative | loc	cysteine peptidase, Clan CA, family C2, putative;cysteine peptidase, Clan CA, family C2, putative	N/A;N/A	N/A;N/A	N/A;N/A	N/A;N/A	Tb927.7.4060;Tb927.7.4070	N/A;N/A	N/A;N/A	N/A;N/A	N/A;N/A	N/A;N/A	N/A;N/A	GO:0097014;GO:0097542;GO:0005929;GO:0005737;GO:0031981;GO:0005654;GO:0060170;GO:0097014;GO:0005929;GO:0005737;GO:0031981	ciliary plasm;ciliary tip;cilium;cytoplasm;nuclear lumen;nucleoplasm;ciliary membrane;ciliary plasm;cilium;cytoplasm;nuclear lumen	N/A;N/A	N/A;N/A	N/A;N/A	N/A;N/A	Tb927.7.4060;Tb927.7.4070	N/A;N/A	cysteine peptidase, Clan CA, family C2, putative;cysteine peptidase, Clan CA, family C2, putative	cytoplasm(50%), flagellar cytoplasm(50%), nucleoplasm(50%), flagellar tip(50%) GO:0097542 GO:0005737 GO:0097014 GO:0031981 GO:0005654;flagellar membrane(distal, end), nuclear lumen, cytoplasm, flagellar cytoplasm GO:0060170 GO:0031981 GO:0005737 GO:0097014	flagellar tip, cytoplasm, flagellar cytoplasm, nuclear lumen GO:0097542 GO:0005737 GO:0097014 GO:0031981 GO:0005654	cytoplasm(50%), flagellar cytoplasm(50%), nucleoplasm(50%), flagellar tip(50%) GO:0097542 GO:0005737 GO:0097014 GO:0031981 GO:0005654;flagellar membrane(distal, end), nuclear lumen, cytoplasm, flagellar cytoplasm GO:0060170 GO:0031981 GO:0005737 GO:0097014	0	11476000	9923000	10944000	13105000	12773000	3	3	3	26.1	26.1	26.1	12.873	0	12.48	83048000	25	2	3
2.25711	0.776356	1.71922	Tb927.10.7570:mRNA-p1;Tb11.v5.0774.1-p1	Tb927.10.7570:mRNA-p1;Tb11.v5.0774.1-p1	Tb927.10.7570;Tb11.v5.0774	Tb927.10.7570:mRNA-p1 | transcript=Tb927.10.7570:mRNA | gene=Tb927.10.7570 | organism=Trypanosoma_brucei_brucei_TREU927 | gene_product=dihydrolipoamide acetyltransferase E2 subunit, putative | transcript_product=dihydrolipoamide acetyltransferase E2 subuni	dihydrolipoamide acetyltransferase precursor, putative;dihydrolipoamide acetyltransferase E2 subunit, putative	N/A;dihydrolipoyllysine-residue acetyltransferase activity;pyruvate dehydrogenase activity	transferase activity, transferring acyl groups;transferase activity, transferring acyl groups	N/A;GO:0004742;GO:0004738	GO:0016746;GO:0016746	Tb11.v5.0774;Tb927.10.7570	N/A;N/A	N/A;N/A	GO:0016746;GO:0016746	acyltransferase activity;acyltransferase activity	N/A;N/A	N/A;N/A	N/A;GO:0036064;GO:0005737;GO:0020023;GO:0005743;GO:0005759;GO:0005967;GO:0005739	N/A;ciliary basal body;cytoplasm;kinetoplast;mitochondrial inner membrane;mitochondrial matrix;mitochondrial pyruvate dehydrogenase complex;mitochondrion	N/A;GO:0004742;GO:0004738	N/A;dihydrolipoyllysine-residue acetyltransferase activity;pyruvate dehydrogenase activity	N/A;GO:0006086;GO:0000910;GO:0000002	N/A;acetyl-CoA biosynthetic process from pyruvate;cytokinesis;mitochondrial genome maintenance	Tb11.v5.0774;Tb927.10.7570	N/A;N/A	dihydrolipoamide acetyltransferase precursor, putative;dihydrolipoamide acetyltransferase E2 subunit, putative	mitochondrion(weak), kinetoplast(region, strong) GO:0005737 GO:0036064 GO:0020023	cytoplasm(points), basal body(region) GO:0005737 GO:0036064 GO:0020023	mitochondrion(weak), kinetoplast(region, strong) GO:0005737 GO:0036064 GO:0020023	39886000	35359000	42724000	78108000	65770000	58937000	21	21	21	63.9	63.9	63.9	48.107	0	184.08	1138000000	196	13	15
2.02644	0.772561	1.71701	Tb927.3.2230:mRNA-p1	Tb927.3.2230:mRNA-p1	Tb927.3.2230	Tb927.3.2230:mRNA-p1 | transcript=Tb927.3.2230:mRNA | gene=Tb927.3.2230 | organism=Trypanosoma_brucei_brucei_TREU927 | gene_product=succinyl-CoA synthetase alpha subunit, putative | transcript_product=succinyl-CoA synthetase alpha subunit, putative | locat	succinyl-CoA synthetase alpha subunit, putative	N/A	catalytic activity;cofactor binding	N/A	GO:0003824;GO:0048037	Tb927.3.2230	N/A	N/A	GO:0003824;GO:0000166	catalytic activity;nucleotide binding	N/A	N/A	GO:0005739;GO:0009361	mitochondrion;succinate-CoA ligase complex (ADP-forming)	GO:0004775;GO:0004776	succinate-CoA ligase (ADP-forming) activity;succinate-CoA ligase (GDP-forming) activity	GO:0006099	tricarboxylic acid cycle	Tb927.3.2230	N/A	succinyl-CoA synthetase alpha subunit, putative				78486000	84881000	97459000	176040000	144960000	126840000	16	16	16	62.1	62.1	62.1	31.464	0	239.91	2735400000	253	12	12
0.511953	1.16674	1.71416	Tb927.11.13570:mRNA-p1	Tb927.11.13570:mRNA-p1	Tb927.11.13570	Tb927.11.13570:mRNA-p1 | transcript=Tb927.11.13570:mRNA | gene=Tb927.11.13570 | organism=Trypanosoma_brucei_brucei_TREU927 | gene_product=hypothetical protein, conserved | transcript_product=hypothetical protein, conserved | location=Tb927_11_v5.1:3627052-	hypothetical protein, conserved	N/A	N/A	N/A	N/A	Tb927.11.13570	N/A	N/A	N/A	N/A	N/A	N/A	GO:0005737	cytoplasm	N/A	N/A	N/A	N/A	Tb927.11.13570	N/A	hypothetical protein, conserved		cytoplasm(patchy) GO:0005737		21050000	0	18546000	18215000	24504000	25155000	2	2	2	16.9	16.9	16.9	14.737	0.00056689	2.6504	73586000	14	2	1
0.000186761	0.000329336	1.71077	Tb927.5.3580:mRNA-p1	Tb927.5.3580:mRNA-p1	Tb927.5.3580	Tb927.5.3580:mRNA-p1 | transcript=Tb927.5.3580:mRNA | gene=Tb927.5.3580 | organism=Trypanosoma_brucei_brucei_TREU927 | gene_product=phosphoglycerate mutase protein, putative | transcript_product=phosphoglycerate mutase protein, putative | location=Tb927_05	phosphoglycerate mutase protein, putative	catalytic activity	N/A	GO:0003824	N/A	Tb927.5.3580	N/A	N/A	GO:0003824;GO:0004619	catalytic activity;phosphoglycerate mutase activity	N/A	N/A	GO:0097014;GO:0005737;GO:0031981	ciliary plasm;cytoplasm;nuclear lumen	GO:0003824;GO:0016868;GO:0016791	catalytic activity;intramolecular transferase activity, phosphotransferases;phosphatase activity	GO:0008152;GO:0009152	metabolic process;purine ribonucleotide biosynthetic process	Tb927.5.3580	N/A	phosphoglycerate mutase protein, putative	cytoplasm, flagellar cytoplasm, nuclear lumen GO:0005737 GO:0097014 GO:0031981	cytoplasm, flagellar cytoplasm, nuclear lumen GO:0005737 GO:0097014 GO:0031981	cytoplasm, flagellar cytoplasm, nuclear lumen GO:0005737 GO:0097014 GO:0031981	0	2530600	1987200	4495000	0	3233900	3	3	3	18.9	18.9	18.9	20.717	0	5.0755	18134000	13	1	2
2.75637	0.776836	1.70789	Tb927.6.2420:mRNA-p1	Tb927.6.2420:mRNA-p1	Tb927.6.2420	Tb927.6.2420:mRNA-p1 | transcript=Tb927.6.2420:mRNA | gene=Tb927.6.2420 | organism=Trypanosoma_brucei_brucei_TREU927 | gene_product=p22 protein precursor | transcript_product=p22 protein precursor | location=Tb927_06_v5.1:743387-744070(+) | protein_length=	p22 protein precursor	protein binding	N/A	GO:0005515	N/A	Tb927.6.2420	GO:0005759	mitochondrial matrix	N/A	N/A	N/A	N/A	GO:0097542;GO:0005929;GO:0005737;GO:0005739;GO:0031981	ciliary tip;cilium;cytoplasm;mitochondrion;nuclear lumen	GO:0003729;GO:0097177;GO:0005515;GO:0008494	mRNA binding;mitochondrial ribosome binding;protein binding;translation activator activity	GO:0009451;GO:0070131	RNA modification;positive regulation of mitochondrial translation	Tb927.6.2420	NN: MRRALVFTAFAANSAAAAFA	p22 protein precursor		cytoplasm, flagellar tip, flagellum(patchy), nuclear lumen GO:0005737 GO:0097542 GO:0005929 GO:0031981		19953000	16727000	20664000	31732000	34710000	31495000	6	6	6	37	37	37	25.349	0	38.687	218980000	48	3	5
0.313126	0.480736	1.70673	Tb927.11.8270:mRNA-p1	Tb927.11.8270:mRNA-p1	Tb927.11.8270	Tb927.11.8270:mRNA-p1 | transcript=Tb927.11.8270:mRNA | gene=Tb927.11.8270 | organism=Trypanosoma_brucei_brucei_TREU927 | gene_product=hypothetical protein, conserved | transcript_product=hypothetical protein, conserved | location=Tb927_11_v5.1:2322756-232	hypothetical protein, conserved	N/A	protein binding	N/A	GO:0005515	Tb927.11.8270	N/A	N/A	GO:0005515	protein binding	N/A	N/A	GO:0005730;GO:0005634	nucleolus;nucleus	N/A	N/A	N/A	N/A	Tb927.11.8270	N/A	hypothetical protein, conserved	nucleolus GO:0005730	nucleolus GO:0005730	nucleolus GO:0005730	0	4468700	4949300	4263000	8757500	3053500	10	10	10	20.2	20.2	20.2	84.474	0	29.922	43550000	27	1	6
2.29446	0.766095	1.705	Tb927.10.1040:mRNA-p1;Tb11.v5.0638.1-p1;Tb927.10.1050:mRNA-p1	Tb927.10.1040:mRNA-p1;Tb11.v5.0638.1-p1;Tb927.10.1050:mRNA-p1	Tb927.10.1040;Tb11.v5.0638;Tb927.10.1050	Tb927.10.1040:mRNA-p1 | transcript=Tb927.10.1040:mRNA | gene=Tb927.10.1040 | organism=Trypanosoma_brucei_brucei_TREU927 | gene_product=serine peptidase, Clan SC, Family S10 | transcript_product=serine peptidase, Clan SC, Family S10 | location=Tb927_10_v5.1	serine carboxypeptidase III precursor, putative;serine peptidase, Clan SC, Family S10;serine peptidase, Clan SC, Family S10	N/A;serine-type carboxypeptidase activity;serine-type carboxypeptidase activity	serine-type carboxypeptidase activity;serine-type carboxypeptidase activity;serine-type carboxypeptidase activity	N/A;GO:0004185;GO:0004185	GO:0004185;GO:0004185;GO:0004185	Tb11.v5.0638;Tb927.10.1040;Tb927.10.1050	N/A;N/A;N/A	N/A;N/A;N/A	GO:0004185;GO:0004185;GO:0004185	serine-type carboxypeptidase activity;serine-type carboxypeptidase activity;serine-type carboxypeptidase activity	GO:0006508;GO:0006508;GO:0006508	proteolysis;proteolysis;proteolysis	N/A;N/A;N/A	N/A;N/A;N/A	N/A;GO:0004185;GO:0004185	N/A;serine-type carboxypeptidase activity;serine-type carboxypeptidase activity	N/A;GO:0006508;GO:0042493;GO:0006508;GO:0042493	N/A;proteolysis;response to drug;proteolysis;response to drug	Tb11.v5.0638;Tb927.10.1040;Tb927.10.1050	NN: MMLCHTSLFLISLLLLLQSASA;NN: MMLCHTSLFLISLLLLLQSASA;N/A	serine carboxypeptidase III precursor, putative;serine peptidase, Clan SC, Family S10;serine peptidase, Clan SC, Family S10				62415000	53978000	65255000	116910000	89819000	102980000	10	10	4	40.3	40.3	14	51.509	0	149.43	965430000	121	7	7
0.911748	0.805656	1.70447	Tb927.11.1670:mRNA-p1	Tb927.11.1670:mRNA-p1	Tb927.11.1670	Tb927.11.1670:mRNA-p1 | transcript=Tb927.11.1670:mRNA | gene=Tb927.11.1670 | organism=Trypanosoma_brucei_brucei_TREU927 | gene_product=cysteine desulfurase | transcript_product=cysteine desulfurase | location=Tb927_11_v5.1:512470-513783(-) | protein_length	cysteine desulfurase	cysteine desulfurase activity;transaminase activity	N/A	GO:0031071;GO:0008483	N/A	Tb927.11.1670	N/A	N/A	GO:0003824;GO:0031071;GO:0051536;GO:0046872;GO:0030170	catalytic activity;cysteine desulfurase activity;iron-sulfur cluster binding;metal ion binding;pyridoxal phosphate binding	GO:0044571	[2Fe-2S] cluster assembly	GO:0005829;GO:0020023;GO:0005739;GO:0005730	cytosol;kinetoplast;mitochondrion;nucleolus	GO:0031071;GO:0008483	cysteine desulfurase activity;transaminase activity	GO:0016226;GO:0065003;GO:0000096;GO:0002143	iron-sulfur cluster assembly;protein-containing complex assembly;sulfur amino acid metabolic process;tRNA wobble position uridine thiolation	Tb927.11.1670	NN: MFSGVRVLLCAACGSASA	cysteine desulfurase	kinetoplast(region, strong, points) GO:0020023		kinetoplast(region, strong, points) GO:0020023	4693800	10159000	8750400	12363000	17664000	10204000	12	12	12	47.1	47.1	47.1	48.151	0	53.573	126680000	41	3	4
2.15339	0.765177	1.70309	Tb927.10.2350:mRNA-p1	Tb927.10.2350:mRNA-p1	Tb927.10.2350	Tb927.10.2350:mRNA-p1 | transcript=Tb927.10.2350:mRNA | gene=Tb927.10.2350 | organism=Trypanosoma_brucei_brucei_TREU927 | gene_product=pyruvate dehydrogenase complex E3 binding protein, putative | transcript_product=pyruvate dehydrogenase complex E3 bindin	pyruvate dehydrogenase complex E3 binding protein, putative	biotin binding;dihydrolipoyllysine-residue acetyltransferase activity	N/A	GO:0009374;GO:0004742	N/A	Tb927.10.2350	N/A	N/A	N/A	N/A	N/A	N/A	GO:0097014;GO:0005737;GO:0020023;GO:0005739;GO:0031981;GO:0045254	ciliary plasm;cytoplasm;kinetoplast;mitochondrion;nuclear lumen;pyruvate dehydrogenase complex	GO:0009374;GO:0004742	biotin binding;dihydrolipoyllysine-residue acetyltransferase activity	GO:0006091	generation of precursor metabolites and energy	Tb927.10.2350	N/A	pyruvate dehydrogenase complex E3 binding protein, putative	mitochondrion(75%), kinetoplast(region, strong, 75%) GO:0005737 GO:0097014 GO:0031981 GO:0005739 GO:0020023	cytoplasm, flagellar cytoplasm, nuclear lumen GO:0005737 GO:0097014 GO:0031981 GO:0005739 GO:0020023	mitochondrion(75%), kinetoplast(region, strong, 75%) GO:0005737 GO:0097014 GO:0031981 GO:0005739 GO:0020023	11330000	10099000	12679000	20394000	21296000	16399000	3	3	3	16.2	16.2	16.2	27.335	0	42.876	144490000	26	2	3
1.36911	0.779451	1.70063	Tb927.8.2160:mRNA-p1	Tb927.8.2160:mRNA-p1	Tb927.8.2160	Tb927.8.2160:mRNA-p1 | transcript=Tb927.8.2160:mRNA | gene=Tb927.8.2160 | organism=Trypanosoma_brucei_brucei_TREU927 | gene_product=p-glycoprotein | transcript_product=p-glycoprotein | location=Tb927_08_v5.1:667841-672586(+) | protein_length=1581 | sequenc	p-glycoprotein	ATP binding;ATPase activity, coupled to transmembrane movement of substances	ATP binding;ATPase activity;ATPase activity, coupled to transmembrane movement of substances	GO:0005524;GO:0042626	GO:0005524;GO:0016887;GO:0042626	Tb927.8.2160	GO:0016021	integral component of membrane	GO:0005524;GO:0016887;GO:0042626	ATP binding;ATP hydrolysis activity;ATPase-coupled transmembrane transporter activity	GO:0055085	transmembrane transport	GO:0043190;GO:0005737;GO:0016021;GO:0016020;GO:0030133	ATP-binding cassette (ABC) transporter complex;cytoplasm;integral component of membrane;membrane;transport vesicle	GO:0005524;GO:0042626	ATP binding;ATPase-coupled transmembrane transporter activity	GO:0042493;GO:0055085;GO:0006810	response to drug;transmembrane transport;transport	Tb927.8.2160	N/A	p-glycoprotein		cytoplasm, endocytic GO:0005737 GO:0030133		2540400	2836200	4110500	6383500	5427300	4323200	15	15	15	15.6	15.6	15.6	174.68	0	49.711	61533000	55	3	7
0.449402	0.637007	1.69781	Tb927.8.3560:mRNA-p1	Tb927.8.3560:mRNA-p1	Tb927.8.3560	Tb927.8.3560:mRNA-p1 | transcript=Tb927.8.3560:mRNA | gene=Tb927.8.3560 | organism=Trypanosoma_brucei_brucei_TREU927 | gene_product=DNA repair and recombination helicase protein PIF5 | transcript_product=DNA repair and recombination helicase protein PIF5 |	DNA repair and recombination helicase protein PIF5	5'-3' DNA helicase activity	DNA helicase activity	GO:0043139	GO:0003678	Tb927.8.3560	N/A	N/A	GO:0005524;GO:0003677;GO:0003678	ATP binding;DNA binding;DNA helicase activity	GO:0006310;GO:0006281;GO:0000723	DNA recombination;DNA repair;telomere maintenance	GO:0005737;GO:0005739;GO:0005730;GO:0005654;GO:0005657	cytoplasm;mitochondrion;nucleolus;nucleoplasm;replication fork	GO:0043139	5'-3' DNA helicase activity	GO:0032508;GO:0006260;GO:0033567;GO:0043137	DNA duplex unwinding;DNA replication;DNA replication, Okazaki fragment processing;DNA replication, removal of RNA primer	Tb927.8.3560	N/A	DNA repair and recombination helicase protein PIF5		nucleolus, cytoplasm, nucleoplasm GO:0005730 GO:0005737 GO:0005654		0	0	3103000	0	5268300	0	7	7	7	11.5	11.5	11.5	102.46	0	9.8879	292310000	15	1	1
1.59178	0.797967	1.69772	Tb927.5.1410:mRNA-p1	Tb927.5.1410:mRNA-p1	Tb927.5.1410	Tb927.5.1410:mRNA-p1 | transcript=Tb927.5.1410:mRNA | gene=Tb927.5.1410 | organism=Trypanosoma_brucei_brucei_TREU927 | gene_product=64 kDa invariant surface glycoprotein | transcript_product=64 kDa invariant surface glycoprotein | location=Tb927_05_v5.1:50							GO:0016021	integral component of membrane	N/A	N/A	N/A	N/A	N/A	N/A	N/A	N/A	N/A	N/A	Tb927.5.1410	NN: MIRYSLVAITFAGLLLRVVVA	64 kDa invariant surface glycoprotein				28094000	24509000	16547000	38030000	40120000	39247000	17	17	10	35.9	35.9	29.2	46.895	0	35.91	262080000	79	8	7
0.503351	1.39303	1.69393	Tb927.11.13750:mRNA-p1	Tb927.11.13750:mRNA-p1	Tb927.11.13750	Tb927.11.13750:mRNA-p1 | transcript=Tb927.11.13750:mRNA | gene=Tb927.11.13750 | organism=Trypanosoma_brucei_brucei_TREU927 | gene_product=Ras-related protein Rab4 | transcript_product=Ras-related protein Rab4 | location=Tb927_11_v5.1:3669517-3670113(+) | p	Ras-related protein Rab4	GTPase activity	GTP binding;GTPase activity	GO:0003924	GO:0005525;GO:0003924	Tb927.11.13750	N/A	N/A	GO:0005525;GO:0003924	GTP binding;GTPase activity	N/A	N/A	GO:0005768;GO:0030133	endosome;transport vesicle	GO:0003924	GTPase activity	GO:0030100;GO:0007264	regulation of endocytosis;small GTPase mediated signal transduction	Tb927.11.13750	N/A	Ras-related protein Rab4		endocytic GO:0030133		8763000	6505000	0	8112800	8839600	8910500	5	4	4	36.4	30.8	30.8	22.057	0	14.22	37986000	16	3	3
1.44083	0.744895	1.69223	Tb927.6.4090:mRNA-p1	Tb927.6.4090:mRNA-p1	Tb927.6.4090	Tb927.6.4090:mRNA-p1 | transcript=Tb927.6.4090:mRNA | gene=Tb927.6.4090 | organism=Trypanosoma_brucei_brucei_TREU927 | gene_product=chaperonin HSP60, mitochondrial precursor, putative | transcript_product=chaperonin HSP60, mitochondrial precursor, putative	chaperonin HSP60, mitochondrial precursor, putative	N/A	ATP binding	N/A	GO:0005524	Tb927.6.4090	N/A	N/A	GO:0005524	ATP binding	GO:0042026	protein refolding	GO:0097014;GO:0005737;GO:0020023;GO:0005739;GO:0031981	ciliary plasm;cytoplasm;kinetoplast;mitochondrion;nuclear lumen	N/A	N/A	GO:0006457	protein folding	Tb927.6.4090	N/A	chaperonin HSP60, mitochondrial precursor, putative	mitochondrion, kinetoplast(region, strong, point) GO:0005737 GO:0097014 GO:0031981 GO:0005739 GO:0020023	cytoplasm, flagellar cytoplasm, nuclear lumen GO:0005737 GO:0097014 GO:0031981 GO:0005739 GO:0020023	mitochondrion, kinetoplast(region, strong, point) GO:0005737 GO:0097014 GO:0031981 GO:0005739 GO:0020023	13669000	18301000	14169000	30203000	28483000	19392000	14	14	14	35.7	35.7	35.7	58.37	0	88.948	237790000	66	4	7
0.304718	0.421357	1.69192	Tb927.9.2940:mRNA-p1	Tb927.9.2940:mRNA-p1	Tb927.9.2940	Tb927.9.2940:mRNA-p1 | transcript=Tb927.9.2940:mRNA | gene=Tb927.9.2940 | organism=Trypanosoma_brucei_brucei_TREU927 | gene_product=hypothetical protein, conserved | transcript_product=hypothetical protein, conserved | location=Tb927_09_v5.1:664883-666370(							N/A	N/A	N/A	N/A	N/A	N/A	GO:0005737;GO:0097740	cytoplasm;paraflagellar rod	N/A	N/A	N/A	N/A	Tb927.9.2940	N/A	hypothetical protein, conserved	paraflagellar rod, cytoplasm GO:0097740 GO:0005737	paraflagellar rod GO:0097740 GO:0005737	paraflagellar rod, cytoplasm GO:0097740 GO:0005737	0	5857300	0	4694400	0	5215700	6	6	6	19	19	19	54.569	0	10.141	30565000	17	2	3
0.481394	0.773834	1.69027	Tb927.3.4510:mRNA-p1	Tb927.3.4510:mRNA-p1	Tb927.3.4510	Tb927.3.4510:mRNA-p1 | transcript=Tb927.3.4510:mRNA | gene=Tb927.3.4510 | organism=Trypanosoma_brucei_brucei_TREU927 | gene_product=hypothetical protein, conserved | transcript_product=hypothetical protein, conserved | location=Tb927_03_v5.1:1260457-126445	hypothetical protein, conserved	N/A	N/A	N/A	N/A	Tb927.3.4510	N/A	N/A	N/A	N/A	N/A	N/A	GO:0120120	bilobe structure	N/A	N/A	N/A	N/A	Tb927.3.4510	N/A	hypothetical protein, conserved	hook complex GO:0120120	hook complex(review) GO:0120120	hook complex GO:0120120	2284200	7761600	3737200	5372300	13284000	4640700	15	15	15	21.3	21.3	21.3	150.91	0	56.923	67932000	36	4	4
0.68151	0.304061	1.68994	Tb927.11.13640:mRNA-p1	Tb927.11.13640:mRNA-p1	Tb927.11.13640	Tb927.11.13640:mRNA-p1 | transcript=Tb927.11.13640:mRNA | gene=Tb927.11.13640 | organism=Trypanosoma_brucei_brucei_TREU927 | gene_product=J-binding protein | transcript_product=J-binding protein | location=Tb927_11_v5.1:3635538-3638057(-) | protein_length=	J-binding protein	DNA binding;ferrous iron binding;thymine dioxygenase activity	N/A	GO:0003677;GO:0008198;GO:0050341	N/A	Tb927.11.13640	N/A	N/A	N/A	N/A	N/A	N/A	GO:0031981;GO:0005634	nuclear lumen;nucleus	GO:0008094;GO:0003677;GO:0008198;GO:0050341	ATP-dependent activity, acting on DNA;DNA binding;ferrous iron binding;thymine dioxygenase activity	GO:0070580;GO:0016458;GO:0006283	base J metabolic process;obsolete gene silencing;transcription-coupled nucleotide-excision repair	Tb927.11.13640	N/A	J-binding protein	cytoplasm(reticulated, weak), nuclear lumen GO:0031981	cytoplasm(weak, reticulated), nucleoplasm(weak) GO:0031981	cytoplasm(reticulated, weak), nuclear lumen GO:0031981	0	2333800	2345300	2153200	2792300	2961900	5	5	5	10.1	10.1	10.1	95.25	0	19.193	20903000	19	2	5
0.135495	0.630419	1.67755	Tb927.10.9025:mRNA-p1	Tb927.10.9025:mRNA-p1	Tb927.10.9025	Tb927.10.9025:mRNA-p1 | transcript=Tb927.10.9025:mRNA | gene=Tb927.10.9025 | organism=Trypanosoma_brucei_brucei_TREU927 | gene_product=hypothetical protein | transcript_product=hypothetical protein | location=Tb927_10_v5.1:2237932-2238081(+) | protein_leng							N/A	N/A	N/A	N/A	N/A	N/A	GO:0097014;GO:0005737;GO:0031981;GO:0005730	ciliary plasm;cytoplasm;nuclear lumen;nucleolus	N/A	N/A	N/A	N/A	Tb927.10.9025	N/A	hypothetical protein	cytoplasm(patchy), nucleolus GO:0005737 GO:0097014 GO:0031981 GO:0005730	cytoplasm, flagellar cytoplasm, nuclear lumen GO:0005737 GO:0097014 GO:0031981 GO:0005730	cytoplasm(patchy), nucleolus GO:0005737 GO:0097014 GO:0031981 GO:0005730	14759000	0	0	0	11769000	12990000	2	2	2	57.1	57.1	57.1	5.3749	0	8.7635	25459000	11	2	1
1.28514	1.23275	1.67604	Tb927.9.8210:mRNA-p1	Tb927.9.8210:mRNA-p1	Tb927.9.8210	Tb927.9.8210:mRNA-p1 | transcript=Tb927.9.8210:mRNA | gene=Tb927.9.8210 | organism=Trypanosoma_brucei_brucei_TREU927 | gene_product=Peptide deformylase 2 | transcript_product=Peptide deformylase 2 | location=Tb927_09_v5.1:1348638-1349738(-) | protein_lengt	Peptide deformylase 2	N/A	N/A	N/A	N/A	Tb927.9.8210	N/A	N/A	GO:0046872;GO:0008237;GO:0042586	metal ion binding;metallopeptidase activity;peptide deformylase activity	GO:0006412	translation	GO:0020023;GO:0005739	kinetoplast;mitochondrion	N/A	N/A	GO:0018206	peptidyl-methionine modification	Tb927.9.8210	N/A	Peptide deformylase 2	mitochondrion, kinetoplast(region) GO:0005739 GO:0020023	cytoplasm(weak, points) GO:0005739 GO:0020023	mitochondrion, kinetoplast(region) GO:0005739 GO:0020023	0	0	2833100	4748400	0	0	2	2	2	10.4	10.4	10.4	42.101	0	5.2801	8770100	7	0	0
0.496149	1.18102	1.67373	Tb927.5.310:mRNA-p1;Tb11.v5.0208.1-p1	Tb927.5.310:mRNA-p1;Tb11.v5.0208.1-p1	Tb927.5.310;Tb11.v5.0208	Tb927.5.310:mRNA-p1 | transcript=Tb927.5.310:mRNA | gene=Tb927.5.310 | organism=Trypanosoma_brucei_brucei_TREU927 | gene_product=invariant surface glycoprotein, putative | transcript_product=invariant surface glycoprotein, putative | location=Tb927_05_v5.1	invariant surface glycoprotein, putative	N/A	N/A	N/A	N/A	Tb927.5.310	N/A;N/A	N/A;N/A	N/A;N/A	N/A;N/A	N/A;N/A	N/A;N/A	N/A;GO:0030133	N/A;transport vesicle	N/A;N/A	N/A;N/A	N/A;N/A	N/A;N/A	Tb11.v5.0208;Tb927.5.310	NN: MARVTFCLAVVLIASSASVFSHVGKARA;NN: MARVTFCLAVVLIASSASVFSHVGKARA	invariant surface glycoprotein, putative;invariant surface glycoprotein, putative		endocytic, cytoplasm(weak) GO:0030133		14371000	18893000	0	20853000	19653000	15169000	7	3	3	17.2	10.6	10.6	44.533	0	5.8282	127540000	21	4	7
1.16907	0.520473	1.6727	Tb927.11.10300:mRNA-p1	Tb927.11.10300:mRNA-p1	Tb927.11.10300	Tb927.11.10300:mRNA-p1 | transcript=Tb927.11.10300:mRNA | gene=Tb927.11.10300 | organism=Trypanosoma_brucei_brucei_TREU927 | gene_product=hypothetical protein, conserved | transcript_product=hypothetical protein, conserved | location=Tb927_11_v5.1:2749800-	hypothetical protein, conserved	N/A	protein binding	N/A	GO:0005515	Tb927.11.10300	N/A	N/A	GO:0005515	protein binding	N/A	N/A	GO:0031981;GO:0005654;GO:0005634	nuclear lumen;nucleoplasm;nucleus	GO:0042393	histone binding	GO:0034080;GO:0006335	CENP-A containing chromatin assembly;DNA replication-dependent chromatin assembly	Tb927.11.10300	N/A	hypothetical protein, conserved	nuclear lumen(50%) GO:0031981	nuclear lumen GO:0031981	nuclear lumen(50%) GO:0031981	0	1979500	0	0	0	3311100	3	3	3	11.9	11.9	11.9	46.7	0	9.6463	10098000	11	1	2
0.518749	0.736695	1.67107	Tb927.11.8390:mRNA-p1	Tb927.11.8390:mRNA-p1	Tb927.11.8390	Tb927.11.8390:mRNA-p1 | transcript=Tb927.11.8390:mRNA | gene=Tb927.11.8390 | organism=Trypanosoma_brucei_brucei_TREU927 | gene_product=hypothetical protein, conserved | transcript_product=hypothetical protein, conserved | location=Tb927_11_v5.1:2352023-235							N/A	N/A	N/A	N/A	N/A	N/A	GO:0120120;GO:0036064	bilobe structure;ciliary basal body	N/A	N/A	N/A	N/A	Tb927.11.8390	N/A	hypothetical protein, conserved	hook complex(25%), basal body(cell cycle dependent) GO:0120120 GO:0036064	hook complex, basal body(cell cycle dependent) GO:0120120 GO:0036064	hook complex(25%), basal body(cell cycle dependent) GO:0120120 GO:0036064	0	6133400	4181400	5097200	7211200	4928400	6	6	6	14.7	14.7	14.7	49.027	0	13.031	43399000	20	1	2
1.61268	0.759253	1.66915	Tb927.6.2140:mRNA-p1	Tb927.6.2140:mRNA-p1	Tb927.6.2140	Tb927.6.2140:mRNA-p1 | transcript=Tb927.6.2140:mRNA | gene=Tb927.6.2140 | organism=Trypanosoma_brucei_brucei_TREU927 | gene_product=hypothetical protein, conserved | transcript_product=hypothetical protein, conserved | location=Tb927_06_v5.1:682382-683185(	hypothetical protein, conserved	N/A	catalytic activity	N/A	GO:0003824	Tb927.6.2140	N/A	N/A	GO:0003824	catalytic activity	N/A	N/A	GO:0005737;GO:0031019;GO:0005739	cytoplasm;mitochondrial mRNA editing complex;mitochondrion	GO:0008684	2-oxopent-4-enoate hydratase activity	GO:0000963	mitochondrial RNA processing	Tb927.6.2140	NN: MFRWSWCRLIISKVSA	hypothetical protein, conserved				6848100	4384300	4910300	8763800	10120000	8060800	5	5	5	28.5	28.5	28.5	28.771	0	10.741	47394000	24	3	2
0.534691	0.675353	1.66305	Tb927.5.970:mRNA-p1	Tb927.5.970:mRNA-p1	Tb927.5.970	Tb927.5.970:mRNA-p1 | transcript=Tb927.5.970:mRNA | gene=Tb927.5.970 | organism=Trypanosoma_brucei_brucei_TREU927 | gene_product=class I transcription factor A, subunit 6 | transcript_product=class I transcription factor A, subunit 6 | location=Tb927_05_v5	class I transcription factor A, subunit 6	N/A	N/A	N/A	N/A	Tb927.5.970	N/A	N/A	N/A	N/A	N/A	N/A	GO:0005730;GO:0005634	nucleolus;nucleus	N/A	N/A	N/A	N/A	Tb927.5.970	N/A	class I transcription factor A, subunit 6	nucleus, nucleolus(peripheral, points) GO:0005634 GO:0005730		nucleus, nucleolus(peripheral, points) GO:0005634 GO:0005730	0	5912600	8789200	9814000	7418400	7217500	4	4	4	30	30	30	21.712	0	7.1552	43198000	17	1	2
1.76029	0.716754	1.66296	Tb927.10.13430:mRNA-p1	Tb927.10.13430:mRNA-p1	Tb927.10.13430	Tb927.10.13430:mRNA-p1 | transcript=Tb927.10.13430:mRNA | gene=Tb927.10.13430 | organism=Trypanosoma_brucei_brucei_TREU927 | gene_product=citrate synthase, putative | transcript_product=citrate synthase, putative | location=Tb927_10_v5.1:3277670-3279124(-)	citrate synthase, putative	N/A	transferase activity, transferring acyl groups, acyl groups converted into alkyl on transfer	N/A	GO:0046912	Tb927.10.13430	N/A	N/A	GO:0046912	acyltransferase, acyl groups converted into alkyl on transfer	N/A	N/A	GO:0020023;GO:0005759;GO:0005739	kinetoplast;mitochondrial matrix;mitochondrion	GO:0004108	citrate (Si)-synthase activity	GO:0005975;GO:0006099	carbohydrate metabolic process;tricarboxylic acid cycle	Tb927.10.13430	N/A	citrate synthase, putative	mitochondrion(75%), kinetoplast(region, strong, 75%) GO:0005739 GO:0020023		mitochondrion(75%), kinetoplast(region, strong, 75%) GO:0005739 GO:0020023	4884100	4729000	5466200	8815300	9720400	6540500	10	10	10	31.2	31.2	31.2	53.584	0	21.928	81280000	40	4	5
1.89375	0.720006	1.66218	Tb927.7.7410:mRNA-p1	Tb927.7.7410:mRNA-p1	Tb927.7.7410	Tb927.7.7410:mRNA-p1 | transcript=Tb927.7.7410:mRNA | gene=Tb927.7.7410 | organism=Trypanosoma_brucei_brucei_TREU927 | gene_product=Trans-2-enoyl-ACP reductase 2, putative | transcript_product=Trans-2-enoyl-ACP reductase 2, putative | location=Tb927_07_v5.	Trans-2-enoyl-ACP reductase 2, putative	N/A	N/A	N/A	N/A	Tb927.7.7410	N/A	N/A	GO:0003960	NADPH:quinone reductase activity	GO:0055114	obsolete oxidation-reduction process	GO:0020023;GO:0005739	kinetoplast;mitochondrion	GO:0019166	trans-2-enoyl-CoA reductase (NADPH) activity	GO:0006631	fatty acid metabolic process	Tb927.7.7410	N/A	Trans-2-enoyl-ACP reductase 2, putative	mitochondrion(75%), kinetoplast(region, strong, 50%) GO:0005739 GO:0020023		mitochondrion(75%), kinetoplast(region, strong, 50%) GO:0005739 GO:0020023	14447000	12535000	12595000	22046000	25853000	17885000	6	6	6	23	23	23	35.787	0	17.254	109230000	23	3	2
2.70693	0.729401	1.66173	Tb927.11.12230:mRNA-p1	Tb927.11.12230:mRNA-p1	Tb927.11.12230	Tb927.11.12230:mRNA-p1 | transcript=Tb927.11.12230:mRNA | gene=Tb927.11.12230 | organism=Trypanosoma_brucei_brucei_TREU927 | gene_product=ATP-dependent protease ATPase subunit HslU2 | transcript_product=ATP-dependent protease ATPase subunit HslU2 | locatio	ATP-dependent protease ATPase subunit HslU2	ATP-dependent peptidase activity	ATP binding;ATPase activity;peptidase activity, acting on L-amino acid peptides	GO:0004176	GO:0005524;GO:0016887;GO:0070011	Tb927.11.12230	GO:0009376	HslUV protease complex	GO:0005524;GO:0016887;GO:0008233	ATP binding;ATP hydrolysis activity;peptidase activity	N/A	N/A	GO:0009376;GO:0020023;GO:0042645;GO:0005739	HslUV protease complex;kinetoplast;mitochondrial nucleoid;mitochondrion	GO:0004176	ATP-dependent peptidase activity	GO:0006264	mitochondrial DNA replication	Tb927.11.12230	NN: MIRFSWVRLCSSAMAAAAASPDVQA	ATP-dependent protease ATPase subunit HslU2	mitochondrion(weak), kinetoplast GO:0020023		mitochondrion(weak), kinetoplast GO:0020023	21930000	24093000	24675000	42244000	40562000	34675000	19	19	19	51.6	51.6	51.6	54.897	0	62.317	341190000	73	5	11
0.475936	1.00024	1.65996	Tb927.10.7550.2:mRNA-p1;Tb927.10.7550.1:mRNA-p1	Tb927.10.7550.2:mRNA-p1;Tb927.10.7550.1:mRNA-p1	Tb927.10.7550.2;Tb927.10.7550.1	Tb927.10.7550.2:mRNA-p1 | transcript=Tb927.10.7550.2:mRNA | gene=Tb927.10.7550 | organism=Trypanosoma_brucei_brucei_TREU927 | gene_product=hypothetical protein, conserved | transcript_product=hypothetical protein, conserved | location=Tb927_10_v5.1:1899948	hypothetical protein, conserved;hypothetical protein, conserved	N/A;N/A	N/A;N/A	N/A;N/A	N/A;N/A	Tb927.10.7550;Tb927.10.7550																			7154300	0	6368400	5457700	7901100	9088400	7	7	7	16.1	16.1	16.1	60.829	0	65.938	56021000	34	4	3
0.00920812	-0.0338427	1.65902	Tb927.3.2880:mRNA-p1	Tb927.3.2880:mRNA-p1	Tb927.3.2880	Tb927.3.2880:mRNA-p1 | transcript=Tb927.3.2880:mRNA | gene=Tb927.3.2880 | organism=Trypanosoma_brucei_brucei_TREU927 | gene_product=Mitochondrial ATP synthase subunit, putative | transcript_product=Mitochondrial ATP synthase subunit, putative | location=Tb	Mitochondrial ATP synthase subunit, putative	N/A	N/A	N/A	N/A	Tb927.3.2880	N/A	N/A	N/A	N/A	N/A	N/A	GO:0005737;GO:0005753;GO:0005739	cytoplasm;mitochondrial proton-transporting ATP synthase complex;mitochondrion	N/A	N/A	N/A	N/A	Tb927.3.2880	N/A	Mitochondrial ATP synthase subunit, putative	mitochondrion GO:0005737 GO:0005739	cytoplasm(reticulated) GO:0005737 GO:0005739	mitochondrion GO:0005737 GO:0005739	0	10129000	12045000	0	19223000	17564000	4	4	4	36.5	36.5	36.5	12.643	0	22.904	86580000	18	1	3
0.453368	1.13365	1.65871	Tb927.4.4310:mRNA-p1	Tb927.4.4310:mRNA-p1	Tb927.4.4310	Tb927.4.4310:mRNA-p1 | transcript=Tb927.4.4310:mRNA | gene=Tb927.4.4310 | organism=Trypanosoma_brucei_brucei_TREU927 | gene_product=Nucleoporin NUP64 | transcript_product=Nucleoporin NUP64 | location=Tb927_04_v5.1:1140138-1142009(-) | protein_length=623 |	Nucleoporin NUP64	N/A	N/A	N/A	N/A	Tb927.4.4310	N/A	N/A	N/A	N/A	N/A	N/A	GO:0005643;GO:0044613;GO:0005634	nuclear pore;nuclear pore central transport channel;nucleus	N/A	N/A	GO:0010608	posttranscriptional regulation of gene expression	Tb927.4.4310	N/A	Nucleoporin NUP64	nuclear pore GO:0005643	nuclear pore(75%) GO:0005643	nuclear pore GO:0005643	5077200	4465200	0	6599100	5769900	3459100	7	7	7	12.5	12.5	12.5	64.234	0	20.562	37304000	21	2	5
1.6728	0.716871	1.65767	Tb927.7.210:mRNA-p1	Tb927.7.210:mRNA-p1	Tb927.7.210	Tb927.7.210:mRNA-p1 | transcript=Tb927.7.210:mRNA | gene=Tb927.7.210 | organism=Trypanosoma_brucei_brucei_TREU927 | gene_product=Proline dehydrogenase, mitochondrial | transcript_product=Proline dehydrogenase, mitochondrial | location=Tb927_07_v5.1:39714-4	Proline dehydrogenase, mitochondrial	proline dehydrogenase activity	N/A	GO:0004657	N/A	Tb927.7.210	N/A	N/A	GO:0004657	proline dehydrogenase activity	GO:0006562	proline catabolic process	GO:0005737;GO:0020023;GO:0005739	cytoplasm;kinetoplast;mitochondrion	GO:0071949;GO:0004657	FAD binding;proline dehydrogenase activity	GO:0001306;GO:0010133	age-dependent response to oxidative stress;proline catabolic process to glutamate	Tb927.7.210	N/A	Proline dehydrogenase, mitochondrial	mitochondrion(75%), kinetoplast(region, strong, 75%) GO:0005739 GO:0005737 GO:0020023	mitochondrion, cytoplasm(points, strong, 75%) GO:0005739 GO:0005737 GO:0020023	mitochondrion(75%), kinetoplast(region, strong, 75%) GO:0005739 GO:0005737 GO:0020023	5169200	4089900	4561100	8405600	8537500	5966300	9	9	9	26.4	26.4	26.4	63.858	0	87.984	105270000	64	4	6
0.335381	0.430516	1.65236	Tb927.10.16150:mRNA-p1;Tb11.v5.0397.1-p1	Tb927.10.16150:mRNA-p1;Tb11.v5.0397.1-p1	Tb927.10.16150;Tb11.v5.0397	Tb927.10.16150:mRNA-p1 | transcript=Tb927.10.16150:mRNA | gene=Tb927.10.16150 | organism=Trypanosoma_brucei_brucei_TREU927 | gene_product=ATP-dependent zinc metallopeptidase, putative | transcript_product=ATP-dependent zinc metallopeptidase, putative | loc	ATP-dependent zinc metallopeptidase, putative;ATP-dependent zinc metallopeptidase, putative	N/A;N/A	ATP binding;metalloendopeptidase activity;ATP binding;metalloendopeptidase activity	N/A;N/A	GO:0005524;GO:0004222;GO:0005524;GO:0004222	Tb11.v5.0397;Tb927.10.16150	N/A;GO:0016021	N/A;integral component of membrane	GO:0005524;GO:0016887;GO:0004176;GO:0004222;GO:0005524;GO:0016887;GO:0004176;GO:0004222	ATP binding;ATP hydrolysis activity;ATP-dependent peptidase activity;metalloendopeptidase activity;ATP binding;ATP hydrolysis activity;ATP-dependent peptidase activity;metalloendopeptidase activity	GO:0006508;GO:0006508	proteolysis;proteolysis	N/A;GO:0020023;GO:0005743;GO:0005739	N/A;kinetoplast;mitochondrial inner membrane;mitochondrion	N/A;N/A	N/A;N/A	N/A;GO:0042407;GO:0008053;GO:0034982;GO:0065003;GO:0006508	N/A;cristae formation;mitochondrial fusion;mitochondrial protein processing;protein-containing complex assembly;proteolysis	Tb11.v5.0397;Tb927.10.16150	N/A;N/A	ATP-dependent zinc metallopeptidase, putative;ATP-dependent zinc metallopeptidase, putative	mitochondrion, kinetoplast(region, strong, points) GO:0005739 GO:0020023		mitochondrion, kinetoplast(region, strong, points) GO:0005739 GO:0020023	0	2693900	0	4451300	0	0	6	6	6	15.8	15.8	15.8	62.779	0	18.615	21519000	13	2	2
0.510565	0.903604	1.64818	Tb927.4.730:mRNA-p1	Tb927.4.730:mRNA-p1	Tb927.4.730	Tb927.4.730:mRNA-p1 | transcript=Tb927.4.730:mRNA | gene=Tb927.4.730 | organism=Trypanosoma_brucei_brucei_TREU927 | gene_product=Peptidase family C78, putative | transcript_product=Peptidase family C78, putative | location=Tb927_04_v5.1:203661-205139(-) |	Peptidase family C78, putative	N/A	N/A	N/A	N/A	Tb927.4.730	N/A	N/A	N/A	N/A	N/A	N/A	GO:0097014;GO:0005737;GO:0031981;GO:0005654;GO:0005634	ciliary plasm;cytoplasm;nuclear lumen;nucleoplasm;nucleus	N/A	N/A	N/A	N/A	Tb927.4.730	N/A	Peptidase family C78, putative	cytoplasm, nucleoplasm, flagellar cytoplasm GO:0005737 GO:0097014 GO:0031981 GO:0005654	cytoplasm, flagellar cytoplasm, nuclear lumen GO:0005737 GO:0097014 GO:0031981 GO:0005654	cytoplasm, nucleoplasm, flagellar cytoplasm GO:0005737 GO:0097014 GO:0031981 GO:0005654	5727100	4355600	0	5014300	5326300	6277500	4	4	4	12.6	12.6	12.6	55.016	0	9.1951	32904000	22	4	2
0.358314	0.77576	1.64794	Tb927.11.7530:mRNA-p1	Tb927.11.7530:mRNA-p1	Tb927.11.7530	Tb927.11.7530:mRNA-p1 | transcript=Tb927.11.7530:mRNA | gene=Tb927.11.7530 | organism=Trypanosoma_brucei_brucei_TREU927 | gene_product=long-chain-fatty-acid-CoA ligase, putative | transcript_product=long-chain-fatty-acid-CoA ligase, putative | location=Tb9	long-chain-fatty-acid-CoA ligase, putative	catalytic activity	catalytic activity	GO:0003824	GO:0003824	Tb927.11.7530	N/A	N/A	GO:0016874	ligase activity	N/A	N/A	GO:0005737;GO:0020023;GO:0005739	cytoplasm;kinetoplast;mitochondrion	GO:0003824	catalytic activity	GO:0008152	metabolic process	Tb927.11.7530	N/A	long-chain-fatty-acid-CoA ligase, putative	mitochondrion, kinetoplast(region, strong) GO:0005737 GO:0005739 GO:0020023	cytoplasm(points), cytoplasm GO:0005737 GO:0005739 GO:0020023	mitochondrion, kinetoplast(region, strong) GO:0005737 GO:0005739 GO:0020023	0	7150800	4464000	12329000	6811500	0	6	6	6	14.2	14.2	14.2	80.712	0	21.026	58069000	25	1	3
0.517835	0.854152	1.64689	Tb927.10.11640:mRNA-p1;Tb11.v5.1013.1-p1	Tb927.10.11640:mRNA-p1;Tb11.v5.1013.1-p1	Tb927.10.11640;Tb11.v5.1013	Tb927.10.11640:mRNA-p1 | transcript=Tb927.10.11640:mRNA | gene=Tb927.10.11640 | organism=Trypanosoma_brucei_brucei_TREU927 | gene_product=Protein prenyltransferase alpha subunit repeat, putative | transcript_product=Protein prenyltransferase alpha subunit	Protein prenyltransferase alpha subunit repeat, putative;Protein prenyltransferase alpha subunit repeat, putative	N/A;N/A	protein prenyltransferase activity;protein prenyltransferase activity	N/A;N/A	GO:0008318;GO:0008318	Tb11.v5.1013;Tb927.10.11640	GO:0005968;GO:0005968	Rab-protein geranylgeranyltransferase complex;Rab-protein geranylgeranyltransferase complex	GO:0008318;GO:0008318	protein prenyltransferase activity;protein prenyltransferase activity	GO:0018344;GO:0018342;GO:0018344;GO:0018342	protein geranylgeranylation;protein prenylation;protein geranylgeranylation;protein prenylation	N/A;GO:0097014;GO:0005737	N/A;ciliary plasm;cytoplasm	N/A;N/A	N/A;N/A	N/A;N/A	N/A;N/A	Tb11.v5.1013;Tb927.10.11640	N/A;N/A	Protein prenyltransferase alpha subunit repeat, putative;Protein prenyltransferase alpha subunit repeat, putative	cytoplasm, flagellar cytoplasm GO:0005737 GO:0097014	cytoplasm(patchy, reticulated) GO:0005737 GO:0097014	cytoplasm, flagellar cytoplasm GO:0005737 GO:0097014	8469000	7878000	0	8875300	8377400	9669000	6	6	6	15.9	15.9	15.9	56.414	0	10.052	36377000	21	4	3
0.50848	0.692813	1.6444	Tb927.1.4340:mRNA-p1	Tb927.1.4340:mRNA-p1	Tb927.1.4340	Tb927.1.4340:mRNA-p1 | transcript=Tb927.1.4340:mRNA | gene=Tb927.1.4340 | organism=Trypanosoma_brucei_brucei_TREU927 | gene_product=hypothetical protein, conserved | transcript_product=hypothetical protein, conserved | location=Tb927_01_v5.1:899638-901788(							N/A	N/A	N/A	N/A	N/A	N/A	GO:0005930	axoneme	N/A	N/A	N/A	N/A	Tb927.1.4340	N/A	hypothetical protein, conserved	axoneme(proximal, strong) GO:0005930	axoneme(proximal) GO:0005930	axoneme(proximal, strong) GO:0005930	0	6053100	6704600	5972900	8499400	6506400	8	8	8	20.1	20.1	20.1	77.649	0	14.702	63017000	27	2	4
3.40072	0.711504	1.64078	Tb927.11.4320:mRNA-p1	Tb927.11.4320:mRNA-p1	Tb927.11.4320	Tb927.11.4320:mRNA-p1 | transcript=Tb927.11.4320:mRNA | gene=Tb927.11.4320 | organism=Trypanosoma_brucei_brucei_TREU927 | gene_product=Uncharacterized ACR, COG1678, putative | transcript_product=Uncharacterized ACR, COG1678, putative | location=Tb927_11_v5	Uncharacterized ACR, COG1678, putative	N/A	N/A	N/A	N/A	Tb927.11.4320	N/A	N/A	N/A	N/A	N/A	N/A	GO:0005737;GO:0005829;GO:0005739	cytoplasm;cytosol;mitochondrion	N/A	N/A	N/A	N/A	Tb927.11.4320	N/A	Uncharacterized ACR, COG1678, putative	mitochondrion(75%) GO:0005737 GO:0005739	cytoplasm(patchy), cytoplasm(weak) GO:0005737 GO:0005739	mitochondrion(75%) GO:0005737 GO:0005739	11499000	11382000	11435000	19959000	19176000	17170000	17	17	17	49.5	49.5	49.5	51.878	0	194.47	313970000	107	7	10
0.514048	0.559671	1.63626	Tb927.2.1850:mRNA-p1	Tb927.2.1850:mRNA-p1	Tb927.2.1850	Tb927.2.1850:mRNA-p1 | transcript=Tb927.2.1850:mRNA | gene=Tb927.2.1850 | organism=Trypanosoma_brucei_brucei_TREU927 | gene_product=Tetratricopeptide repeat, putative | transcript_product=Tetratricopeptide repeat, putative | location=Tb927_02_v5.1:345063-3	Tetratricopeptide repeat, putative	N/A	protein binding	N/A	GO:0005515	Tb927.2.1850	N/A	N/A	GO:0005515	protein binding	N/A	N/A	N/A	N/A	N/A	N/A	N/A	N/A	Tb927.2.1850	N/A	Tetratricopeptide repeat, putative				0	7893200	7372600	9199100	9161100	6618600	6	6	6	21.1	21.1	21.1	51.219	0	19.258	72337000	24	2	6
0.41185	1.16857	1.63278	Tb927.11.11435:mRNA-p1	Tb927.11.11435:mRNA-p1	Tb927.11.11435	Tb927.11.11435:mRNA-p1 | transcript=Tb927.11.11435:mRNA | gene=Tb927.11.11435 | organism=Trypanosoma_brucei_brucei_TREU927 | gene_product=dynein light chain type 1, putative | transcript_product=dynein light chain type 1, putative | location=Tb927_11_v5.1:	dynein light chain type 1, putative	N/A	N/A	N/A	N/A	Tb927.11.11435	GO:0030286	dynein complex	N/A	N/A	GO:0007017	microtubule-based process	GO:0005930	axoneme	N/A	N/A	N/A	N/A	Tb927.11.11435	N/A	dynein light chain type 1, putative	axoneme GO:0005930		axoneme GO:0005930	13244000	0	0	0	11644000	9980600	4	4	4	53.3	53.3	53.3	10.549	0	11.194	62242000	15	2	2
1.79653	0.706903	1.63254	Tb927.11.11680:mRNA-p1	Tb927.11.11680:mRNA-p1	Tb927.11.11680	Tb927.11.11680:mRNA-p1 | transcript=Tb927.11.11680:mRNA | gene=Tb927.11.11680 | organism=Trypanosoma_brucei_brucei_TREU927 | gene_product=2-oxoglutarate dehydrogenase E2 component, putative | transcript_product=2-oxoglutarate dehydrogenase E2 component, pu	2-oxoglutarate dehydrogenase E2 component, putative	N/A	transferase activity, transferring acyl groups	N/A	GO:0016746	Tb927.11.11680	N/A	N/A	GO:0016746	acyltransferase activity	N/A	N/A	GO:0036064;GO:0005737;GO:0005739	ciliary basal body;cytoplasm;mitochondrion	N/A	N/A	N/A	N/A	Tb927.11.11680	N/A	2-oxoglutarate dehydrogenase E2 component, putative	cytoplasm(reticulated), mitochondrion(<10%) GO:0036064 GO:0005737	basal body(50%), cytoplasm(points, weak) GO:0036064 GO:0005737	cytoplasm(reticulated), mitochondrion(<10%) GO:0036064 GO:0005737	85899000	92032000	114050000	182310000	159570000	134790000	18	18	18	61.6	61.6	61.6	41.143	0	167.9	3079000000	218	12	15
0.504511	0.806431	1.62976	Tb927.8.3800:mRNA-p1	Tb927.8.3800:mRNA-p1	Tb927.8.3800	Tb927.8.3800:mRNA-p1 | transcript=Tb927.8.3800:mRNA | gene=Tb927.8.3800 | organism=Trypanosoma_brucei_brucei_TREU927 | gene_product=guanosine diphosphatase, putative | transcript_product=guanosine diphosphatase, putative | location=Tb927_08_v5.1:1129045-11	guanosine diphosphatase, putative	nucleoside-diphosphatase activity	hydrolase activity	GO:0017110	GO:0016787	Tb927.8.3800	GO:0016021	integral component of membrane	GO:0005524;GO:0016787	ATP binding;hydrolase activity	N/A	N/A	GO:0005576;GO:0030133	extracellular region;transport vesicle	GO:0017110	nucleoside-diphosphatase activity	GO:0009116	nucleoside metabolic process	Tb927.8.3800	N/A	guanosine diphosphatase, putative	cytoplasm(weak, reticulated, points) GO:0030133	endocytic, cytoplasm(weak) GO:0030133	cytoplasm(weak, reticulated, points) GO:0030133	12602000	0	11647000	13895000	11493000	14132000	5	5	5	12.9	12.9	12.9	65.183	0	26.912	67921000	16	2	1
1.41305	0.713165	1.62892	Tb927.2.3180:mRNA-p1;Tb11.v5.0782.1-p1	Tb927.2.3180:mRNA-p1;Tb11.v5.0782.1-p1	Tb927.2.3180;Tb11.v5.0782	Tb927.2.3180:mRNA-p1 | transcript=Tb927.2.3180:mRNA | gene=Tb927.2.3180 | organism=Trypanosoma_brucei_brucei_TREU927 | gene_product=kinetoplast polyadenylation/uridylation factor 1 | transcript_product=kinetoplast polyadenylation/uridylation factor 1 | loc	kinetoplast polyadenylation/uridylation factor 1	protein binding;ribosome binding	N/A	GO:0005515;GO:0043022	N/A	Tb927.2.3180	N/A;N/A	N/A;N/A	GO:0005515;GO:0005515	protein binding;protein binding	N/A;N/A	N/A;N/A	N/A;GO:0020023;GO:0031019;GO:0005739	N/A;kinetoplast;mitochondrial mRNA editing complex;mitochondrion	N/A;GO:0005515;GO:0043022	N/A;protein binding;ribosome binding	N/A;GO:0031124;GO:0006378;GO:0000963;GO:0043488	N/A;mRNA 3'-end processing;mRNA polyadenylation;mitochondrial RNA processing;regulation of mRNA stability	Tb11.v5.0782;Tb927.2.3180	NN: MFQRRLVLCSRLVFAAS;NN: MFQRRLVLCSRLVFAAS	hypothetical protein, conserved;kinetoplast polyadenylation/uridylation factor 1	mitochondrion, kinetoplast(region, cell cycle dependent) GO:0005739 GO:0020023		mitochondrion, kinetoplast(region, cell cycle dependent) GO:0005739 GO:0020023	6640300	6821700	4565800	11333000	9958400	8074500	19	19	19	26.9	26.9	26.9	114.38	0	47.464	104310000	67	7	7
1.52483	0.689244	1.62472	Tb927.9.6090:mRNA-p1;Tb11.v5.0854.1-p1	Tb927.9.6090:mRNA-p1	Tb927.9.6090	Tb927.9.6090:mRNA-p1 | transcript=Tb927.9.6090:mRNA | gene=Tb927.9.6090 | organism=Trypanosoma_brucei_brucei_TREU927 | gene_product=PTP1-interacting protein, 39 kDa | transcript_product=PTP1-interacting protein, 39 kDa | location=Tb927_09_v5.1:1010333-1011	PTP1-interacting protein, 39 kDa	magnesium-dependent protein serine/threonine phosphatase activity	N/A	GO:0004724	N/A	Tb927.9.6090	N/A	N/A	N/A	N/A	N/A	N/A	GO:0005829;GO:0020015;GO:0005739	cytosol;glycosome;mitochondrion	GO:0004724;GO:0004721	magnesium-dependent protein serine/threonine phosphatase activity;phosphoprotein phosphatase activity	GO:0006470	protein dephosphorylation	Tb927.9.6090	N/A	PTP1-interacting protein, 39 kDa	glycosome(75%) GO:0020015	glycosome(50%), cytoplasm(reticulated, weak, 50%) GO:0020015	glycosome(75%) GO:0020015	26981000	25046000	32720000	52902000	49105000	35683000	11	11	2	41.7	41.7	5.8	39.499	0	39.09	508930000	64	5	4
0.173338	0.422057	1.61845	Tb927.4.840:mRNA-p1	Tb927.4.840:mRNA-p1	Tb927.4.840	Tb927.4.840:mRNA-p1 | transcript=Tb927.4.840:mRNA | gene=Tb927.4.840 | organism=Trypanosoma_brucei_brucei_TREU927 | gene_product=Histidine kinase-, DNA gyrase B-, and HSP90-like ATPase, putative | transcript_product=Histidine kinase-, DNA gyrase B-, and HS	Histidine kinase-, DNA gyrase B-, and HSP90-like ATPase, putative	N/A	N/A	N/A	N/A	Tb927.4.840	GO:0005759	mitochondrial matrix	GO:0005524;GO:0004672;GO:0016772	ATP binding;protein kinase activity;transferase activity, transferring phosphorus-containing groups	GO:0016310	phosphorylation	GO:0005737;GO:0005739;GO:0120121	cytoplasm;mitochondrion;tripartite attachment complex	GO:0004674	protein serine/threonine kinase activity	GO:0042593;GO:1904183	glucose homeostasis;negative regulation of pyruvate dehydrogenase activity	Tb927.4.840	N/A	Histidine kinase-, DNA gyrase B-, and HSP90-like ATPase, putative	tripartite attachment complex, mitochondrion GO:0005737 GO:0120121 GO:0005739	cytoplasm GO:0005737 GO:0120121 GO:0005739	tripartite attachment complex, mitochondrion GO:0005737 GO:0120121 GO:0005739	2526800	2487900	4004100	7435100	7161400	0	8	8	8	26.2	26.2	26.2	45.618	0	20.061	41490000	32	2	3
0.165025	0.282423	1.61824	Tb927.8.4380:mRNA-p1	Tb927.8.4380:mRNA-p1	Tb927.8.4380	Tb927.8.4380:mRNA-p1 | transcript=Tb927.8.4380:mRNA | gene=Tb927.8.4380 | organism=Trypanosoma_brucei_brucei_TREU927 | gene_product=Archaic translocase of outer membrane 12 kDa subunit | transcript_product=Archaic translocase of outer membrane 12 kDa subun	Archaic translocase of outer membrane 12 kDa subunit	N/A	N/A	N/A	N/A	Tb927.8.4380	N/A	N/A	N/A	N/A	N/A	N/A	GO:0005741;GO:0005742;GO:0005739	mitochondrial outer membrane;mitochondrial outer membrane translocase complex;mitochondrion	N/A	N/A	GO:0030150;GO:0006626	protein import into mitochondrial matrix;protein targeting to mitochondrion	Tb927.8.4380	N/A	Archaic translocase of outer membrane 12 kDa subunit	mitochondrion GO:0005739	mitochondrion(75%) GO:0005739	mitochondrion GO:0005739	0	0	4564700	7386800	0	0	3	3	3	42.9	42.9	42.9	11.86	0	5.0529	23246000	16	1	1
0.492323	0.786788	1.61487	Tb927.7.4100:mRNA-p1	Tb927.7.4100:mRNA-p1	Tb927.7.4100	Tb927.7.4100:mRNA-p1 | transcript=Tb927.7.4100:mRNA | gene=Tb927.7.4100 | organism=Trypanosoma_brucei_brucei_TREU927 | gene_product=Domain of unknown function (DUF4201), putative | transcript_product=Domain of unknown function (DUF4201), putative | locatio	Domain of unknown function (DUF4201), putative	N/A	N/A	N/A	N/A	Tb927.7.4100	N/A	N/A	N/A	N/A	N/A	N/A	GO:0005930;GO:0005737;GO:0005634	axoneme;cytoplasm;nucleus	N/A	N/A	N/A	N/A	Tb927.7.4100	N/A	Domain of unknown function (DUF4201), putative	axoneme(75%), cytoplasm(points) GO:0005930 GO:0005737	axoneme, cytoplasm(points) GO:0005930 GO:0005737	axoneme(75%), cytoplasm(points) GO:0005930 GO:0005737	0	5336100	5931400	5536700	7007600	5651300	12	12	12	27.6	27.6	27.6	56.72	0	37.901	65738000	32	3	2
0.523481	0.491381	1.61395	Tb927.11.2030:mRNA-p1	Tb927.11.2030:mRNA-p1	Tb927.11.2030	Tb927.11.2030:mRNA-p1 | transcript=Tb927.11.2030:mRNA | gene=Tb927.11.2030 | organism=Trypanosoma_brucei_brucei_TREU927 | gene_product=hypothetical protein, conserved | transcript_product=hypothetical protein, conserved | location=Tb927_11_v5.1:586255-5879	hypothetical protein, conserved	N/A	N/A	N/A	N/A	Tb927.11.2030	N/A	N/A	N/A	N/A	N/A	N/A	GO:0005737;GO:0030133	cytoplasm;transport vesicle	N/A	N/A	GO:0010608	posttranscriptional regulation of gene expression	Tb927.11.2030	N/A	hypothetical protein, conserved	endocytic, cytoplasm GO:0030133 GO:0005737		endocytic, cytoplasm GO:0030133 GO:0005737	3192000	0	2809600	3639100	3289700	2757500	5	5	5	17.1	17.1	17.1	65.096	0	10.633	16039000	18	2	3
0.489804	0.901869	1.61189	Tb927.11.2245:mRNA-p1	Tb927.11.2245:mRNA-p1	Tb927.11.2245	Tb927.11.2245:mRNA-p1 | transcript=Tb927.11.2245:mRNA | gene=Tb927.11.2245 | organism=Trypanosoma_brucei_brucei_TREU927 | gene_product=hypothetical protein | transcript_product=hypothetical protein | location=Tb927_11_v5.1:637063-637251(+) | protein_length							N/A	N/A	N/A	N/A	N/A	N/A	GO:0005739	mitochondrion	N/A	N/A	N/A	N/A	Tb927.11.2245	N/A	hypothetical protein	mitochondrion GO:0005739		mitochondrion GO:0005739	0	0	6083300	9805600	0	0	2	2	2	27.4	27.4	27.4	7.6387	0.00057389	2.751	34299000	8	1	1
0.48114	1.05448	1.61038	Tb927.10.10840:mRNA-p1;Tb11.v5.0423.1-p1	Tb927.10.10840:mRNA-p1	Tb927.10.10840	Tb927.10.10840:mRNA-p1 | transcript=Tb927.10.10840:mRNA | gene=Tb927.10.10840 | organism=Trypanosoma_brucei_brucei_TREU927 | gene_product=Enriched in surface-labeled proteome protein 15 | transcript_product=Enriched in surface-labeled proteome protein 15 |	Enriched in surface-labeled proteome protein 15	N/A	N/A	N/A	N/A	Tb927.10.10840	GO:0016021	integral component of membrane	N/A	N/A	N/A	N/A	GO:0005768;GO:0030133	endosome;transport vesicle	N/A	N/A	N/A	N/A	Tb927.10.10840	NN: MSLWLTLFSVPFLLVRVASA	Enriched in surface-labeled proteome protein 15	endocytic, cytoplasm(reticulated, weak) GO:0030133		endocytic, cytoplasm(reticulated, weak) GO:0030133	5835300	0	5725800	6242700	6078800	6296300	7	7	7	16.7	16.7	16.7	60.057	0	14.441	52456000	27	3	2
0.296725	0.191457	1.60675	Tb927.7.5330:mRNA-p1	Tb927.7.5330:mRNA-p1	Tb927.7.5330	Tb927.7.5330:mRNA-p1 | transcript=Tb927.7.5330:mRNA | gene=Tb927.7.5330 | organism=Trypanosoma_brucei_brucei_TREU927 | gene_product=hypothetical protein, conserved | transcript_product=hypothetical protein, conserved | location=Tb927_07_v5.1:1415981-141829							N/A	N/A	N/A	N/A	N/A	N/A	GO:0140525	antipodal site	N/A	N/A	N/A	N/A	Tb927.7.5330	N/A	hypothetical protein, conserved	cytoplasm(weak, reticulated, points) GO:0140525	antipodal sites GO:0140525	cytoplasm(weak, reticulated, points) GO:0140525	0	1605600	0	2579800	0	0	4	4	4	10	10	10	82.999	0	9.6545	13676000	12	1	2
1.84597	0.684799	1.60481	Tb927.10.4000:mRNA-p1	Tb927.10.4000:mRNA-p1	Tb927.10.4000	Tb927.10.4000:mRNA-p1 | transcript=Tb927.10.4000:mRNA | gene=Tb927.10.4000 | organism=Trypanosoma_brucei_brucei_TREU927 | gene_product=methylglutaconyl-CoA hydratase, mitochondrial precursor, putative | transcript_product=methylglutaconyl-CoA hydratase, mi	methylglutaconyl-CoA hydratase, mitochondrial precursor, putative	catalytic activity	catalytic activity	GO:0003824	GO:0003824	Tb927.10.4000	N/A	N/A	GO:0003824	catalytic activity	N/A	N/A	GO:0005739;GO:0005654	mitochondrion;nucleoplasm	GO:0003824;GO:0004300	catalytic activity;enoyl-CoA hydratase activity	GO:0006635;GO:0008152	fatty acid beta-oxidation;metabolic process	Tb927.10.4000	N/A	methylglutaconyl-CoA hydratase, mitochondrial precursor, putative		nucleoplasm GO:0005654		8190600	8765500	10859000	16138000	15799000	12701000	9	9	9	43.7	43.7	43.7	29.195	0	50.016	154110000	38	3	5
0.188734	0.321231	1.59816	Tb927.11.14760:mRNA-p1	Tb927.11.14760:mRNA-p1	Tb927.11.14760	Tb927.11.14760:mRNA-p1 | transcript=Tb927.11.14760:mRNA | gene=Tb927.11.14760 | organism=Trypanosoma_brucei_brucei_TREU927 | gene_product=Clustered mitochondria/Translation initiation factor eIF3 subunit 135, putative | transcript_product=Clustered mitocho	Clustered mitochondria/Translation initiation factor eIF3 subunit 135, putative	N/A	N/A	N/A	N/A	Tb927.11.14760	N/A	N/A	N/A	N/A	N/A	N/A	GO:0097014;GO:0005737	ciliary plasm;cytoplasm	N/A	N/A	N/A	N/A	Tb927.11.14760	N/A	Clustered mitochondria/Translation initiation factor eIF3 subunit 135, putative	cytoplasm, flagellar cytoplasm GO:0005737 GO:0097014	cytoplasm(points) GO:0005737 GO:0097014	cytoplasm, flagellar cytoplasm GO:0005737 GO:0097014	0	0	3470300	2188400	3357700	0	5	5	5	10.3	10.3	10.3	85.603	0	9.3734	19879000	13	1	4
0.460646	1.31174	1.59802	Tb927.10.7680:mRNA-p1	Tb927.10.7680:mRNA-p1	Tb927.10.7680	Tb927.10.7680:mRNA-p1 | transcript=Tb927.10.7680:mRNA | gene=Tb927.10.7680 | organism=Trypanosoma_brucei_brucei_TREU927 | gene_product=GTPase activating protein, putative | transcript_product=GTPase activating protein, putative | location=Tb927_10_v5.1:193	GTPase activating protein, putative	N/A	N/A	N/A	N/A	Tb927.10.7680	N/A	N/A	N/A	N/A	N/A	N/A	GO:0005643;GO:0005634	nuclear pore;nucleus	GO:0005096	GTPase activator activity	GO:0090630;GO:0006886	activation of GTPase activity;intracellular protein transport	Tb927.10.7680	N/A	GTPase activating protein, putative	nuclear pore GO:0005643	nuclear pore GO:0005643	nuclear pore GO:0005643	13932000	12348000	0	12502000	13661000	15833000	11	11	11	26.6	26.6	26.6	60.165	0	81.82	97242000	32	5	6
0.399725	0.688007	1.59394	Tb927.9.10690:mRNA-p1	Tb927.9.10690:mRNA-p1	Tb927.9.10690	Tb927.9.10690:mRNA-p1 | transcript=Tb927.9.10690:mRNA | gene=Tb927.9.10690 | organism=Trypanosoma_brucei_brucei_TREU927 | gene_product=Protein of unknown function (DUF2009), putative | transcript_product=Protein of unknown function (DUF2009), putative | lo	Protein of unknown function (DUF2009), putative	N/A	N/A	N/A	N/A	Tb927.9.10690	N/A	N/A	N/A	N/A	N/A	N/A	GO:0005737	cytoplasm	N/A	N/A	N/A	N/A	Tb927.9.10690	N/A	Protein of unknown function (DUF2009), putative	cytoplasm(reticulated), axoneme(<10%) GO:0005737		cytoplasm(reticulated), axoneme(<10%) GO:0005737	0	7514000	6986000	7972600	4957500	10182000	9	9	9	25.8	25.8	25.8	55.64	0	57.85	86895000	38	4	7
0.154128	0.390522	1.59328	Tb927.10.5540:mRNA-p1	Tb927.10.5540:mRNA-p1	Tb927.10.5540	Tb927.10.5540:mRNA-p1 | transcript=Tb927.10.5540:mRNA | gene=Tb927.10.5540 | organism=Trypanosoma_brucei_brucei_TREU927 | gene_product=hypothetical protein, conserved | transcript_product=hypothetical protein, conserved | location=Tb927_10_v5.1:1390380-139	hypothetical protein, conserved	N/A	N/A	N/A	N/A	Tb927.10.5540	N/A	N/A	N/A	N/A	N/A	N/A	GO:0005739	mitochondrion	N/A	N/A	N/A	N/A	Tb927.10.5540	N/A	hypothetical protein, conserved				0	6349300	5090100	8750400	0	9475800	4	4	4	25.5	25.5	25.5	30.445	0	7.0752	42929000	12	1	2
0.49437	0.708497	1.59257	Tb927.10.4440:mRNA-p1;Tb10.v4.0034:mRNA-p1	Tb927.10.4440:mRNA-p1;Tb10.v4.0034:mRNA-p1	Tb927.10.4440;Tb10.v4.0034	Tb927.10.4440:mRNA-p1 | transcript=Tb927.10.4440:mRNA | gene=Tb927.10.4440 | organism=Trypanosoma_brucei_brucei_TREU927 | gene_product=SAP DNA binding domain containing protein | transcript_product=SAP DNA binding domain containing protein | location=Tb927	predicted SAP domain protein	N/A	N/A	N/A	N/A	Tb927.10.4440	N/A;N/A	N/A;N/A	N/A;N/A	N/A;N/A	N/A;N/A	N/A;N/A	GO:0005635;GO:0005634;GO:0005635;GO:0034399;GO:0005634	nuclear envelope;nucleus;nuclear envelope;nuclear periphery;nucleus	N/A;GO:0003677	N/A;DNA binding	N/A;GO:0010468	N/A;regulation of gene expression	Tb10.v4.0034;Tb927.10.4440	N/A;N/A	SAP domain containing protein, putative;SAP DNA binding domain containing protein	nuclear envelope GO:0005635	nuclear envelope, cytoplasm(reticulated, weak) GO:0005635	nuclear envelope GO:0005635	6809900	6368400	0	6808300	6733900	7445100	5	5	5	31.4	31.4	31.4	30.902	0	29.406	44812000	21	3	3
0.460886	0.558357	1.5915	Tb927.6.4330:mRNA-p1	Tb927.6.4330:mRNA-p1	Tb927.6.4330	Tb927.6.4330:mRNA-p1 | transcript=Tb927.6.4330:mRNA | gene=Tb927.6.4330 | organism=Trypanosoma_brucei_brucei_TREU927 | gene_product=telomere-associated protein | transcript_product=telomere-associated protein | location=Tb927_06_v5.1:1225180-1225722(-) | p	telomere-associated protein	telomeric DNA binding	N/A	GO:0042162	N/A	Tb927.6.4330	N/A	N/A	N/A	N/A	N/A	N/A	GO:0005654;GO:0005634;GO:0070565	nucleoplasm;nucleus;telomere-telomerase complex	GO:0042162	telomeric DNA binding	N/A	N/A	Tb927.6.4330	N/A	telomere-associated protein	nucleus(points) GO:0005654 GO:0005634	nucleoplasm, nucleoplasm(point) GO:0005654 GO:0005634	nucleus(points) GO:0005654 GO:0005634	0	3129400	3737900	3722700	4337700	2868900	3	3	3	29.4	29.4	29.4	20.175	0	11.069	20256000	17	2	2
0.456983	0.504669	1.59064	Tb927.11.11430:mRNA-p1	Tb927.11.11430:mRNA-p1	Tb927.11.11430	Tb927.11.11430:mRNA-p1 | transcript=Tb927.11.11430:mRNA | gene=Tb927.11.11430 | organism=Trypanosoma_brucei_brucei_TREU927 | gene_product=cullin 1, putative | transcript_product=cullin 1, putative | location=Tb927_11_v5.1:3060388-3062805(+) | protein_lengt	cullin 1, putative	N/A	ubiquitin protein ligase binding	N/A	GO:0031625	Tb927.11.11430	N/A	N/A	GO:0031625	ubiquitin protein ligase binding	GO:0006511	ubiquitin-dependent protein catabolic process	GO:0019005;GO:0031461;GO:0005737;GO:0005654	SCF ubiquitin ligase complex;cullin-RING ubiquitin ligase complex;cytoplasm;nucleoplasm	GO:0031625;GO:0004842	ubiquitin protein ligase binding;ubiquitin-protein transferase activity	GO:0008283;GO:0016567;GO:0042493;GO:0006511	cell population proliferation;protein ubiquitination;response to drug;ubiquitin-dependent protein catabolic process	Tb927.11.11430	N/A	cullin 1, putative	nucleoplasm, cytoplasm GO:0005654 GO:0005737	cytoplasm(weak, 75%, reticulated), cytoplasm(25%), flagellar cytoplasm(25%), nuclear lumen(25%) GO:0005654 GO:0005737	nucleoplasm, cytoplasm GO:0005654 GO:0005737	0	4114600	4559700	3929900	5776800	4091000	6	6	6	8.2	8.2	8.2	91.936	0	27.108	36271000	24	2	5
0.321654	0.88861	1.58941	Tb927.4.690:mRNA-p1	Tb927.4.690:mRNA-p1	Tb927.4.690	Tb927.4.690:mRNA-p1 | transcript=Tb927.4.690:mRNA | gene=Tb927.4.690 | organism=Trypanosoma_brucei_brucei_TREU927 | gene_product=geranylgeranyl transferase type II beta subunit, putative | transcript_product=geranylgeranyl transferase type II beta subunit,	geranylgeranyl transferase type II beta subunit, putative	N/A	catalytic activity	N/A	GO:0003824	Tb927.4.690	N/A	N/A	GO:0004663;GO:0003824;GO:0046872	Rab geranylgeranyltransferase activity;catalytic activity;metal ion binding	GO:0018344	protein geranylgeranylation	GO:0005968;GO:0097014;GO:0005737	Rab-protein geranylgeranyltransferase complex;ciliary plasm;cytoplasm	N/A	N/A	GO:0018344;GO:0018342	protein geranylgeranylation;protein prenylation	Tb927.4.690	N/A	geranylgeranyl transferase type II beta subunit, putative	cytoplasm GO:0005737 GO:0097014	cytoplasm, flagellar cytoplasm GO:0005737 GO:0097014	cytoplasm GO:0005737 GO:0097014	0	9934700	0	8056800	0	7733500	3	3	3	15.1	15.1	15.1	36.937	0	11.427	45285000	13	1	2
1.95653	0.677498	1.58575	Tb927.8.2720:mRNA-p1	Tb927.8.2720:mRNA-p1	Tb927.8.2720	Tb927.8.2720:mRNA-p1 | transcript=Tb927.8.2720:mRNA | gene=Tb927.8.2720 | organism=Trypanosoma_brucei_brucei_TREU927 | gene_product=Putative serine esterase (DUF676), putative | transcript_product=Putative serine esterase (DUF676), putative | location=Tb92							N/A	N/A	N/A	N/A	N/A	N/A	GO:0005739	mitochondrion	N/A	N/A	GO:0044255	cellular lipid metabolic process	Tb927.8.2720	N/A	Putative serine esterase (DUF676), putative	mitochondrion(points), mitochondrion GO:0005739	cytoplasm(reticulated, weak) GO:0005739	mitochondrion(points), mitochondrion GO:0005739	4504900	3354200	3357200	6022100	5513100	6251000	3	3	3	15.3	15.3	15.3	45.091	0	6.5424	29667000	25	2	2
0.313997	1.07168	1.58471	Tb927.9.12900:mRNA-p1	Tb927.9.12900:mRNA-p1	Tb927.9.12900	Tb927.9.12900:mRNA-p1 | transcript=Tb927.9.12900:mRNA | gene=Tb927.9.12900 | organism=Trypanosoma_brucei_brucei_TREU927 | gene_product=RNA polymerase-associated protein LEO1, putative | transcript_product=RNA polymerase-associated protein LEO1, putative |	RNA polymerase-associated protein LEO1, putative	RNA binding	N/A	GO:0003723	N/A	Tb927.9.12900	GO:0016593	Cdc73/Paf1 complex	N/A	N/A	GO:0016570;GO:0006368	histone modification;transcription elongation from RNA polymerase II promoter	GO:0016593;GO:0005737;GO:0005654;GO:0005634	Cdc73/Paf1 complex;cytoplasm;nucleoplasm;nucleus	GO:0003723;GO:1990269	RNA binding;RNA polymerase II C-terminal domain phosphoserine binding	GO:0032968	positive regulation of transcription elongation from RNA polymerase II promoter	Tb927.9.12900	N/A	RNA polymerase-associated protein LEO1, putative	nucleoplasm GO:0005654 GO:0005737	nucleoplasm(50%, strong), cytoplasm GO:0005654 GO:0005737	nucleoplasm GO:0005654 GO:0005737	0	0	9449400	7773900	0	7200700	8	8	8	19.3	19.3	19.3	64.969	0	31.015	52490000	24	1	2
0.527437	0.382785	1.58231	Tb927.4.3900:mRNA-p1	Tb927.4.3900:mRNA-p1	Tb927.4.3900	Tb927.4.3900:mRNA-p1 | transcript=Tb927.4.3900:mRNA | gene=Tb927.4.3900 | organism=Trypanosoma_brucei_brucei_TREU927 | gene_product=hypothetical protein, conserved | transcript_product=hypothetical protein, conserved | location=Tb927_04_v5.1:1027107-102830	hypothetical protein, conserved	zinc ion binding	nucleic acid binding	GO:0008270	GO:0003676	Tb927.4.3900	N/A	N/A	N/A	N/A	N/A	N/A	GO:0005654;GO:0005634	nucleoplasm;nucleus	GO:0008270	zinc ion binding	N/A	N/A	Tb927.4.3900	N/A	hypothetical protein, conserved	nucleoplasm GO:0005654	nucleoplasm, cytoplasm(weak) GO:0005654	nucleoplasm GO:0005654	0	2496400	2212100	2534800	2667800	2247700	4	4	4	16.6	16.6	16.6	45.487	0	7.915	16861000	15	1	2
0.0798504	-0.0935834	1.58218	Tb927.7.1560:mRNA-p1	Tb927.7.1560:mRNA-p1	Tb927.7.1560	Tb927.7.1560:mRNA-p1 | transcript=Tb927.7.1560:mRNA | gene=Tb927.7.1560 | organism=Trypanosoma_brucei_brucei_TREU927 | gene_product=TPR repeat, putative | transcript_product=TPR repeat, putative | location=Tb927_07_v5.1:388532-390553(+) | protein_length=67	TPR repeat, putative	N/A	protein binding	N/A	GO:0005515	Tb927.7.1560	N/A	N/A	GO:0005515	protein binding	N/A	N/A	GO:0005930;GO:0097014;GO:0005737;GO:0031981;GO:0030133	axoneme;ciliary plasm;cytoplasm;nuclear lumen;transport vesicle	N/A	N/A	GO:0051301	cell division	Tb927.7.1560	N/A	TPR repeat, putative	axoneme, cytoplasm, endocytic GO:0005737 GO:0097014 GO:0031981 GO:0005930 GO:0030133	cytoplasm(50%), cytoplasm(reticulated, weak, 50%), axoneme(weak, 50%), flagellar cytoplasm(50%), nuclear lumen(50%) GO:0005737 GO:0097014 GO:0031981 GO:0005930 GO:0030133	axoneme, cytoplasm, endocytic GO:0005737 GO:0097014 GO:0031981 GO:0005930 GO:0030133	0	2048000	0	0	0	3240300	2	2	2	5.5	5.5	5.5	75.714	0	4.2796	13037000	9	0	2
1.44582	0.634759	1.57688	Tb927.8.590:mRNA-p1	Tb927.8.590:mRNA-p1	Tb927.8.590	Tb927.8.590:mRNA-p1 | transcript=Tb927.8.590:mRNA | gene=Tb927.8.590 | organism=Trypanosoma_brucei_brucei_TREU927 | gene_product=carnitine O-palmitoyltransferase, putative | transcript_product=carnitine O-palmitoyltransferase, putative | location=Tb927_08_	carnitine O-palmitoyltransferase, putative	carnitine O-acetyltransferase activity	transferase activity, transferring acyl groups	GO:0004092	GO:0016746	Tb927.8.590	N/A	N/A	GO:0016746	acyltransferase activity	N/A	N/A	GO:0020015;GO:0005739;GO:0030133	glycosome;mitochondrion;transport vesicle	GO:0004092;GO:0004095	carnitine O-acetyltransferase activity;carnitine O-palmitoyltransferase activity	GO:0006635;GO:0006091	fatty acid beta-oxidation;generation of precursor metabolites and energy	Tb927.8.590	N/A	carnitine O-palmitoyltransferase, putative	endocytic, cytoplasm(points, weak) GO:0020015 GO:0030133	glycosome GO:0020015 GO:0030133	endocytic, cytoplasm(points, weak) GO:0020015 GO:0030133	3976700	4491900	3816200	6074600	8130600	5166400	10	10	10	21.2	21.2	21.2	75.905	0	16.004	53676000	36	2	7
0.241489	0.431987	1.57497	Tb927.9.7670:mRNA-p1	Tb927.9.7670:mRNA-p1	Tb927.9.7670	Tb927.9.7670:mRNA-p1 | transcript=Tb927.9.7670:mRNA | gene=Tb927.9.7670 | organism=Trypanosoma_brucei_brucei_TREU927 | gene_product=hypothetical protein, conserved | transcript_product=hypothetical protein, conserved | location=Tb927_09_v5.1:1251064-125177	hypothetical protein, conserved	N/A	N/A	N/A	N/A	Tb927.9.7670	N/A	N/A	N/A	N/A	N/A	N/A	GO:0005730;GO:0005634	nucleolus;nucleus	N/A	N/A	N/A	N/A	Tb927.9.7670	N/A	hypothetical protein, conserved	nucleolus GO:0005730		nucleolus GO:0005730	0	0	8910400	4576000	4356900	5100700	3	3	3	16.6	16.6	16.6	26.419	0	10.625	28560000	15	2	1
0.439378	0.723803	1.5748	Tb927.10.2940:mRNA-p1	Tb927.10.2940:mRNA-p1	Tb927.10.2940	Tb927.10.2940:mRNA-p1 | transcript=Tb927.10.2940:mRNA | gene=Tb927.10.2940 | organism=Trypanosoma_brucei_brucei_TREU927 | gene_product=Soluble NSF attachment protein, SNAP, putative | transcript_product=Soluble NSF attachment protein, SNAP, putative | loca	Soluble NSF attachment protein, SNAP, putative	N/A	protein binding	N/A	GO:0005515	Tb927.10.2940	N/A	N/A	GO:0005515	protein binding	GO:0006886	intracellular protein transport	GO:0031201;GO:0005737;GO:0030133;GO:0005774	SNARE complex;cytoplasm;transport vesicle;vacuolar membrane	GO:0005483;GO:0019905	soluble NSF attachment protein activity;syntaxin binding	GO:0006886	intracellular protein transport	Tb927.10.2940	N/A	Soluble NSF attachment protein, SNAP, putative	endocytic, cytoplasm GO:0030133 GO:0005737	endocytic, cytoplasm(weak), flagellar cytoplasm(weak) GO:0030133 GO:0005737	endocytic, cytoplasm GO:0030133 GO:0005737	0	8122700	7649600	8985500	9636000	6216700	7	7	7	29.7	29.7	29.7	38.468	0	13.4	56715000	20	3	3
1.75814	0.638867	1.57383	Tb927.5.295b:mRNA-p1;Tb11.v5.0214.1-p1	Tb927.5.295b:mRNA-p1;Tb11.v5.0214.1-p1	Tb927.5.295b;Tb11.v5.0214	Tb927.5.295b:mRNA-p1 | transcript=Tb927.5.295b:mRNA | gene=Tb927.5.295b | organism=Trypanosoma_brucei_brucei_TREU927 | gene_product=retrotransposon hotspot (RHS) protein 1 | transcript_product=retrotransposon hotspot (RHS) protein 1 | location=Tb927_05_v5.	retrotransposon hotspot (RHS) protein 1	N/A	N/A	N/A	N/A	Tb927.5.295b	N/A;N/A	N/A;N/A	N/A;N/A	N/A;N/A	N/A;N/A	N/A;N/A	GO:0005737;GO:0005737;GO:0005739	cytoplasm;cytoplasm;mitochondrion	N/A;N/A	N/A;N/A	N/A;N/A	N/A;N/A	Tb11.v5.0214;Tb927.5.295b	N/A;N/A	retrotransposon hot spot (RHS) protein, putative;retrotransposon hotspot (RHS) protein 1	nucleoplasm(<10%), mitochondrion(75%), kinetoplast(region, 25%) GO:0005739	mitochondrion GO:0005739	nucleoplasm(<10%), mitochondrion(75%), kinetoplast(region, 25%) GO:0005739	31513000	28574000	30678000	52888000	52146000	37815000	28	28	19	44.3	44.3	28.8	95.127	0	112.5	904420000	162	14	19
2.01123	0.654379	1.57314	Tb927.6.2440:mRNA-p1	Tb927.6.2440:mRNA-p1	Tb927.6.2440	Tb927.6.2440:mRNA-p1 | transcript=Tb927.6.2440:mRNA | gene=Tb927.6.2440 | organism=Trypanosoma_brucei_brucei_TREU927 | gene_product=Mo25-like, putative | transcript_product=Mo25-like, putative | location=Tb927_06_v5.1:746541-747707(+) | protein_length=388	Mo25-like, putative	N/A	binding	N/A	GO:0005488	Tb927.6.2440	N/A	N/A	N/A	N/A	N/A	N/A	GO:0097014;GO:0020016;GO:0005737	ciliary plasm;ciliary pocket;cytoplasm	GO:0043539	protein serine/threonine kinase activator activity	GO:0035556	intracellular signal transduction	Tb927.6.2440	N/A	Mo25-like, putative	flagellar pocket, cytoplasm(patchy) GO:0005737 GO:0097014 GO:0020016	cytoplasm(50%), flagellar cytoplasm(50%), cytoplasm(50%, weak, reticulated) GO:0005737 GO:0097014 GO:0020016	flagellar pocket, cytoplasm(patchy) GO:0005737 GO:0097014 GO:0020016	3321900	2605600	2841200	5224600	4199000	4370800	9	9	9	35.6	35.6	35.6	42.805	0	35.872	32746000	35	5	3
0.505889	0.502261	1.57278	Tb927.3.690:mRNA-p1	Tb927.3.690:mRNA-p1	Tb927.3.690	Tb927.3.690:mRNA-p1 | transcript=Tb927.3.690:mRNA | gene=Tb927.3.690 | organism=Trypanosoma_brucei_brucei_TREU927 | gene_product=CMGC/RCK protein kinase, putative | transcript_product=CMGC/RCK protein kinase, putative | location=Tb927_03_v5.1:168911-170662	CMGC/RCK protein kinase, putative	ATP binding;protein serine/threonine kinase activity	ATP binding;protein kinase activity	GO:0005524;GO:0004674	GO:0005524;GO:0004672	Tb927.3.690	N/A	N/A	GO:0005524;GO:0004672	ATP binding;protein kinase activity	GO:0006468	protein phosphorylation	GO:0005930;GO:0036064;GO:0005737;GO:0005634	axoneme;ciliary basal body;cytoplasm;nucleus	GO:0005524;GO:0004707;GO:0004674	ATP binding;MAP kinase activity;protein serine/threonine kinase activity	GO:0035556;GO:0000281;GO:0006468;GO:0010468	intracellular signal transduction;mitotic cytokinesis;protein phosphorylation;regulation of gene expression	Tb927.3.690	N/A	CMGC/RCK protein kinase, putative	basal body(region), cytoplasm(weak), axoneme GO:0036064 GO:0005930		basal body(region), cytoplasm(weak), axoneme GO:0036064 GO:0005930	0	4677300	5290500	5150500	5281100	5245600	8	8	8	17.7	17.7	17.7	63.827	0	10.478	45850000	24	4	5
2.11964	0.639245	1.56843	Tb927.10.11930:mRNA-p1	Tb927.10.11930:mRNA-p1	Tb927.10.11930	Tb927.10.11930:mRNA-p1 | transcript=Tb927.10.11930:mRNA | gene=Tb927.10.11930 | organism=Trypanosoma_brucei_brucei_TREU927 | gene_product=beta-D-hydroxybutyrate dehydrogenase | transcript_product=beta-D-hydroxybutyrate dehydrogenase | location=Tb927_10_v5.	beta-D-hydroxybutyrate dehydrogenase	3-hydroxybutyrate dehydrogenase activity	3-hydroxybutyrate dehydrogenase activity	GO:0003858	GO:0003858	Tb927.10.11930	N/A	N/A	GO:0003858;GO:0016491	3-hydroxybutyrate dehydrogenase activity;oxidoreductase activity	GO:0055114	obsolete oxidation-reduction process	GO:0020023;GO:0005739	kinetoplast;mitochondrion	GO:0003858	3-hydroxybutyrate dehydrogenase activity	GO:0046951	ketone body biosynthetic process	Tb927.10.11930	N/A	beta-D-hydroxybutyrate dehydrogenase	kinetoplast(region) GO:0020023		kinetoplast(region) GO:0020023	23047000	22212000	23733000	37892000	40126000	30191000	10	10	10	50	50	50	27.645	0	109.48	467150000	74	6	6
0.425983	0.738054	1.5684	Tb927.5.2770:mRNA-p1	Tb927.5.2770:mRNA-p1	Tb927.5.2770	Tb927.5.2770:mRNA-p1 | transcript=Tb927.5.2770:mRNA | gene=Tb927.5.2770 | organism=Trypanosoma_brucei_brucei_TREU927 | gene_product=SET domain protein 15 | transcript_product=SET domain protein 15 | location=Tb927_05_v5.1:933722-934945(-) | protein_length=	SET domain containing protein, putative	N/A	protein binding	N/A	GO:0005515	Tb927.5.2770	N/A	N/A	GO:0005515	protein binding	N/A	N/A	GO:0097014;GO:0005737;GO:0031981;GO:0005730;GO:0005654;GO:0005634	ciliary plasm;cytoplasm;nuclear lumen;nucleolus;nucleoplasm;nucleus	GO:0018024	histone-lysine N-methyltransferase activity	GO:0034968	histone lysine methylation	Tb927.5.2770	N/A	SET domain protein 15	cytoplasm, nucleolus(strong), flagellar cytoplasm, nuclear lumen GO:0005737 GO:0005654 GO:0005730 GO:0097014 GO:0031981	cytoplasm(strong, <10%), cytoplasm, nucleoplasm, nucleolus, flagellar cytoplasm(strong, <10%), nuclear lumen(strong, <10%) GO:0005737 GO:0005654 GO:0005730 GO:0097014 GO:0031981	cytoplasm, nucleolus(strong), flagellar cytoplasm, nuclear lumen GO:0005737 GO:0005654 GO:0005730 GO:0097014 GO:0031981	0	6801000	8650700	6449800	10665000	7119700	6	6	6	16.7	16.7	16.7	46.514	0	8.483	68338000	19	2	4
1.84513	0.639465	1.56666	Tb927.8.2380:mRNA-p1	Tb927.8.2380:mRNA-p1	Tb927.8.2380	Tb927.8.2380:mRNA-p1 | transcript=Tb927.8.2380:mRNA | gene=Tb927.8.2380 | organism=Trypanosoma_brucei_brucei_TREU927 | gene_product=ABC transporter, putative | transcript_product=ABC transporter, putative | location=Tb927_08_v5.1:713071-716547(+) | protein	ABC transporter, putative	ATPase activity, coupled to transmembrane movement of substances;heme binding;protein homodimerization activity	ATP binding;ATPase activity	GO:0042626;GO:0020037;GO:0042803	GO:0005524;GO:0016887	Tb927.8.2380	GO:0016021;GO:0016020	integral component of membrane;membrane	GO:0005524;GO:0016887	ATP binding;ATP hydrolysis activity	N/A	N/A	GO:0020016;GO:0016021;GO:0030133;GO:0031982	ciliary pocket;integral component of membrane;transport vesicle;vesicle	GO:0042626;GO:0020037;GO:0042803	ATPase-coupled transmembrane transporter activity;heme binding;protein homodimerization activity	GO:0015886	heme transport	Tb927.8.2380	NN: MHSELKAYAVLVAFTLLGELGPFRGAYS	ABC transporter, putative	endocytic(50%), cytoplasm(weak) GO:0030133		endocytic(50%), cytoplasm(weak) GO:0030133	6982700	7801700	8359400	13549000	9983500	12726000	10	10	10	11	11	11	126.93	0	31.912	105570000	47	4	7
0.495102	0.358952	1.56444	Tb927.11.2220:mRNA-p1	Tb927.11.2220:mRNA-p1	Tb927.11.2220	Tb927.11.2220:mRNA-p1 | transcript=Tb927.11.2220:mRNA | gene=Tb927.11.2220 | organism=Trypanosoma_brucei_brucei_TREU927 | gene_product=Mitoribosomal SSU assembly factor 17 | transcript_product=Mitoribosomal SSU assembly factor 17 | location=Tb927_11_v5.1:6	hypothetical protein, conserved	N/A	N/A	N/A	N/A	Tb927.11.2220	N/A	N/A	N/A	N/A	N/A	N/A	GO:0005737;GO:0020023;GO:0005739;GO:0005654	cytoplasm;kinetoplast;mitochondrion;nucleoplasm	N/A	N/A	N/A	N/A	Tb927.11.2220	N/A	Mitoribosomal SSU assembly factor 17	mitochondrion(50%), kinetoplast(50%, region), cytoplasm(weak, 50%) GO:0005654 GO:0005737 GO:0005739 GO:0020023	nucleoplasm, cytoplasm(points) GO:0005654 GO:0005737 GO:0005739 GO:0020023	mitochondrion(50%), kinetoplast(50%, region), cytoplasm(weak, 50%) GO:0005654 GO:0005737 GO:0005739 GO:0020023	0	1663600	0	0	0	2602600	2	2	2	5.8	5.8	5.8	50.086	0	3.9041	7250400	8	1	2
2.45271	0.650358	1.56242	Tb927.10.12500:mRNA-p1	Tb927.10.12500:mRNA-p1	Tb927.10.12500	Tb927.10.12500:mRNA-p1 | transcript=Tb927.10.12500:mRNA | gene=Tb927.10.12500 | organism=Trypanosoma_brucei_brucei_TREU927 | gene_product=P-type H+-ATPase, putative | transcript_product=P-type H+-ATPase, putative | location=Tb927_10_v5.1:3030942-3033680(-)	P-type H+-ATPase, putative	ATP binding;ATPase activity, coupled to transmembrane movement of ions, phosphorylative mechanism	nucleotide binding;proton-exporting ATPase activity, phosphorylative mechanism	GO:0005524;GO:0015662	GO:0000166;GO:0008553	Tb927.10.12500	GO:0016021	integral component of membrane	GO:0005524;GO:0008553;GO:0000166	ATP binding;P-type proton-exporting transporter activity;nucleotide binding	GO:0120029	proton export across plasma membrane	GO:0120267;GO:0005886	pellicular membrane;plasma membrane	GO:0005524;GO:0016887;GO:0015662;GO:0008553	ATP binding;ATP hydrolysis activity;P-type ion transporter activity;P-type proton-exporting transporter activity	GO:1902600;GO:0051453;GO:0042493	proton transmembrane transport;regulation of intracellular pH;response to drug	Tb927.10.12500	N/A	P-type H+-ATPase, putative	pellicular membrane GO:0120267		pellicular membrane GO:0120267	7937700	6220300	7116100	10669000	11402000	11168000	32	6	6	48.4	10.7	10.7	100.23	0	18.6	91584000	38	29	27
1.1474	0.626644	1.56163	Tb927.4.600:mRNA-p1	Tb927.4.600:mRNA-p1	Tb927.4.600	Tb927.4.600:mRNA-p1 | transcript=Tb927.4.600:mRNA | gene=Tb927.4.600 | organism=Trypanosoma_brucei_brucei_TREU927 | gene_product=Alpha/beta hydrolase family, putative | transcript_product=Alpha/beta hydrolase family, putative | location=Tb927_04_v5.1:17208	Alpha/beta hydrolase family, putative	N/A	N/A	N/A	N/A	Tb927.4.600	N/A	N/A	N/A	N/A	N/A	N/A	GO:0097014;GO:0005737;GO:0020023;GO:0005739;GO:0031981	ciliary plasm;cytoplasm;kinetoplast;mitochondrion;nuclear lumen	N/A	N/A	N/A	N/A	Tb927.4.600	N/A	Alpha/beta hydrolase family, putative	mitochondrion, kinetoplast(region) GO:0005737 GO:0097014 GO:0031981 GO:0005739 GO:0020023	cytoplasm, flagellar cytoplasm, nuclear lumen GO:0005737 GO:0097014 GO:0031981 GO:0005739 GO:0020023	mitochondrion, kinetoplast(region) GO:0005737 GO:0097014 GO:0031981 GO:0005739 GO:0020023	13282000	9620700	10349000	20601000	18674000	12652000	9	9	9	47.9	47.9	47.9	34.458	0	26.142	143620000	41	3	3
0.0285887	-0.0363681	1.56057	Tb927.1.1530:mRNA-p1;Tb11.v5.0534.1-p1	Tb927.1.1530:mRNA-p1	Tb927.1.1530	Tb927.1.1530:mRNA-p1 | transcript=Tb927.1.1530:mRNA | gene=Tb927.1.1530 | organism=Trypanosoma_brucei_brucei_TREU927 | gene_product=STE group serine/threonine-protein kinase, putative | transcript_product=STE group serine/threonine-protein kinase, putative	STE group serine/threonine-protein kinase, putative	protein kinase activity	ATP binding;protein kinase activity	GO:0004672	GO:0005524;GO:0004672	Tb927.1.1530	GO:0016020	membrane	GO:0005524;GO:0004672	ATP binding;protein kinase activity	GO:0006811;GO:0006468	ion transport;protein phosphorylation	GO:0005737;GO:0030133	cytoplasm;transport vesicle	GO:0004672	protein kinase activity	GO:0006468	protein phosphorylation	Tb927.1.1530	N/A	STE group serine/threonine-protein kinase, putative	cytoplasm(reticulated) GO:0030133 GO:0005737	endocytic, cytoplasm(weak) GO:0030133 GO:0005737	cytoplasm(reticulated) GO:0030133 GO:0005737	0	1777300	0	2773600	0	0	8	8	8	8.3	8.3	8.3	191.48	0	10.958	14577000	11	1	2
2.00529	0.638318	1.55836	Tb927.9.6460:mRNA-p1	Tb927.9.6460:mRNA-p1	Tb927.9.6460	Tb927.9.6460:mRNA-p1 | transcript=Tb927.9.6460:mRNA | gene=Tb927.9.6460 | organism=Trypanosoma_brucei_brucei_TREU927 | gene_product=hypothetical protein, conserved | transcript_product=hypothetical protein, conserved | location=Tb927_09_v5.1:1061318-106588	hypothetical protein, conserved	N/A	N/A	N/A	N/A	Tb927.9.6460	N/A	N/A	N/A	N/A	N/A	N/A	GO:0005643;GO:0005634	nuclear pore;nucleus	N/A	N/A	N/A	N/A	Tb927.9.6460	N/A	hypothetical protein, conserved	nuclear pore GO:0005643	nuclear pore GO:0005643	nuclear pore GO:0005643	7407500	8008000	6452700	12665000	11522000	9891500	11	11	11	11.8	11.8	11.8	170.34	0	46.579	92646000	47	5	6
0.0156913	0.0297235	1.55599	Tb927.6.1200:mRNA-p1	Tb927.6.1200:mRNA-p1	Tb927.6.1200	Tb927.6.1200:mRNA-p1 | transcript=Tb927.6.1200:mRNA | gene=Tb927.6.1200 | organism=Trypanosoma_brucei_brucei_TREU927 | gene_product=Polyadenylation mediator complex protein PAMC2, putative | transcript_product=Polyadenylation mediator complex protein PAMC2	Polyadenylation mediator complex protein PAMC2, putative	mRNA binding	N/A	GO:0003729	N/A	Tb927.6.1200	N/A	N/A	N/A	N/A	N/A	N/A	GO:0031019;GO:0005739	mitochondrial mRNA editing complex;mitochondrion	GO:0003729	mRNA binding	GO:0006397;GO:0090615	mRNA processing;mitochondrial mRNA processing	Tb927.6.1200	N/A	Polyadenylation mediator complex protein PAMC2, putative				4462600	0	4290800	6030500	7589700	0	8	8	8	27.1	27.1	27.1	52.96	0	26.93	37891000	24	4	1
0.0148998	-0.0121301	1.55594	Tb927.8.1300:mRNA-p1	Tb927.8.1300:mRNA-p1	Tb927.8.1300	Tb927.8.1300:mRNA-p1 | transcript=Tb927.8.1300:mRNA | gene=Tb927.8.1300 | organism=Trypanosoma_brucei_brucei_TREU927 | gene_product=hypothetical protein, conserved | transcript_product=hypothetical protein, conserved | location=Tb927_08_v5.1:419851-422019(							N/A	N/A	N/A	N/A	N/A	N/A	GO:1990900	ciliary pocket collar	N/A	N/A	N/A	N/A	Tb927.8.1300	N/A	hypothetical protein, conserved	flagellar pocket collar GO:1990900	flagellar pocket collar GO:1990900	flagellar pocket collar GO:1990900	0	5832900	7274600	6437600	9020900	4936000	10	10	10	27	27	27	78.484	0	21.581	72903000	23	1	5
1.68056	0.636594	1.55427	Tb927.11.9550:mRNA-p1	Tb927.11.9550:mRNA-p1	Tb927.11.9550	Tb927.11.9550:mRNA-p1 | transcript=Tb927.11.9550:mRNA | gene=Tb927.11.9550 | organism=Trypanosoma_brucei_brucei_TREU927 | gene_product=replication factor C, subunit 4, putative | transcript_product=replication factor C, subunit 4, putative | location=Tb927	replication factor C, subunit 4, putative	ATP binding;DNA binding	ATP binding;DNA binding	GO:0005524;GO:0003677	GO:0005524;GO:0003677	Tb927.11.9550	N/A	N/A	GO:0005524;GO:0016887;GO:0003677	ATP binding;ATP hydrolysis activity;DNA binding	GO:0006260	DNA replication	GO:0005663;GO:0005730;GO:0005654;GO:0005634	DNA replication factor C complex;nucleolus;nucleoplasm;nucleus	GO:0005524;GO:0003677	ATP binding;DNA binding	GO:0006281;GO:0006260;GO:0006261	DNA repair;DNA replication;DNA-dependent DNA replication	Tb927.11.9550	N/A	replication factor C, subunit 4, putative	nucleoplasm(75%) GO:0005730 GO:0005654	nucleolus(50%, peripheral, points), nucleoplasm(50%, points) GO:0005730 GO:0005654	nucleoplasm(75%) GO:0005730 GO:0005654	10449000	10241000	8007100	14955000	16938000	12710000	9	9	9	39.9	39.9	39.9	37.586	0	160.96	126910000	51	6	5
0.460225	0.463013	1.55226	Tb927.11.11880:mRNA-p1	Tb927.11.11880:mRNA-p1	Tb927.11.11880	Tb927.11.11880:mRNA-p1 | transcript=Tb927.11.11880:mRNA | gene=Tb927.11.11880 | organism=Trypanosoma_brucei_brucei_TREU927 | gene_product=conserved protein | transcript_product=conserved protein | location=Tb927_11_v5.1:3183253-3187368(+) | protein_length=	conserved protein	N/A	protein binding	N/A	GO:0005515	Tb927.11.11880	N/A	N/A	GO:0005515	protein binding	N/A	N/A	GO:0005737;GO:0097740	cytoplasm;paraflagellar rod	N/A	N/A	N/A	N/A	Tb927.11.11880	N/A	conserved protein	paraflagellar rod, cytoplasm(points) GO:0097740 GO:0005737	paraflagellar rod, cytoplasm(weak) GO:0097740 GO:0005737	paraflagellar rod, cytoplasm(points) GO:0097740 GO:0005737	0	2401600	2335700	2437500	2768200	2147800	3	3	3	3.6	3.6	3.6	156.29	0	6.1515	18666000	12	2	2
0.584038	0.863256	1.55061	Tb927.10.6900:mRNA-p1;Tb10.v4.0246:mRNA-p1	Tb927.10.6900:mRNA-p1;Tb10.v4.0246:mRNA-p1	Tb927.10.6900;Tb10.v4.0246	Tb927.10.6900:mRNA-p1 | transcript=Tb927.10.6900:mRNA | gene=Tb927.10.6900 | organism=Trypanosoma_brucei_brucei_TREU927 | gene_product=base J-associated glucosyltransferase | transcript_product=base J-associated glucosyltransferase | location=Tb927_10_v5.1	base J-associated glucosyltransferase	glucosyltransferase activity	N/A	GO:0046527	N/A	Tb927.10.6900	N/A;N/A	N/A;N/A	N/A;N/A	N/A;N/A	N/A;N/A	N/A;N/A	N/A;GO:0031981;GO:0005634	N/A;nuclear lumen;nucleus	N/A;GO:0046527	N/A;glucosyltransferase activity	N/A;GO:0006304	N/A;DNA modification	Tb10.v4.0246;Tb927.10.6900	N/A;N/A	hypothetical protein;base J-associated glucosyltransferase	nuclear lumen(points) GO:0031981		nuclear lumen(points) GO:0031981	0	4311800	0	0	6685900	0	5	5	5	15.4	15.4	15.4	71.799	0	10.809	21304000	13	1	3
[truncated: 2,247 more rows]
[truncated: 12 more columns]
